# Supplementary material for: Transcriptomic analysis of candidate osmoregulatory genes in the eastern oyster Crassostrea virginica
Source: BMC Genomics. 2014 Jun 20;15(1):503. doi: 10.1186/1471-2164-15-503 (PMC4101419; doi:10.1186/1471-2164-15-503)
Supplement: Supplementary file 1 — Additional file 1: Table S1: Annotation of osmoregulatory candidate transcriptome reftigs from C. virginica. Each row is an osmoregulatory candidate reftig identified from the C. virginica transcriptome. The identification as an osmoregulatory candidate is from the match between the GenBank nr description (column 3) of the annotated reftig to the description of an osmoregulatory candidate identified by Zhang et al. [17] in the C. gigas genome. Information provided in the table for each reftig are the reftig length, GenBank nr description, nr e-value, UniProt match, UniProt e-value, UniProt ID, KEGG ID, and nucleotide sequence. (XLSX 2 MB) [file 12864_2013_6237_MOESM1_ESM.xlsx]

## Sheet: trans_80_osmo-11-14-13
Reftig Name	Reftig Length	Genbank nr Description	nr e-value	UniProt Match	UniProt e-value	ID	KEGG	Sequence
CV_1 [organism= Crassostrea virginica]	1326	15-hydroxyprostaglandin dehydrogenase [NAD+] [Crassostrea gigas]	3.82e-112	Q3T0C2	5e-40	PGDH BOVIN	bta:512259	GCGGGGAAGGTGGCTGTGGTAACTGGGGCGGCCCGGGGGATAGGACGGGCGATCACGACAGCCCTTCTGACACAGAAAGCAAAGGTGTGCTTTTGCGACATAAATGTGGAATCAGGATCGCGGACCCTTGCTGAACTTCAGTCGAAGTATGGGGAAGGGAACGTCATGTTTCAGGTCTGTGACGTAACTCAGCAGCAGCCTGTGGAAGATTTATTTAAGAGCGTGAAAGAGAGATTTGGGTGCCTGGATATCATGTGCAACAACGCGGGGGTGGGGGAGAGGTCTACCCGCTGTGGGAGAGGACCGTCGACGTTAACGTGAAAGGAACCACTCGCTGCACGCTGCTTGCTTTGGAGCGAATGAGGACGGACCGAGGCGGGAAGGGAGGAGTTATCATCA…
CV_2 [organism= Crassostrea virginica]	779	15-hydroxyprostaglandin dehydrogenase [NAD+] [Crassostrea gigas]	1.14e-79	Q3T0C2	6e-49	PGDH BOVIN	bta:512259	GGTTATTTTGCTTGTGATACAACAGACAGGACAGTGACACCTTAAAGTGTTAGTAGGAACTGTTAGCGAGCAGACCAAGTAACAAACACAGAAGAACATGTTTTCCGGAAAGGTGGCGATAATTACTGGATCCGCCCAGGGATTAGGGAAAGCTTTCTCCAGGGTACTGTTGGAACAGGGAGGCAAGGTCTGTTTATCAGATGTCAATCCAAACGTTTTGGAAAAAACGTACGAAGAATTCAAGGCAGAATTCGCGGACAATGTTTTCTCCCTGCCCTGTGACGTCACAGAGAAAGAGCAGCTAAGAGAGGTGTTCCGAAGGACAAAGGAGACCTTTGGAAGGATCGATCTCGTAGTGAACAACGCGGGAATAGTCCACGAGGTTCAGTGGGAGAAATG…
CV_3 [organism= Crassostrea virginica]	330	15-hydroxyprostaglandin dehydrogenase [NAD+] [Crassostrea gigas]	3.87e-20	Q8MJY8	4e-07	PGDH MACFA	--	GGGAGGAGGAGGAGGAAACGAGAGCGCCGTCCTGACGTTCATTTAGAATGCCTCCTTCACCAGTATCGGGACCTCGGCAATAGCGCCTCATTTCGTCACGATGGATCTGGCGGGGAAGGTGGCTGTGGTAACTGGGGCGGCCCGGGGGATAGGACGGGCGATCACGACAGCCCTTCTGACACAGAAAGCAAAGGTGTGCTTTTGCGACATAAATGTGGAATCAGGATCGCGGACCCTTGCTGAACTTCAGTCGAAGTATGGGAAGGAACGTTATGTTTCAGGTCTGTGACGTAACTCAGCAGCAGCCTGTGGAAGATTTATTTAAGAGCG
CV_4 [organism= Crassostrea virginica]	421	15-hydroxyprostaglandin dehydrogenase [NAD+] [Crassostrea gigas]	4.15e-17	K1QRD2	4e-16	K1QRD2 CRAGI	--	TGAATCTCGACCTCATCCAGAAACTAGGTTTACCTACTAATCTACATTGTGTATGCGTACATATGATGTTACTGGAGGGGAAATTGTGTTAGTAACAGGCGGGGCACAAGGTCTTGGGAAGGCGTTTTTCAGAGGAGCTTCTGAGGAGGAAGGCCAAGGTTTGCATTTTGTGACTTAAACATAAAATCTGGGGAGGAAACAGTTCGAGAATGGAACGCAAAGTTTGGAAAGACAACGCCATGTTTCTTCGATGTGACGTCACCAATCATGAGGAATTCGAAGAAGTGTTCCGGGTGACAATCGCGCGGTTTTGGCGGTTTGGACGTTGTTGTGAACAATGCAGGAGTACTGTTGGAGAACGAGTCTTGGAGGACTGCCATCATGGGTCAATACGATTGG…
CV_5 [organism= Crassostrea virginica]	413	15-hydroxyprostaglandin dehydrogenase [NAD+] [Crassostrea gigas]	2.63e-31	K1QRD2	3e-25	K1QRD2 CRAGI	--	CTGTGTTTATTGATTTGAACTGTTTTCTCAGGTGAGCGATGTGGTCCATGGGCCTCTTGTTTAGAGTCAGTCCCTTAGGTACTGTACTGTTTCACCTCGTCACCTCCAGAGAATGAGATACAAGCACCTGCTATGGTGGAGGACTGTGTGGGGGTGGTGGCAGCGGCCTATAGTTTGTTGAGCTTGCGCCGCCGGCCGTGGTATTGTATGCCATGCTGTTTGGTGACCGTCATCACTCCGCCATTGTTATCTTCGGTTAAAAGCAATTGCATGAAGCCTTCAACAACGAATTCGACCGTATTTACTCCGACGCTGGTCACAAGTTGCTCAGCTTGTCCTTTCGAAACCTCGTCATGGTCTTTCGTAAACATTGAGGTGTCGGTGAAGCCTGGACACAGA…
CV_6 [organism= Crassostrea virginica]	390	15-hydroxyprostaglandin dehydrogenase [NAD+] [Crassostrea gigas]	7.41e-40	O08699	3e-12	PGDH RAT	rno:79242	GGCGGAAGTGGTGGTACTATCATCAATGTGAGCTCAGTTGCAGGGCTTGTGCCAATACCCTTCATTCCAATCTACTGCGCAACCAAAAGTGGTGTCATATCCTACACGAAGACTTTAGCCAAACAAATTGAAATAGCAAAACCAGGGAATCGTTCTTTGTTGTATGTGTCCCGGGTTTACCGACACGGCATTTGTTCAGAATTTAGAAGACAAAATCATCGATTTCCCAGCAGCTTATCAGGCGATAGAAAAAATGGGACTGCTTAAAGTCAAAACTGTTGTGGATGGCATAATGAAACTAGTAGCAGACCAGAAAACGGAAGCCTCCTTAAAGGTGACGCATAACGGTACGGAATACGTGACGAATACGTGAATACGTGGACCAACGTG
CV_7 [organism= Crassostrea virginica]	276	15-hydroxyprostaglandin dehydrogenase [NAD+] [Crassostrea gigas]	9.86e-08	K1QSI8	1e-07	K1QSI8 CRAGI	--	TTTTGTTCAGAATTTAGAAGACAAAATCATCGATTTTTCCCAGCAGCATATCAGGCGATAGAAAAAATGGGGGCTGCTTAAAGTTGAAACTGTTGTGGATGGCATAATGAAACTAGTAGCAGACCAGAAAAAACGGAAGTCTCCTTAAGGTGACACATAACGGTACGGAATACGTGACGAATACGTGAATACGTGGACCAACGTGCATTGTTTGTTCATTAGTTTGCAAATTGCTCTGTACGATCTACATGTACATCTGTATGTGATCCGTGTATC
CV_8 [organism= Crassostrea virginica]	434	17-beta-hydroxysteroid dehydrogenase 14 [Crassostrea gigas]	5.63e-35	Q9BPX1	5e-11	DHB14 HUMAN	hsa:51171	CTCCAAATATAAACACGATTTGCAATTATTTCAGTAGAACTACAGTGGTACAAGTGACATATGGCGGTAATGCTGACAATGCTTCGGTATGCTGATTTATGCTGACTTATGCTGCGGCGACTACTCGGACAGACGCATGTTCTTGACCCCGTAATTGAGCTCCGCCCCTCCCGACAGATTGATGTCGATCCCCGTACAGAAGGTGGCGTCTGCCGCCAGGAACAGACACAGCAGTCCGGCCTCCTCAATCGTCCCGAACCGCCCGACCAACTGACAATCCTCCCCGCTTTTTCTTGGCGGCCGCGGGATCTTTGTATTCTTTTGTCTCCTTCTCCCACATCGGATCCAGACGTTTCCTGGGGAAAAATGAATTGACTCTGACGTTTATGTTTTGGCTTC…
CV_9 [organism= Crassostrea virginica]	269	17-beta-hydroxysteroid dehydrogenase 14 [Crassostrea gigas]	2.4e-15	K1QPH7	4e-12	K1QPH7 CRAGI	--	CTGTGAATTCATCTATCGTCTGTTTGGGGAGTGTTGACCAGCGTTGTTTATTCAAACAAGTCTATTCTGCCATATTTCTTCCACGGTCTTATCGATTACATTTTGTATCTGGTCCTCTTTGTCTGACGTCACACTGAATGAAGGTGGCCTCCCCTGGCCCTAACGGCGTTAACCTCACTCTCTAGGGCACGCCCGCCTCCTCTCCTCTGGCACAGAAAACCACTTTGGATCCATGTTTTACAAACACCTGGACACATCCCTTCCCGATG
CV_10 [organism= Crassostrea virginica]	385	17-beta-hydroxysteroid dehydrogenase 14 [Crassostrea gigas]	5.51e-78	Q9BPX1	4e-33	DHB14 HUMAN	hsa:51171	GGCGGGACGTGCCCTAGAGAGTGAGGTTAATGCCTCAGGGCCAGGGGAGGCCACCTTCATTCAGTGTGACGTCAGCAAAGAGGACCAGATCAAAAATGTAATCGATAAGACCGTGGAGAAATATGGCAGAATAGACTGCTTGATAAACAACGCTGGTCAACATCCCCCCAAACAGACGATAGATGAATTCACAGCAGACGACTTCCGACGGTTGTTGGATATAAACCTTGTCAATTACTTTCTCTTCTGCAAGTTCGCCCTGCCCCACCTGAGAAAGACGGAGGGCAACATTATCAACGACACCAGCCTGGTGGCCCAGATAGGACAGCCCGGCGCCGTCACCTACGTGGCCACCAAGGGAGGAATCACATCATTTACAAAAGCC
CV_11 [organism= Crassostrea virginica]	377	17-beta-hydroxysteroid dehydrogenase 14 [Crassostrea gigas]	2.96e-16	Q9MYP6	5e-06	DHB14 BOVIN	bta:282652	TGAGTTTGAGAGGTGACCTTTGTGCGGAGAGGGTGTTTATCGTGTATAATCTGTTGGGACACAGGGTCTCAACGGAAAGACCGCTCCATTCGGAAGAACCTTTTCCTTTTCCTACTCGGAACCCCAATTTTTGTTGAACCATGATTCAAAAAGCATAGTCCCGGAAAGAACACATTTTCCCGGGAAACGTCTGGACTCCGATGTGGGAGAAGGAGACAAAAGAATACAAAGATCCTGCGGCCGCCAAGAAAAGCGGGGAGGATTGTCAGTTGGTCGGGCGGTTTCGGGACGATTGAGGAGGCCGGACTGTTGTGTCTGGTTCCTGGCGGCAGACGCCACATTCTGTACGGGGATCGACATCAATCTGTCGGGAGGGC
CV_12 [organism= Crassostrea virginica]	486	1-acyl-sn-glycerol-3-phosphate acyltransferase delta [Crassostrea gigas]	1.59e-08	K1PXY6	2e-07	K1PXY6 CRAGI	--	ATTTAGATCACCAATCACAGGTAAAGCAGACAAACACAGGTGGGTATTCTGAGAAGTGGTCATTGAACACTCACCAATATTTATAGAATGTAAACTCACTAAAGTTATTTAAATAAAGTGCAAATTAAAATGAAAATATATACACATATGCACATACGGTTACTCCATGTAACCTGACTCTGCTTTGTTCTGCATCATGTGACAATAAGTCCAGTGATAATTAAGTTTATCCCAACATTGTTTACCCTTTCTACTGCCCGGGAAATTAAATGGGGAAAAACACTTTTATTGGTAGGCTACATTTATGTTTTCAAATTGACCAGAACAAAATGTAATACTATCCAGATTAAGATCTAAAACCTTCAGTGTTACATAAAACACAAAAAATAGAACTTAAAT…
CV_13 [organism= Crassostrea virginica]	328	1-acyl-sn-glycerol-3-phosphate acyltransferase delta [Crassostrea gigas]	4.95e-54	Q924S1	7e-14	PLCD RAT	rno:170919	ATTTGTGGTTCATGATCACCATCATGTGTTCCCGGGCCAGGTGTCTGCGTTCCTCAGGGTCCATGTGTAGAACACACTCGCAGCCCGCCCACCACTGACCCACGCTTGTAAACTGGCACCATGAGGCATATGCCAGATAGTAGTTGACCTTCCTGAAAAGAGTCTTGTCGAAAGGCCATATCACAAGGCTAAGCAGCTGCAGGAAATTCAGGAAAAGGGTGCTAACAAAGAATACATAGGCAAACAGGAGGAACCAGATAGGCCAGCTCTTCCAACTCCCTGACATGACTTCCGCTAATTTGACATCTATTCAGGATTTTGGACTTTG
CV_14 [organism= Crassostrea virginica]	412	1-acyl-sn-glycerol-3-phosphate acyltransferase epsilon [Crassostrea gigas]	2.1e-20	K1QV91	4e-17	K1QV91 CRAGI	--	AGCAGTCACTTTCATAAAAGGTCATAAAGTTTACTCGCTTTATTCTAGAATGTTGCTAATTTGATTTTTTTCAAGATAAACTAAATGGTAAAGCAGTTTGGTGAACAGGGCAGAAAAGATTTACAATAAAAAAATATCTACAGTAAACAATTTACTAAAGCCTTTTAAAACATGATATAATTCAACAACTATGTAGGTATAAAAAAAATCACACACATGCTTTCTGGCACAATCAACAAGGACTATACTTGTGATCTGAATGACATCCACACACATCCCAAGACAGTTCCAAACAGGGAAATTTTCCAGTATAAGGACCGTGTGGCTGGAGTTGTCATCATCAGGACTAGGAAACCATTATAGAACAGGGCAGCTGGCAAGGTCTGAGACAGGGTGATT…
CV_15 [organism= Crassostrea virginica]	402	1-acyl-sn-glycerol-3-phosphate acyltransferase epsilon [Crassostrea gigas]	1.99e-56	Q9NUQ2	2e-28	PLCE HUMAN	hsa:55326	TTGAACCTTGTTCCTTCTGGAAATATTACCATCCACACAGGTTCATTTCTCTCTGCCATCCTCTTCACTTGTTTCTCCATGGAGGTTTTGCTAAATTGTCCTCTTCTTACAAAAATACAATCATGCTGTTTAAAATAAAAGCCATAGAGTGGGAAATACTTCAGTCCATCTTTGATAACATATCTGATATGTCCTAGGTTCTGATGCTGCAATGCAACTATGTTGGCAACAACCCAGTCCATTGTTGACTGATGATTGCAAATAAAGCAGCATTCTCTTTAGAATCTTGGCTCTCTCCTGCATCACCATAGGTGTATATCTGAGCACCATTATAACAGTGCATAAAGAACAAGACATATCGTTGGTAAGTTGAGTATAGTGCGTCATCTACAGCCCTGT…
CV_16 [organism= Crassostrea virginica]	443	1-phosphatidylinositol-4,5-bisphosphate phosphodiesterase epsilon-1 [Crassostrea gigas]	6.32e-61	K1PM95	8e-61	K1PM95 CRAGI	--	CCATTTTGGAGTCACTACTAGAGTCCGTTGAGGATTCTCCCGGCAGAAATCCTGTTTCCTGTTCCTGTGGGCAGTTGGTCCAGTCAGTGGTAGTTATGGTAATAACAGAAGGGGAATTTGGCACTTTGACTTTGGAAGTTTCCGTAAACACCTCGGCATTGCGCTTTTGATTGTTCAAATGCTCCGAGCTACAGGACGATAACTCAGTAGGTGAAGGGTCATTCCCGCCGTCCGGGCCAAATTCTCTGGTACGGAACTCGAGCGAGAGAAAATGGGCGACACGTCAGTGGCGGGAGTGTCCATCACAAAAGTGGGCAAGTTTATGAGCTCTCGTTGAAAAGCAACAATATCTACATCTGCTGAGGCAGGAGATTCTAAAGAACCTTCGGAACCAAGGTC…
CV_17 [organism= Crassostrea virginica]	297	1-phosphatidylinositol-4,5-bisphosphate phosphodiesterase epsilon-1 [Crassostrea gigas]	9.1e-30	Q8K4S1	6e-15	PLCE1 MOUSE	mmu:74055	CCCTCAACGAGAGCAAGGCCAAGCAGCTGTGTAGGCGCCAACCCCAGTCGGCGTCATCAATCATTCTGAGAAGCAGATCATGAGGACACTACCCCTCTGGGATGAGAATCGATTCCTCCAATTTCAATCCTGTCATTCTTTTGGGCCTTTGGGCTTCAGATGGTGGCTCTGAACTACCAAACAGAAGACACCGCTATGGCGTTGAAATCGTCCATGTTTGAGCAGAACGGTCAGAGCGGCTACGTCCTGAAGCCTGCTGTCATGTGGGCAAAGNGTCACATGATGTCAAACCACTTT
CV_18 [organism= Crassostrea virginica]	329	1-phosphatidylinositol-4,5-bisphosphate phosphodiesterase epsilon-1 [Crassostrea gigas]	2.34e-17	K1PM95	2e-14	K1PM95 CRAGI	--	GTTTAATTTGTCGTAACGGACTCGGGGAGTTCTTCTGGTTGTGTGAAATCTTCTCTTTTGCTTTTGAGAAGCGTTTGGTACTGTGGACCCCGACTTTGGACTCTCTTTGTAAGAGTTGAGACTGTTGGTGGATTTTTGGGCTTGGTCGTGGAGAAGAAGCTGGGCGTTCTTTTGAAGGAGGACGGGATGTCGTGGTTGCCCACTAACTGGGGTCCTCCCTGCCACCTTCTCCCTCCAAAAATCTTAATGGCCTCGGCCGGGTGGGTCCTAGACATTTCTCCCCTCATAAAACAACTGCAGGTACTGGAACTTGAGGTGCTGGATCCGTT
CV_19 [organism= Crassostrea virginica]	471	1-phosphatidylinositol-4,5-bisphosphate phosphodiesterase epsilon-1 [Crassostrea gigas]	1.17e-62	Q9P212	2e-19	PLCE1 HUMAN	hsa:51196	GGTGAGTTCCTGGGTGACACAGCTCCTGATAACCCAGCCTACTCACGAGGACCGTAAGGCTATCCTGTCCTGTATTGTCCGGCTGGCCTTCTACTGTTGGTGTATCGGCAACTTCAACACCACCATGGAAATCGTAGCTGGACTCAAGTCTGACAAGTTGAAGCCGTTTTGGCTGTCAATGGTAGATGAGGATCTGTCCACCTTTAAGTGGCTGTGTGGTGCCCTAATGTCACGAGAACTGACGGACGAGTACCGGGAAGCGGTCAGCCGCTCGCTGGACATCCCCGACTGTAAGGTGGTGCCGTTCTTGGGGGGTTCCTGAGGGATCTGCGGTCCTTGTTCATCAATGTCCCCAGCATCATCGTCTTGCCGTCCGAGGAGAACCTCCGAACTACACCA…
CV_20 [organism= Crassostrea virginica]	312	1-phosphatidylinositol-4,5-bisphosphate phosphodiesterase epsilon-1 [Crassostrea gigas]	1.61e-23	K1PM95	9e-20	K1PM95 CRAGI	--	AAATTAAACCCGAGATGAAATCGATCACCGAACAGCGCCAGTGATCCCAACTTGAACCAGAACTGTAGGCTCAGTCCCAACCTAGGATTCAGGCCAAGGAGTTCTAACTTTCAGTTTCACTAATCGCTACAGGATGAAGAGACGGAGAATCTCTCTTGGTGTAGGTACAGGAGATAACAAAATGAGTTCCATCACACATTCCACTCAACTGACATTCCTGGACTTTGTTGATTTTGTTCAAAGCTTTTTGGACTGCGCTGTAGGAAGGACCTTAAAGATCTGTTTGAACAATTTGCCATGACACCTAAACCT
CV_21 [organism= Crassostrea virginica]	536	1-phosphatidylinositol-4,5-bisphosphate phosphodiesterase epsilon-1 [Crassostrea gigas]	1.62e-28	K1PM95	4e-25	K1PM95 CRAGI	--	GTGACAAAAACATGAAGATGGATGTGGTGCTAGCACTGCTTTTTAAGCGGCCCTTCGTGAACTTTCAAAAAGAGTGGAAACCATGACAACCACAGTGATAGAACAGAAGATGGTGCTGAAATGGGGGAAAATCTCATTTACAACCCCAGCTGAATTTTTCTCCTTTGGAAAATTCTAAACCTCATACAACCCTAGTCAAATTCTGAGCATTCTTCATAATAGTATCACCATGCACAAGCGGATTATTGGAACAAGACAGAAATGCACCCCTAGCACCCGACTCCGGACTTGCACGCATCATTGTTTACAGATTCTAAGTGCGCGGATTTTTAGTGGTAATGAGCCATGGATCATACGTCCAGCACCGGATTATTGTGGATGGACATATTAAGACACTGG…
CV_22 [organism= Crassostrea virginica]	694	2'-5'-oligoadenylate synthetase 3 [Crassostrea gigas]	1.15e-24	P11928	3e-05	OAS1A MOUSE	mmu:246730	AACAACGGTAATCAACGATTGCCTTCATCATACCTTCTGGAATTGATTGTCATTGGCGAGTGGAAGCAAGCTGAAAGCCCCGAAAACTTCGATCTACGAAAAGGATTTTACCATGTGTTGACTGCTATAACCAACTACACAAGGATGAGGCTCGTTTCGACCCAGAATTATACGGTCCACCAGTGCCAGGATGCCTACTACGTGATGGAACCAGCTAATCCATTTAACAACGTCATGAATGGCCGTGACTGCATGAGTGATTGTAATTGCTGGGAACATGTAGCGGAGAAGGCAAGACATTTTTCTGAAGACAGCACAGCTGTTCAAAGGTTCACCGAACTTGGATGGCTGGCTGTAGAGAACAACACTCGATGCAGCCCGTTTATGGGGACTTCTGTT…
CV_23 [organism= Crassostrea virginica]	526	2'-5'-oligoadenylate synthetase 3 [Crassostrea gigas]	2.06e-63	Q9Y6K5	1e-14	OAS3 HUMAN	hsa:4940	GTTACGTCAAAGTTTGCCAAGCATTTTGGATAGAATGAAAATGTACCTGAGTAATTATGGTGAATGTGATGTCACAGGAAAAACGCTTCATGCCGTTAAAGTTTCCGTGCATTGCTATGGTCATTCTCATGACGTGGACATATTGCCGAGTGTCAATATCCTGAACACAATGTCCAAAAAGGAAATCTATGCAGAAATGGCGTCAGCTTCGTCTTCTTACACTAGGGAGTATTACTCTGCTGCTTTGGCCCCACTTCAGATCCAGTTTGTTTCCAGGCTTCCAGCAAAAGTGAAGAACCTTATTCGCCTAATGAAATATTGGAGAAAAACAGATTTTGAAGAGAGCACTGGCACTTTACGATTGCCTTCGTCCTACCCTTTGGAGTTAATAGTCATTGG…
CV_24 [organism= Crassostrea virginica]	380	2'-5'-oligoadenylate synthetase 3 [Crassostrea gigas]	8.93e-09	K1PY97	2e-07	K1PY97 CRAGI	--	CAAGCGTTCAAGCACAGTTTGTTAAAGTGAAACCTTTGAAGATATAGACGCGACAGAAATATGACGAACGGAAGATACTCTTTTGAGTATAGGAGACAACATCCGGAGCTCTTCCCGTTCTATTGTAAATCATGTGTTCCGCAAAGGCGGTTTAGGCTTTCACCACACAAAGCACAACATGACAAAGATAAACATGGAATATCCATTTCCACAATATCTCACAGTTATTCACAAGGAACAATGTATTCAGCCTTGACATTGCACCCTACTCCAATGAGTGTCTCAGCTACTTCAAGTCCCCTCAGTGTTCTGTATGCCAGAGAATTACTCACACAACCTCCTCTAAGAAGTGTCTCAGCTATTTCAAATCCCCTCAGTAC
CV_25 [organism= Crassostrea virginica]	419	2'-5'-oligoadenylate synthetase 3 [Crassostrea gigas]	4.69e-15	K1PY97	6e-13	K1PY97 CRAGI	--	ATCGGACTTCACATTTGGTTGGGATATTTATGTGCCGGTGAACTCTTTTAGGGTATAAGCCCCAATGATATGGCGAAGGATGCCAGAGCACAAGAGTTTCTTTTCAGAAGACAACATCCGGAGCTATACCCATTCCATTGCGACTTATGCTCTCCACAACGCCGTTTTAAGCTTCCATCTGACATGACAAACCATGAAAGACGCAAACATGGAATTTCAATTTCTCAAGCAAATCCACAAGGAGCTACATTCTCTGATTCTACCTTGCATCCGACTCCAATGAATACTTCAGCCTGTCAAGTCCGCTTAGTGTTGTCACAGCGAAAGAATTAAACACCTTTAATCCAGAATGAACTTGAACCAGATACAGAATATAACAAAAGCTGCAATGCCGTAGTT…
CV_26 [organism= Crassostrea virginica]	380	2'-5'-oligoadenylate synthetase 3 [Crassostrea gigas]	3.78e-26	Q05961	1e-08	OAS1A RAT	rno:192281	AGGAAGACAACGAGATCTGCATCGGACTTTCCTTTTACCGCTGTTCCTTTTCCCAGTGAACCACTCTTTCGAACTTCTGATGGTCTTAGTAGATCTGGAAAATTGTTCTGCATGAATTGACAAAGACGATCAACTACGGCATTGCAGCTTTTGTTATATTCTGTATCTGGTTCAAGTTCATTCTGGATAAAGGTGTTTAATCTTTCGCTGTGACAACACTTAGCGGACTTTCACAGGCTGAGGTATTCATTGGAGTCGGATGCAAGGTAAAATCAGAGAATGTAGCTCCTTGTGGATTTGCTTGAGAAATTGAAATTCTATGTTTGCGTCTTTCATGGTTTGCCATATCAGATGGATACTCAAACCGGCGTTGTGGAGTA
CV_27 [organism= Crassostrea virginica]	308	2'-5'-oligoadenylate synthetase 3 [Crassostrea gigas]	2.24e-31	Q05961	5e-08	OAS1A RAT	rno:192281	GGGTCCATCACAAAGTGGTCGTCACGGCAGAGGTGGGACGTATAATTCTGGGTAGAAGCGAGTCTCATCGTTCTATAGTTTGTAATAGCAGTCAACACATGATAGAATCCTTTCCGCAATTCGAAGTTTTGGGGACTTCCAGCTCGCTTCCATTCATTAATGACAATCAATTCCAGTAGGAATGACGAAGGCAATCGTTGATCGTATTCAGTGGTGTTATCTTCAAAACCTGTTTTCTTCCAGAATTTCATCAGACGAATAAGATTCTTCACTTTTACAGGAACTTGGGAAACAAACTCAATTTGAAG
CV_28 [organism= Crassostrea virginica]	434	2-hydroxyacyl-CoA lyase 1 [Crassostrea gigas]	5.12e-80	Q9UJ83	1e-48	HACL1 HUMAN	hsa:26061	CCCGGATCCACCCATAACACTTGCAGATCCAGACAGGGTCAAAGATGCCATTGACGTCATTCAGTATGCTGAGAAACCCCTTGTCATAGTCGGCAAAGGTGCTGCTTATGCAAGAGCGGAAAAGTCGGTCAAGCGTTTTGTAGAGTCCACGCGCCTGCCATTCCTCCCCACCCCCATGGGAAAGGGTGTTCTCCCGGACGACCACGAACTGTGTGTCTCCCCAGCTCGATCCAAAGCTCTACAAGAGGCAGACGTGATTGTCCTTCTGGGAGCGAGGTTGAATTGGATCCTGCACTTTGGGTTGCCTCCAAGATTTAATCCCAAGGTCAAGGTCATTCAGGTGGACATATGTGCAGAAGAGATGAACAACAATGTGAAGAACTCAGTGTCTCTTGTGGG…
CV_29 [organism= Crassostrea virginica]	350	2-hydroxyacyl-CoA lyase 1 [Crassostrea gigas]	1.69e-20	Q8CHM7	1e-11	HACL1 RAT	rno:85255	CTGGATTCTACATCTTGGACTTGGTCAACCAGTCGAAATCCTGGGTTTCCTTGAGGACATGGCACTGATGAGGATATTGACGAGAGCCACTCTCTCTGGATCCTTGGTGACCTCTGTCAGGTATTTGTTGATTTCGTCCGTCGTCCTGGCAAAGTAACCTCGACCCCGAATGCCTCAATCATCTTCTCATACCTGGCAGCTGCCATTAAAGCAGTAGGGGAGACATCAGGGTGAGATCCTCGGCCTGCATGGACTTCCACACATCCTCCGGCACCCCGGCGTAAATTCCACCATTGTTACTGATCATCAGGGTCACGGGCAGTTTGTACCTACAAATTGTCTCAATTTCC
CV_30 [organism= Crassostrea virginica]	337	2-hydroxyacyl-CoA lyase 1 [Crassostrea gigas]	5.26e-28	A8KBL7	1e-10	MEL2A DANRE	dre:100006618	CGAGTTGTTTTGATGAAGGCATGGATCCTCACGAAATGACTTGTAGTCACCAACAACTATGATGAGCATATCTAGGAATGTTGATAAGGCACACCAAGAACTTTGTAACCCAAATCTATCCTGGAATCCAATCAGTTCAATCAATTTTTGCAAGACATAAAGCCATCACCAGACCAATGGCGGAGTCCCAGACTCCAGACAAGGGAAGTCCCAAAGCTGAGGATGGAGAGGAGAAGAGGCCACAGTTTGGGGGTCGATATCTGACCAACCCTGAGGATGTGTTCCAACACAATGCATGGGATAATGTAGAATGGGACGAAGAACAAGAGAAGAGTGC
CV_31 [organism= Crassostrea virginica]	397	2-hydroxyacyl-CoA lyase 1 [Crassostrea gigas]	2.1e-41	Q9UJ83	3e-14	HACL1 HUMAN	hsa:26061	GTGGAAGTCCATGCAGGCCGAGGATCTCACCCTGATGTCCCCCCCTACTGCTCTAATGGCGGCTGCGAGGTATGAGAAGATGATCGAGGCATTCGGGGGTCGAGGTTACTGTGCCAGGACGACAGACGAAATCAACAAATACCTGACAGAGGTCACCAAGGATCCCGAGAGAGTGGCTCTCGTCAACATCCTCATCAGTGCCATGTCCTCCCGGAAAACCCAGGATTTCGACTGGTTGACCAAGTCCAAGATGTAGAATCCAGCCATGTCAGATTGTAAGACTTTGCTGGAGGCAGATATGGATCAATTGAGAAAATAATCCATTCCAAGTAGACCTCCTGCCATGTTTTACAACAGAGCTTGTCCAATGATATCTGTGATCCTGGGAATTAGAGAC
CV_32 [organism= Crassostrea virginica]	294	2-hydroxyacyl-CoA lyase 1 [Crassostrea gigas]	2.62e-37	P0AFI0	8e-19	OXC ECOLI	eco:b2373	TGTCAGGTATTTGTTGATTTCGTCCGTCGTCCTGGCACAGTAACCTCGACCCCCGAATGCCTCAATCATCTTCTCATACCTGGCAGCCGCCATTAGAGCAGTAGGGGGAAGACATCAGGGTGAGATCCTCGGCCTGCATGGACTTCCACACATCCTCCGGCACCCCGGGCGTAAATCCCACCATTGTTTATAATCATCAGGGTCACGGGCAGTTTGTACCTACAAATTGTCTCAATTTCCATTCCAGAGAAGCCAAATGCGCTGTCTCCCTGAATGGAAATGACCCTCTTCCCT
CV_33 [organism= Crassostrea virginica]	375	3-hydroxybutyryl-CoA dehydrogenase [Crassostrea gigas]	7.57e-33	K1QCK3	1e-32	K1QCK3 CRAGI	--	AAACGATGTAAACAAACACGATGGTCTGAGAATGATTGTTCGATAATCAACAAAGATGAAGATTGCTGTTTTAGGTTGCGGTGTATTAGGACCCAAAATAGCAGGTGAGTTGGCCTATCACGGTCATCGAGTGAAGATCTGGGACGTCAACAACCAGGCGCTGAACACCGTGTTTAACGTTCTGGAGGATGATAAAAAGCAGCTCAGGGAAGATGGCCTCCTCTTCCAGAAAAATTTTTGNGGGTCAGGTGCTATGCCTAAGTCGTTTGGAAGAGACCGTCAATGACGCTGACTTTANATTCGAGGCTGTTAAGGAAGATCTCGAGATCAAGAAAGATCTCCTAGAAGAGTTTCTCATCTTGTAAGATGATGCAT
CV_34 [organism= Crassostrea virginica]	392	3-hydroxybutyryl-CoA dehydrogenase [Crassostrea gigas]	5.77e-48	Q5XIQ4	7e-06	MGRN1 RAT	rno:302938	GATGGGACAGCCGTCCCGCCGGTTGTGTAACATTTTGGAGCACTCGTAACACGTGATCATGTGATGACACGGACACAGCAGACAGTCTCGGACGCGGTTCATACAGATACCACACTCCGTATCCACCGACGTTGATTCGCGGTTACTCTCCCTCGCTGGAGCCTCATTCCCATCATGCAACAGGACAGGAATCTTCTTTTCAAATAGACACGGTATACCTGACGAGTTCAGAAGCTGTTCCGCTCTCAATGACTTCCTTTCTTCTCTCTGTTCTTCTGACAAAATTCAGTGGATGTTTTCCAGATCGGAAAAATAAGGTTTTCCCCATCTTTTCAAGCATCACACGAACTTGCTGAATTGACTTTTGTGAAGTAAAACTAGCGGGATTGATC
CV_35 [organism= Crassostrea virginica]	621	4-coumarate--CoA ligase-like 7 [Crassostrea gigas]	6.94e-38	P40806	9e-06	PKSJ BACSU	bsu:BSU17180	CCTGATTATGTAATGCACATAGAACCTGGTGCACTAGATAAAAAAGCAAATATGTATAATTGTAATAAGATATCATCATACATTCAATGATTACAATACAGATCATCACTGAAAATTTCTGTTGCAATTGTTTTGAGTCTTAAGGGAATGTTTTCATAGCTAATTCTTAAATCGGTGGTAATAGTAAACCAGCTGTTTCTTTCTCCCTGGCAATAACATCACAAGTCTTTACAGCGGCAGTTGTCATGGATGATGACTTCATTGCATTTATGAGAGTCACTCGAGATCCGCCGCTGGCTACTTACCACAAAGCAAACCCACCAATCCAATAGAATGGTCTATCGTTGTAAAATGAATCGTATTTGCCACTGGTTTTCAATAAATGAATGTAGTTATGGC…
CV_36 [organism= Crassostrea virginica]	828	4-coumarate--CoA ligase-like 7 [Crassostrea gigas]	2.7e-106	Q9M0X9	6e-17	4CLL7 ARATH	ath:AT4G05160	GGGAGAAAGTAACAGCTGCTTTATTAGTACCACCAATGCTAGATTTAGTGATGAAGAAAAACATTCCCTTAAGACTCAAAACAATTGCAACAGGCGGCATGATAGTACATTCCTCGTTATTGAAAAGCATTGACAAACTATGTGATGAGTTTATATGCATATACGCTTCTACGGAACTTGCATTCATTGCTTGCAATACGTACACTGGAAAGGATATTACCAACACAACAAAAGGATTGCTGAGTTGTCGACCCCTTCCGGGAATTGAGATTAAAGTCACAGATGATGATGGATTCCTACTACCCGCTGGCCAGAGAGGCAATATCCAAGTCCGATCGACAAGAAGATTCAATGGATACCTAAAACACAATCTTCCGCCCAAATCAAAGGAAACTCTCG…
CV_37 [organism= Crassostrea virginica]	373	4-coumarate--CoA ligase-like 7 [Crassostrea gigas]	2.76e-17	K1QRL5	4e-17	K1QRL5 CRAGI	--	AAGTGTGATTCGTGTGCAGCCAGTAGCTAGCTCCCATTGTGGGTATCCCGCAGTCCAGGAAATGGGCGATCAATTGTAAAATGTGGTAACTTCGTTAAATTGTGGCATTGTATTCATATATAACCAGCTCATAATAATTTGCTGACGGTGTGAATTAGGAACTCCTTTTGATTTGCCTGTAGATCCGGAGGTTAATAAACTAAACCAGTGTCTTCAGGGTCGATTCGAGGGAGATCCATATCAATTTGCCGTGTGCATAACTCGTTGACTGTGCAACTGATCGAAGAATTTTACTTGGTTAAATATATCACCCGTTTCAAAGCGGGAAGTTTTGTAGAATTGACATGTCCGTCAGCTGAAGGATAATCTGTAA
CV_38 [organism= Crassostrea virginica]	456	4-coumarate--CoA ligase-like 7 [Crassostrea gigas]	5.1e-32	K1QRL5	3e-27	K1QRL5 CRAGI	--	GAAGTATACATTCTAGTAGCTATAACACCAATTTCCGTCATTCCGTAAGCTACATATAGCTCATCGCATAATTTCTCCACACTCTTAAACAAAGAAGAAGATACGGTCGTTCCACCGGTTAAAATAGCTTTTGTCTTCAAAGGAATATTCCTTGCAAGTATGGATTCCAGCACTGATGGAACCAGCAATGAATATGTAGGCTTGTGTTCCCTGATAACAGCGCAAGTTGCTTCAGTTGCGGCAATGATAGAATCATATCGCAGTGGATTGCAAAGTGTGATTCGTGTGCAGCCAGTAGCTAGCTCCCATTGTGGGTATCCCGCAGTCCAGGAAAATGGGCGATCATTGTAAAATGTGGTAACTTCGTTAAATTGTGGCATTGTATTCATATATAACCAG…
CV_39 [organism= Crassostrea virginica]	314	5'(3')-deoxyribonucleotidase, mitochondrial [Crassostrea gigas]	2.59e-41	Q8VCE6	4e-14	NT5M MOUSE	mmu:103850	GAAGAACAGAGAGAGAGTTGAATGAAAATCTGAAGTAATGATAGATTGATCAATATACTTTCAGAAAGTGACATGGCTGGCAGACGCAGTATCTCAGCCCTGGCTCAGAAACAACTGTATGTCTTAGTTGATCTGGACGGTGTCATGGCAGACTTTGATGCACACTTCCTTGCAAAATGGAGGCAAAAATATCCAGAAGAACCATATGTAGCATTGGAAGACAGAAAAACATTCTACTTAGTTGATCAGTATGAGACATTGAAAGAGGGTCTTAAGCCTAAGTTAAAGTCTGTGTATGAAACTAAGGATTCTTC
CV_40 [organism= Crassostrea virginica]	787	5-aminolevulinate synthase, erythroid-specific, mitochondrial [Crassostrea gigas]	1.2e-95	A6QLI6	4e-51	HEM1 BOVIN	bta:534286	TTAAGGACAACATTTGCTAAATTAATTTTCTTTAATAAATATCAATAATTCAGTTCCATAACAGTTCTACGCTAAAAAAATTCCTGATGATAAATTCAGCCAAAAATGCAGAAAAAAGAGAAGCATTTTTTGCTCTGTGGTCCTGGCGAACTCCCCTTAATAAGCCATAGCCATTTGTCTCTTGGCAGTGGTGAAGTTGTCCTGGAGAGAGGCATAGGTACAGTTGGAGCGCCCACACACCTTCTCCTCGGCCTGTAAGATCTCGACGGCCAGGGGTTTGTGGCAGACCTCGCACTCCTCGGGGCAGACCGAGCGCTCTCGGCTGAGTTCCAGTCCGTTGTCCTTCCATATCTTCACCACCGAGGACACGAAGTAGTCCATCATGGCCTTGGTGTGGTG…
CV_41 [organism= Crassostrea virginica]	502	5-aminolevulinate synthase, erythroid-specific, mitochondrial [Crassostrea gigas]	7.59e-77	P07997	2e-52	HEM1 CHICK	gga:552895	GGGGGTGGTGCTCGTCCACGCTACGTAGCATCTCCTCCAGGTGAAGGGGGTCGTTGTGACGGAATATGTGTTTGGGAACGCCACAATTCCGGATGCCCTGGATCAGAGAAGCGTGGTTCCCCTCATCCGAGAACATGTGAACACCTGGTATACTTTTCCCCAGCGTGTAGAGCGAGGTATCATTGGCGACATAACAGGAAGTGAACACCAGCGCAGCCTCTTTCTGATGCAGCGATGCTAACTCTGCCTCCAGACCCTCGTGTAGAGGGGAATTCCCGGATATATTGCGTGTTCCCCCAGCTCCTGCCCCATGAGTCTTCAAAGCATCACTGACAGCGTTGATGACTTTGGGGTGCCAGCTCATGCCAGATAGTCGTTGCTGCACCACACGGTGATGTC…
CV_42 [organism= Crassostrea virginica]	494	5-aminolevulinate synthase, erythroid-specific, mitochondrial [Crassostrea gigas]	5.11e-46	K1PXC6	3e-39	K1PXC6 CRAGI	--	CTGAGGGGTACTTCGGGGGCGGTAACCGTGGCCTCCACAGCTGTTGCCTTGGTAACAGGCATGCTAGCTGTCGCATTCACGTCTTTTTGGGGAATGGCGTCTTTCATGGAGGAAACATGGCTCTTGACATCCTTGATGGTCAATCCCTCCTTGGCAAAGAAAGGGCATTGTTTCTCCATTGGCTCATCTGTGACAGTCATCATGTCTGGTCCATTCATGTAGCTCATGGCATGGACCATCACCGGACATCGCTCGGCGTATGACATCAGATGATTGGCTGTCTTCTTCACCTGGTTGACAGGTATTCGAGACAGAAAAGGGCATCGTAAGGCAGTGGACATTTTTCTGTTGATACTAATCTAGATCTATGCTCGATGATGCAGAAATGTTATGTGCCGC…
CV_43 [organism= Crassostrea virginica]	366	5-aminolevulinate synthase, erythroid-specific, mitochondrial [Crassostrea gigas]	1.62e-52	Q9YHT4	2e-40	HEM0 DANRE	dre:64607	GTGAGGTGGCCCACAAGTATGGGGCCCTGACCTTTGTGGACGAGGTTCACGCGGTGGGGCTGTACGGGGAACATGGAGCAGGCGTCGGGGAGAGGGACGGATGTATGGACCAAATCGACATCATCAGCGGAACTCTGGGGAAGGCTTTTGGGAATGTAGGTGGATACATAGCTAGCACGGCCCGTACAGTGGACATGATCAGGAGTTACGGGTCAGGGTTCATCTTCACCACCAGCCTGCCCCCAACCACATTGGCAGGCTCCATAGCCTCCATCAGGGTTTTGAGAAGTGAAGAGGCAGACAACTCAGGCAGCGTCATCAGAGTAATGTCCGATATCTCCGAGACAACTTGATAGAGGCCGGAGT
CV_44 [organism= Crassostrea virginica]	416	5'-nucleotidase [Crassostrea gigas]	1.46e-14	P29240	1e-05	5NTD DIPOM	--	GTAACGTATTCGGATGCTCCTTTCGGAGCTCCTCTATCTTTGTCTTCATCCGAGCGGCTCCACCAAACAGTCCCCTCCAGAACACTGTCCCCCAAAAGCGTTCATCTCTTGAATTCTCGCGTGAACATCATTCGTATGAAGAATGGTTAAGTTAAATGCATGGCTTGTTGAGATCAAAATGATGAAAACGTTGGCGATGGTTAATGACGCCATTTTCCAGTGGTTATATGCAATAGTCTAAATATTTTGTTTACTTTTCCAGATCTTTTAGATCCACGCGTTCCCTCTTAAGTTCGTTCCATATTATCTACATTTTTAATCTGATTTAGTTGGTTGATCGTGACTTTTCCACCAGAAACGCTCTTCAACCCGACGAGATCGTCGTAAGCCGGTTTGACA…
CV_45 [organism= Crassostrea virginica]	288	5'-nucleotidase [Crassostrea gigas]	9.68e-54	P21588	5e-23	5NTD RAT	--	CCTGTTGTGACGTAGCTCTTCTTGACGTAAGGTTTAATTCTGGGTTCTGAATCCACATTGATGTTGGAACTAAGGATGGTGAAGTTTGCATTCATCAGGAATGGTAGAAGACCATCGATGTTGTTGTCAAATTCATGGTTTCCCAGAGCCATGACGTCATATCCCAGGAGGTTCATCATCCTGTAGGTGACGCGGCCCCCATAGTGAGTGAACCACAGAGTTCCCTGAAACTGGTCCCCGGCGTCCAGAAGTAACGTATTCGGATGCTCCTTTCGGAGCTCCTCTATC
CV_46 [organism= Crassostrea virginica]	497	5'-nucleotidase [Crassostrea gigas]	2.77e-83	P29240	4e-29	5NTD DIPOM	--	GGCGTGGTCTCGGATGACTGAATACCCGTCTCCACCATTCAAAATAAAGTTAGACAGTATGATTCTGTACATTTTGTCGTCATCAAGTAGCTTGTATTCCGGAATGTCACATTCCGCGCAGAGGGCTTTAACTTCTACAACTCTTTGGTTTTCTGGTTTCTTCATGTTGTATTTTATCTGTAATCCGGAAACTTGAAGAAAAGCGCCGTCTGGTTCCTCCACGTTGTACGATGCGGCGCTGATTTCTAGCGTCCGTCGTAAATAACGCCCCTGTAGCAGAATGGTCTCAAGAGTATTACTAAAGGGCTGAGCCTCGTGTATCTGTCCCAGTAGTATCTGACCTCGATTTAAAGTTGCCCGGATGGATCCTGCATTGACGAGAGAAATGTACACCTTCGT…
CV_47 [organism= Crassostrea virginica]	407	5'-nucleotidase [Crassostrea gigas]	2.77e-51	P21588	1e-28	5NTD RAT	--	GAAGTTTGCATTCATCAGGAATGGTAGAAGACCATCGATGTTGTTGTCAAATTCATGGTTTCCCAGAGCCATGACGTCATATCCCAGGAGGTTCATCATCCTGTAGGTGACGCGGCCCCCATAGTGAGTGAACCACAGAGTTCCCTGAAACTGGTCCCCGGCGTCCAGAAGTAACGTATTCGGATGCTCCTTTCGGAGCTCCTCTATCTTTGTCTTCATCCGAGCTGCTCCACCAAAACAGTCCCCTCCAGAGCACTGTCCCCCAAAAGCGTTCATCTCTTGAATTCTCGCGTGAACATCATTGGTATGAAGAATGGTTAAGTTAAATGCATGGCTTGTTGAGATCAAAATGATGAAAATGTTGCGATGGTAATGACGCCATTTTCCAGTGGTTATATG…
CV_48 [organism= Crassostrea virginica]	281	5'-nucleotidase [Crassostrea gigas]	3.31e-33	P29240	1e-11	5NTD DIPOM	--	ACTTTGCCGCTAAGTATCTCGGCTTCCTCAACATCACCTTCGATTCCAGCAATAATGTCGAGTCGTGGAAAGGCCAGCCAATATTACTGGACAACAACACACTGCAAGATCCAGACATCCTGGCGGAAGTGACGGAGATGGGCAAGCTGTTGGAGAAGGAGAAACTGCAGGTGGTGGGCTTCTCCGCCGTGTATCTGGAGGGGGACTCCGAAGGTGTGCCGACTGATGGAGTGCAACCTCGGGAACCTGATCACGGACGGCATGGTCGCGTTCCACACGCA
CV_49 [organism= Crassostrea virginica]	402	5'-nucleotidase [Crassostrea gigas]	6.87e-39	Q61503	4e-07	5NTD MOUSE	mmu:23959	GTCGATGGTATCGTATGACGTCACACTATACTCTAACGCCTGACGTAAGTACTTTCCAGCCAGTTGAATCGTTTCCATCGTGTTTCCTATAAGGCTGAACATCAATGGCGTTCCCTAGTGTTACAACACCTCTTGAAAAAGAAGCCCGGATGGACCCGGAGTTGACGATTCCAATGAAGACTCGTGTGGAGTTCATCGTGTCGGCATTCTTAAGATTTATGTACACGAACGAATCCGCCACCAGATTACCCATGTTGCCATTCCCTGATTCTGCACACAGATCGCGAGCCCTCCATTTTCACCAGCGTTCTGCCTAGGACTTCTTTGGTGGAATTTTCTATCTCCACAAACNTACTGTCCACAACCCTGCTTCACTGTAGGATCTTCGTTCACGGTACT…
CV_50 [organism= Crassostrea virginica]	302	5'-nucleotidase [Crassostrea gigas]	2.02e-22	P21589	8e-11	5NTD HUMAN	hsa:4907	AAGCAAAGAAAGTGGCAGTAAGAGTGATGGCGGGAAAAGTGACGGGAAAGGCCGAGGAGGAAAGAAATCGTACAAAAATATTCAGGGTAAAAAGTCTTATCCTAAACCTTATTTATGGACCTGCTTCACTGTTGGATCTTCGTTCACGGTACTGTTCAAAATTATCGGATTCCCTCCGTAGGAAACCACCTTCCCTGTGGCATCAAACGTAACCTGCAGAAAACCCAGATACTTTCCGAATGTGTAGTCCTGTACAACCAATGTGCGTTCTCCGTTGGTTTCTCAACAACGTGAGGATAATC
CV_51 [organism= Crassostrea virginica]	2421	6-hydroxy-D-nicotine oxidase [Crassostrea gigas]	1.07e-162	K1S2Z7	1e-162	K1S2Z7 CRAGI	--	CATTGTAAACACCAAGTCCTACATGTGGAGGAATCGGATAGAACGTTCGATGTCATTATGAAGTTACCACATGTTTTAACGTAAATCATTTTGCTGTGTAATCACGCACTGGCTGAAGATTTTCATGTCGTTTTGTAGAATGCCTCTGCATATTTTTGAAATTATTACCCTGTTTGCCGCCCTGGCTGTGGCTCAATCCTTGGATCCATTTTGCTACCCCGGGAATCCATGTTTTCCGAGTAGCAGTGTCATCAATGCGTTTGCGTCTTCCCTTCCAAATGGGACTGTTGTGTTTCCATCCGATTCTCAGACATACACAAATGTGACAAGAATGCGAAATTTGGTCAGAACCAGCTATCCCTTCGCCGTTGTCATGGCGAGGTCACGGGAAGACGTCAA…
CV_52 [organism= Crassostrea virginica]	428	6-hydroxy-D-nicotine oxidase [Crassostrea gigas]	1.61e-18	K1S2Z7	6e-16	K1S2Z7 CRAGI	--	CTGCTGCATTCCTAGTTGACGTCAAATTAATGGAAGTATCTGTCATGTTGGCCAAAGAAATTTGAAGACTTCCATGAGCTGTGGATCTTCCGAGAAAATCATGACCAGAAGAGCTCACAGATAGCAGTAAATTGTATTTCAAAGCAAACAGAACGCTCTTTTGAACGTCCTCTGTTGTTTTGGCAACCACGATACCTACTGGAAACTTTGTCCAAATCATGTCTCTCGACAAAACAACATCACTGTAGTCTTTCATGTAGGGAAGAAGAAGTTTTCCATCTAGAGATGACCCAAAATTGATAATCACCGGATCGTCTGGGAAACAGGATTCTCCTGGCAAGCATCTGTCGTAAACAGAAGCCGGTGCATGGAAACCGATCACAGCCACAGAAAGTATGG…
CV_53 [organism= Crassostrea virginica]	415	78 kDa glucose-regulated protein [Crassostrea gigas]	1.63e-49	Q24895	8e-35	GRP78 ECHMU	--	CCTACGGTTCAGAAAGATGTGCAGTACTACCCCTTTGACATCATCAATAAGAACAACAAACCCCATGTTCGTGTTTCAGTTGGCGAGGAAGAGAGGGTGTTTGCGCCAGAAGAAATTTCCGCCATGGTGCTGAGCAAAATGAAAGAAATTGCTGAAGGTTACCTGAAACACAACGTCACAAAGGCAGTGATTACTGTCCCGGCCTACTTTAACGACGCTCAGAGACAAGCCACGAAGGATGCCGGGGCGATAGCGGGGTTAGATGTCCAACGAATCATCAATGAACCGTAAGTCACGACCAACTTTTCTTGTCAAATAACGACAATTCTTGTATAGCAATATAGAACAGCACTTTTTGAAATAGATAAACTCTCATCCTTATCTACAGAACTGCTGCGG…
CV_54 [organism= Crassostrea virginica]	335	78 kDa glucose-regulated protein [Crassostrea gigas]	7.46e-40	A2RRS8	3e-19	CEP78 XENTR	xtr:100037836	CAAAAGGCGGCTCGACGAAGAGAGTTTGAACAAGAGCATCATGTAACTTGTTGGTACAGATATACCCTTAAGTAATTCTTTGATGGTTTTGTAAACGGAAATCTCATTGACCAAGAAGTGGCAGCCATGATTGAGAGCGTACAGCTTCGACAGCGGGGGGCATACGACTTTGAGAGTCACTATGACAACCTCTGCGCCATGCAGGACTCCTGTCCCCTCCCGGCCGTCAAAGCTCACCTGGCCCAGGGTGTCCTGGATATCAACGGGGACAGGATCAGGGTCAATGACTGGGCTCCAATCCTCAACACAATCAAAATCAACAAAAGCCTGGAGTT
CV_55 [organism= Crassostrea virginica]	414	A disintegrin and metalloproteinase with thrombospondin motifs 1 [Crassostrea gigas]	1.58e-25	K1PXB8	2e-25	K1PXB8 CRAGI	--	CCATATCTGGTGAACATCATGGCATGGTCATGTTGGGGTAGTTCGGTTGTTACTTTGATCCAATTTCTGACAGCATTAAGAACTTCTGCAGAATCAACCACAGTTCCTAAAGACGTGGTAGTTTTAAAGTTTCTACAAATTGGGATCTAGAGGGTTGATCTGCAATGTACATTCCAGAGAACAACACAGATATCTTATAAGACGTCTGAATACTTTTGTAGCGTAAATCTATTCCGTTCACGACAAAGGAATAAAACTGTCGAATGTTTTGTTTGGCATCTATATCTTTGTCACTGAGAGTTGTTGATTTACTTTGTGTTTGCCAATAGTCGTAGACTGAAAAGTCTATGATGAAAAATGTTCTATTTTATAGTCCGTACTCTGTCGTTTATCTCTTAT…
CV_56 [organism= Crassostrea virginica]	299	A disintegrin and metalloproteinase with thrombospondin motifs 1 [Crassostrea gigas]	1.34e-54	K1R210	3e-46	K1R210 CRAGI	--	CTGAATTCCAGTCTGTACACAGCAGTCGGGTCATTATACAACTCCCACGCCCATGGGAAGTGTGAGGTCGCCTGTGCCCCGGTGTCGGGATACCAAACCCCGAGCTTTACCAGGTTTGGGCTGATGCCCCAGGGAACCCCGTGCCCCTCAGTTCTCAATCAGTGGGACCAGAAAGATTGGCCACGCAGGCAGGGGTACTCCGCCCGGTGTTTAGATGGCTATTGTCAGTTGTTTGGATGCGATGGTCTTATGAACGGTGGAACCTTCGATGGATGCGGTGTTTGTAACGGGAGTGATTC
CV_57 [organism= Crassostrea virginica]	488	A disintegrin and metalloproteinase with thrombospondin motifs 1 [Crassostrea gigas]	2.47e-20	K1R210	9e-18	K1R210 CRAGI	--	CTTGAAGAGACATCTTAATCTCCCAGATGACGAGACGGTATTGGCTGTTGCAAAGACTAAATCACCAAGAAACGCCAATATAAACAACGATGACAAAGTGTCGATTCTTAACAATTACGTGGATTCCCTGGTCACTGCTCCTAGACGCTCGATATCTCCCAGACCCGTCACGGTGGAGTTGGCTGTCTACACGGACAGCAAATACACAGAAAGATTCCCATCAAAGAATCTCCAGAAAGAATCGAGCTGATGATCCTGAAATATAATGGGGTACAAATGGAATGGTCTCGTTCGAACGTTCTTGGATATAACGTTCATATTCAAATCAAATATATAGGATTCCTGGAGACTAATCCGTCTTTTACAACATGTCTACCGTCATCAGCCAATCACTGAGCA…
CV_58 [organism= Crassostrea virginica]	409	A disintegrin and metalloproteinase with thrombospondin motifs 1 [Crassostrea gigas]	3.47e-39	K1R210	5e-38	K1R210 CRAGI	--	GTTTGATCGGAAGTAGCTGGATTTTCGACACCGTAAGTAACCCTGTTACATTCGCGGGGGGCATATTGGCACTATTTCTTCCATGACCAGTATCTCTACACCAAAGGGCCGCTTACGGAACCAGCAATCATAAAGGTTTTTCCAAAACAAGGAATTCAACAACACCGGAATTCACTACATTTATTCTCTACCCAAGTCTGTGAGGAGCTGCCACGGGCATTGCTTCAATGGAGGACATTCAACACACGCCTATGTGCCTGCGATTGTCCAACAGGATTTTATGGAAATGATTGCACCAGTCGCTGCAACACATTCTGCTATAATGGCGCCACTGTGGACCAGTCGACATGCGCATGTCAATGCAAGGCTCACCAACCGGAAGCAGTAATTGTAAAATGC…
CV_59 [organism= Crassostrea virginica]	410	A disintegrin and metalloproteinase with thrombospondin motifs 1 [Crassostrea gigas]	5.85e-24	K1PXB8	1e-20	K1PXB8 CRAGI	--	GTTGTCAAGGAAACAACCTTATGTTCCTCGGTAAAAGGAGATTTGCTTTCTGTATCCGCAATATAAATCCCAGCAAACACTACGGAAAGGGTGAAATCGTGATAAGGTGGAATGCTTTTGTATCGAACATCCATCCCGTTAATGACAAACGCGTAAAACTGTCTGATTACGCTTCTTGTCGTCCGCGCCCGATCTGTCTCGTTGTCAACAATAACTGTGGAGTTCCAATAACTATATATGGAATAATCAATAATGAAAAGTGTCTCTATTTTCATCTCTGAAACACTTCGTTTGGAACGCCTCTGGTGTTTTCCTGGGACTATTTCGTCTTGAAGAAGTTTTCCATCTCTCACATCCGAGTACTGGAGATGGGAGAAGTCTGCTTTCCAAATTCTAAAG…
CV_60 [organism= Crassostrea virginica]	316	A disintegrin and metalloproteinase with thrombospondin motifs 1 [Crassostrea gigas]	6.7e-07	K1PXB8	2e-05	K1PXB8 CRAGI	--	GCGAGGATTTGTTCGTCTGAATCATGAATGATGCCCCATGCTCTCGATCTTGATAATATCTGACATTCCGTAATTGTGGAATTTGTTGCAGCTCTAATTTCCCTGCATTGTTCATTGTGTAGATCGGTACGCCGGTGTCGATATCTTTGCTATGCGTCAGATAAAACGATATCTCATCACTGCTGATATTGAATTTTACGGTTAATTGTTTCAGCTCGTCATTAGACCTACGAATCCTTCCATCATGGTGCGATATTTCAACAATAATATCACTTAGGTACGTATCCTCCTGTTGTATAAAACTAGGAAGAAATGC
CV_61 [organism= Crassostrea virginica]	439	A disintegrin and metalloproteinase with thrombospondin motifs 1 [Crassostrea gigas]	1.14e-30	K1PXB8	2e-26	K1PXB8 CRAGI	--	ATTGTCATCTCTGAGGACCTGACAATTACTGCACAGTACTCCATAGTATTAATCAGAGCTGAAACAGCGCTGACAGAGCTTTATCGGAAAAGGCTTGGAAGCAGATTCAAACGATGCAGAGTTAAAAGATTAAGGAGAGGAAGTCTGATTGTGGATTATGACGTGGTCACTGATGACGAAGCTTCGTCCACTTCCGATGTGGTGTCGGTTGCTAAGGACCTCGTTTCCGGCACGGAAAACGTGACGTATGACGGACAGTCTGTGCCTGTGTCATCTGCTGCCTTTGTCGCTCCTCCGGACAAATGTCAATATCAGCAGTTCAACAACCGGATGCCAATTGTAGAATCCAGCAGTCCGTGTGGGTCAGGGTATCAGTGCATTGAGGGGGGTCACTGGGTC…
CV_62 [organism= Crassostrea virginica]	391	A disintegrin and metalloproteinase with thrombospondin motifs 1 [Crassostrea gigas]	1.8e-70	Q9UKP5	2e-08	ATS6 HUMAN	hsa:11174	GGAACCTTCGATAGATGCGGTGTTTGTAACGGAGATGATTCCTCCTGTGACGTCATAGAGGGAACGTTTACGGAACTGTCCACTAGGGGATCAAGAAAAGTTATAGCAGAACTACCTGTTGGAGCGTACAACATCCAGTTCTCATTTAATTACGGGGCAATGAAGCAAAACTATCTTGAGGTTTACACCAAAGATGGTGCCGTTGTTCTTGCTAGTTTGATCGGAAGTAGCTGGATTTTCGACACCGGAAGTAACCCTGTCACATTCGCGGGGGCCTATTGGCACTATTTCTTCCATGACCAGTATCTCTACGCCAAAGGGCCACTTACGGAACCAGCAATCATAAAGGTTTTCCAAAACAAGGAATTCAACAACACCGGAATTCACTACA
CV_63 [organism= Crassostrea virginica]	1020	A disintegrin and metalloproteinase with thrombospondin motifs 16 [Crassostrea gigas]	5.69e-161	Q8BLI0	1e-19	ATL1 MOUSE	mmu:77739	CTCCATTTTGCACATCTTAATCGTTCTCGGTCGCTTTAGGGAGGAACACAACTTTCCCGCAGATCTTTTTTGTTTTTGGACCAAACACAACTAAGCGTTCTTGTTTTTGAAACCGTTTGTTCCACATTCGCCAAGACACTCGGTCCACTTTGAAGCTGTCCATACAGCCTTGCAGTCTTTATTGGAGCATTCGCTCTCAGTGGGGGGAATCTTGCCCCCACCCTCACATGGCAACGTGTCATTCACCACTTGCTCATTCACCAAACATTCCACTTCTCGTTTTACTACCGCAGTTTTGTCTCTCACGCATTCCAGGGCAGAACACTCACTCCAATTTCCAAGACGCCATTCTACACAAGGAAACGTGTTACAGCTCTGGATCAACATGGGCGCACTGTG…
CV_64 [organism= Crassostrea virginica]	712	A disintegrin and metalloproteinase with thrombospondin motifs 16 [Crassostrea gigas]	1.87e-76	Q4VC17	4e-16	ATS18 MOUSE	mmu:208936	ATGATTTTCATGAAGCGAATAATATGATGACTATCATAGAAATGAGGAGTATTTTGGGCTATGGTGGAGCGCTTGTACATGATGTGGGGCTGCCGAGAGACAGGGTTTTCCTGCATCTTCTCAGAATGAGGCTCTATGACATAATCCTCATCTGGCGTCCTCAAAATTCCTGTCACACCTCCACAAAGGGATAATGCTACCTCAGTTGAATAAGAGAGTAATGTCCCTTTGAATTCACAGTCACTTGAGTGCTCTTCAGCATCATTACTATGGTTACTGTAACCATGTCGATAATAGACTTTAAAGCCTGGAGCCAGTATATTGGATGAGGTATGGAGAAGGAGGTGGAATGTCTGGTTGAACCCTGTGATGTTGAGGTGAATTTCTTTGGTTGATGAG…
CV_65 [organism= Crassostrea virginica]	499	A disintegrin and metalloproteinase with thrombospondin motifs 16 [Crassostrea gigas]	8.13e-37	K1QDA3	2e-33	K1QDA3 CRAGI	--	TGCTCTTTGGTTAAATCGACGAGGCTGTTTGGATCTGAGGCCTTCTTCAAGACCGAATCTATTCGAGATCTCGCTTCTAGAATCGATGGGTCTGTTTTAGCAGAACGAGCAAATAAACTATTGAAATTAACGGATTCACAAGATTTACAACACACTGCTCGATAGTTGTTGCAAACGTAGGCTGCATCGTCTATGATAAACTTTGCACAGAAAGGACTAGCGTCAGCTACACATCCAGTATGTCTGGAACAGGACTCGCAGCAATCTTGCTTCACTTGGTTATAGAAACAAGAACCAGGACTGACTTCCCACATGTCTGCTTATCTGAACACTCAGTACATTCCTTGCAACATCGGTTTCTGAACCAGTCATTGTGACAGGCTATGTATAGTCTTCCCG…
CV_66 [organism= Crassostrea virginica]	463	A disintegrin and metalloproteinase with thrombospondin motifs 16 [Crassostrea gigas]	2.07e-64	Q8N6G6	7e-18	ATL1 HUMAN	hsa:92949	TTTTTGCACAGAAAACGTCACGTGAACTAAATCCCTTGCCACATGTCACGGAACACTGTGACCATGGCCCCACCATCCACTCCGAGTGACAGTCGATGTTGTTGCAGCCTCGGTTTCGTGTGGGAACTGGCTTCTCACACATATAGTCCGGTAGGTGGATCACACTTCTGTGCCTCGCAGCGAACTCCTGTATGCACTCGACGTCACGGTGCATGATCCCCCCTCACAACTCACTGAGCACATGCCGAAATCCCCAACTTTCCACCTTTGTGGACAATTGATGTCATTGCACACTTTCCTCTCCACGGGGGATAAGGCGAACATTTAGAGCAATATTTCTCACTCACAGCCGAACCATTGATAACGCTTACACATTGAACGATTGTTTCTTGAACACCG…
CV_67 [organism= Crassostrea virginica]	266	A disintegrin and metalloproteinase with thrombospondin motifs 16 [Crassostrea gigas]	2.52e-22	K1Q8T2	2e-19	K1Q8T2 CRAGI	--	GAGGAGAGGTGTCGTCTGCCAGCATTTACGGAAGAGAGTTTTGTGATCTAAAATCTAAACCGATAACGCTTCAAACTTGCAACACATTAATTCCTTGTTCAATCCAGAATGATATACAGGAGATTTGTGATTGGAGAGTCGGACAGTAGTTCCATAAAACGACTCCCGCCGTTTCCAAAGCACTGCAAAGACGGAGCCCCCACCCAAGATTTGTTGCAAGAGAGTGGCAGCCGTGCAGTGTCACATGCGGAAGGGGGCCGGAAAGT
CV_68 [organism= Crassostrea virginica]	339	A disintegrin and metalloproteinase with thrombospondin motifs 16 [Crassostrea gigas]	9.34e-27	K1QDA3	1e-22	K1QDA3 CRAGI	--	GTGTTCCGGAAGTTGCGTTTTCTGCCGGAACTCCGTGATGTTTTTGAGCGCAGACTCGATATTTGTCAGTTCACGCAGCATGTCATCGAACACGTTCTTGACCTTGCCACAGGTGAAGCACGGATAATCGGGGGGTATCTACAATGATGAATCCGGTAACAACTATGTTCAGGGAAAAGTCTGCTTTTTATGGTTTTTATAACGCAAGGCAATCCCCGTTTATGACCCTGGGAGAAGTAGGCCCCTCAGAGCTTGCTTGGCGTTTACGTCACGCTCCTTGTCCGTGGCCCCCTGTTGCTTTTCTTGTAAAAACCTATCATAGGTGGCGTAAATCCAGCG
CV_69 [organism= Crassostrea virginica]	440	A disintegrin and metalloproteinase with thrombospondin motifs 16 [Crassostrea gigas]	1.15e-73	Q4VC17	8e-40	ATS18 MOUSE	mmu:208936	GTCAAGCACCGCTCCAGGCGCTGTGATAACCCCAGACCACAATATGGTGGAAAGTCTTGTGCAGGTGATAAAGAAGCACACAAAATGTGCAACTTGCAGGGTTGTCACAGGAAGGAGGTTGATGCTAGGGAGGAGCAGTGTCGCGTACACAACAACATACCATTCCGTGGTCGAATTTACCGCTGGACCGCCTACAAACAGATCCACGATGAAAAAGAGCAGTGTAAACTCTACTGCCAAGCTGATGGCTACAATTTTTTCTATGCTTTGTCTGATGAAGTCAAGGATGGAACCCCTTGCAATGACTACTCAAGTGACATATGCGTGCATGGGAAATGCCAATCGGTGGGTTGTGATTATATTGTGGGCTCCACTGCCAAAAAAGCAAGTGTGGAGTTT…
CV_70 [organism= Crassostrea virginica]	407	A disintegrin and metalloproteinase with thrombospondin motifs 16 [Crassostrea gigas]	3.1e-10	K1QDA3	1e-08	K1QDA3 CRAGI	--	GTTCCTCGGGTGGACGCCAATGGGAAATCGGTGCTTGGTTAAAGAGTTAGTTCCCGTTGATACGAAAATGTCGTTTTATCTAAGTATGAAAACCAGTGGAGCAGCAGTTCTAATGAAATGTGAAGAGCTTGTAGCAAATGCCGAATGTGAAAGAACCCTAGGTGGGTTCGCTGTATGTGGGAGGAGAGGAGTTTTCGCTACAGCCGATAGACCAGGGGGCCAGACGTAAAAGACAGGTCAGCATCAAAAATCGGCAAGGACGGCCAGAGGACAACCTCCGTCATGTACGGGCTGTTCAAAAAAGAAGATGCCCAAGAAGGGAGTGAACTGGGAAAATGAACAAGAAAAACCAATGATTTCAAGAAAGCCTGGCAAGAAATCCAAAAGAGTCAGAGGAAG…
CV_71 [organism= Crassostrea virginica]	367	A disintegrin and metalloproteinase with thrombospondin motifs 16 [Crassostrea gigas]	3.85e-15	P82987	4e-07	ATL3 HUMAN	hsa:57188	GGCGTCATGACCTCCGGCCTGGCAGTACAGAGCACAGGGGCTGGTTGAATCGTGGTACGGGATCCATTTCAGCGAGCGTCCTAGGTACTCTTGGTCATCAAAGGCTGAACACTGCAAAGCCCGGAAGTCGGGTTCATTCCCAGAGCACCATGAGCACAAAGAAATCCAGGAGATAAGATAAACATGCATAAACTTCATCCTGTCAAAAATGATAAGTCCATCTTTTTTGGTAGAATTCTGAAGCTATGACTTTCTCCGTCACATCTTGTTGAGCTTGTTGCTCTTTCATTGAAGCGGAACAAATTCCTCCTCTCTTTCTCTCTCTCTGTTCTACCTTTCTCTCTATCACCTTCCTACTGTTTATAGG
CV_72 [organism= Crassostrea virginica]	265	A disintegrin and metalloproteinase with thrombospondin motifs 16 [Crassostrea gigas]	6.56e-37	Q8TE57	5e-10	ATS16 HUMAN	hsa:170690	GGGGACACTTGCTCACTCGACACCCCGAACCTTTACAAGGAGAGGTTTATGCTGACAGAAGCTTTCTGACAGAATCACCCAGCCCTTCAGTGTTCTACTGCGGCAGGATACCTCTCGTGTCTTCACACCTTTGCCACATGTTTGAGAACACTCGGACCACTTTCCTCCAAACCATGCCGGCGGGCACTCCTGTGTGTTGCACGGAATTCTTTTCTTGGTTTGAGTTGTCGGTCACATCGTCGTCGACTGCTCGTCTGTCATCTGA
CV_73 [organism= Crassostrea virginica]	431	A disintegrin and metalloproteinase with thrombospondin motifs 16 [Crassostrea gigas]	6.81e-69	O95450	1e-16	ATS2 HUMAN	hsa:9509	GTAACAGAAGATGTGCCTCCAATGATAAACCAAAGTTCCGCACTCAGTCCTGTAAACTGCGTGACTGTGAAGCAGGTCTTAATTACAAATGGGTGTTTGGTCCGTGGAGTAAATGTACCTGCGCAGAAAAGTTCGCTTGGAGATCCAGACGATGTGTGCTGTTTCTTTCGAACGCCACTCAAACATACGTCCACGAATCGTTCTGTAGTGCACTGACACCGGAAACCAAGCGAACATGTGACCAGACATTTTGTCCTGTCTGGCATGTCGGCCACTGGGCACCGTGTTCTGTAACCTGCGGCAAAGGCGTCCGGAGGAGAGGTGTCGTCTGCCAGCATTTCGGAAGAGAGTTTTGTGATCTAAAATCTAAACCGATAACGCTTCAAACTTGCAACACAT…
CV_74 [organism= Crassostrea virginica]	330	A disintegrin and metalloproteinase with thrombospondin motifs 16 [Crassostrea gigas]	1.68e-62	Q20930	3e-11	MIG17 CAEEL	cel:CELE F57B7.4	GATTTGGATTTGTACTAAAGTCCCACCAAAAACAATTACCAGACGGACGTGACAGGGTTTGCTTACGTTGGTGCCTTATGCACACAAGCCAGTACTTCAGTCATTGAGGACTTTGGAAACTACGAAAGCATCTTCACGGCAGCTCACGAGTTAGGACACAGTCTTGGCGCCCAACATGACGGCTATGGTAACGACTGTTCTGAAATGGACCAGTATCTATTAACGGCAGTGTCTGGACAAACCACGGAAACCACGAAACTCAATCCCTGGAAGTTCTCCGACTGCTCCATCAACTACTTCAGGGATTACATCGCCAACATAAGTAAAGCT
CV_75 [organism= Crassostrea virginica]	381	A disintegrin and metalloproteinase with thrombospondin motifs 16 [Crassostrea gigas]	7.03e-35	P82987	9e-20	ATL3 HUMAN	hsa:57188	CCCAGATCCAAATACATCATCACATCCCACTCTCCAACACTCCCCGTGAATGCACATATCCCTGGAGTTGCTTCGACATCTTGTTCCATCCAAAACACGGTCTGCAAACCGATGGATGACGTCATCACCTCCGGCCTGGCAGTATAAAGCGCAGGGGCTGGTTGAATCGTGGTACGGGATCCATTTCAGCGAGCGTCCTAGGTACTCTTGGTCATCAAAGGCTGAACACTGTAGAGACCGGAAGTCGGGTTCATTCCCAGAGCACCATGAGCACAAGAAATCCAGGAGATAAGATAAACATGCATAAACTTCATCCTGTCAAAAATGAAAAGTCCATCTTTTTTGGAAGATTTCTGAAGCTATGACTTTCTCCGTCACATC
CV_76 [organism= Crassostrea virginica]	371	A disintegrin and metalloproteinase with thrombospondin motifs 16 [Crassostrea gigas]	1.28e-35	Q8TE57	9e-22	ATS16 HUMAN	hsa:170690	CTGAGGGTGGGGACATTATGGTCCCTGAACTCTGATGACAGTTGTTGTCCGTGCCATCATGGAACATCCCAAATTGTGCCCGATCTCATGAGCGATGGTGAATGCTGTTGAAAGTCCAGTGTCCTCTGTCACTATACAGCTCCTAAAGTCTGTTACACATTCCTTTGATTGGGGCAAAACCCAGAGTATCACATGGTGAGTCTTTATGTGCACAAATGTCAAGGCCAGTCAGTATATTGCATGGTCATGTTGCCGATGACGACGACCTCCAATAACTGCCTGCCATTGGCAAAAGCTATTCAGAGTCTTATCCGCATGATGAGTAATTAGTAATCCCGGTTCTTCATTGTCCAATATGATGAGCCCAACTA
CV_77 [organism= Crassostrea virginica]	216	A disintegrin and metalloproteinase with thrombospondin motifs 16 [Crassostrea gigas]	5.2e-26	K1QDA3	1e-21	K1QDA3 CRAGI	--	CAGGATTCTCAAGGCGGAATTTCTCAAGAATATCCCATGCACACAGTTCTCATTTTGGCGGGAGCCTCGGGGTCATACACACATTGACCTTCAATGCACCACTTCTTGTTCCCACATGACGTTCCCCTGTAGGCTGTGTTGAACACAAACAAACTCGGCCCCTCCCCGGTGTTGCAGGCCATGGAGGTACAGATGTCGCTGTAGGTCTTCAAAACA
CV_78 [organism= Crassostrea virginica]	312	A disintegrin and metalloproteinase with thrombospondin motifs 16 [Crassostrea gigas]	1.32e-29	Q8TE57	3e-13	ATS16 HUMAN	hsa:170690	GTGAGTAATTAGTAATCCCGGTTCTTCATTGTCCAATATGATGAGCCCAACTAGAATAATGTTAACTTTATAACTTAATGAACTGTCTTGAAACAATTGAGATACAATGTTAAATATACTGAGTACGTAAGTGGTGATATTTTGTCTTCCATGCTTCCAGTAAACATATTTATCTACCAGCGCAATTACAGGGAGCCAGAAAGGCTGACAGCGGAGGGCCCAACCATGCAAGATATTGTTCTTGAAATTCTGGTTCAAGGTGTCAATCCAGGGGTGTCTTATAGGTACACCCTGCCAAAAGCATCCGACTAC
CV_79 [organism= Crassostrea virginica]	320	A disintegrin and metalloproteinase with thrombospondin motifs 16 [Crassostrea gigas]	5.8e-20	K1QDA3	7e-20	K1QDA3 CRAGI	--	TTCCTAACAAAGCAGACGTTAACCCTTCTTCAGCAATACGTTTGGGCTTCACGTGGCCATACTGACCAATGAAGGACCAGGAAAGCCACAGTATTTCGTGTTTCCCCAGCGTGCAAACGAGCAGGAATGTCTGCCCCCGGGGCGTTTACCTGTGGAGCGGTTGAGAGTGCCTCGACCCCTGACATCCAAGGGGAGGATGGGTCACGCACTGTGAATCTGGTCAATACCGCGGTGCGGGGTCTCAAAGAAGAGCTGGGCTTGGAACTGTCCGGGACGGACACGGAAGCCGTGTGCCTGACCACTATCTACTTGAAAAACCG
CV_80 [organism= Crassostrea virginica]	316	A disintegrin and metalloproteinase with thrombospondin motifs 16 [Crassostrea gigas]	4.78e-54	Q8TE60	6e-24	ATS18 HUMAN	hsa:170692	AGCAGTGTAAACTCTACTGCCAAGCTGATGGCTACAATTTTCTATGCTTTGTCTGATGAAGTCAAGGATGGAACCCCTTGCAATGACTACTCAAGTGACATATGCGTGCATGGGAAATGCCAATCGGTGGGTTGTGATTATATTGTGGGCTCCACTGCCAAAAAAGACAAGTGTGGAGTTTGTATGGGAGATAACTCTTCCTGCAATGTGTTTGAGGGCCATTTCAAGGAACAACCCAGGAGAAACAGTTACTTCCCTGTGGTTGTGATTCCCGGAGGCGCTAGTGGACTGGTTTTCTCTGAGGCTGCAATCACCC
CV_81 [organism= Crassostrea virginica]	396	A disintegrin and metalloproteinase with thrombospondin motifs 16 [Crassostrea gigas]	3.33e-47	Q4VC17	6e-24	ATS18 MOUSE	mmu:208936	CAGGGTAAGTGCCAGTCGTTTGGTGTGCAGGGCCCCATCCCTGTGAGTGGGGGCTGGTCAGAGTGGAGCCAGTGGTCGTCCTGTTCCCAGAGCTGTGGGGAGGGGTCAAGCACCGCTCCAGGCGCTGTGATAACCCCAGACCACAATATGGTGGAAAGGCTTGTGCAGGTGATAAAGAAGCACACAAAATGTGCAACTTGCAGGGTTGTCACAGGAAAGAGGTTGATGCTAGGGAGGAGCAGTGTCGAGTACACAACAACATACCATTCCGTGGTCGAATTTACCGCTGGACTGCCTACAAACAGATCCACGATGAAAAAGAGCAGTGTAAACTCTACTGCCAAGCTGATGGCTACAATTTTTTCATGCTTTGTCTGATGAAGTCAAGGATGGAAC
CV_82 [organism= Crassostrea virginica]	370	A disintegrin and metalloproteinase with thrombospondin motifs 16 [Crassostrea gigas]	1.22e-13	Q4VC17	4e-07	ATS18 MOUSE	mmu:208936	GTCAGAACAAACATGTCCGAACTAGACCCAAATTGCACTGACAAGTTCAAATGGTGTTACCTTGTTCCAAAGCATAACATATGCAATCATCATTTTTATGGTAAAAATGCTGTAAATCATGCAATGGCAGATGAAGATTGAAGATATAAACTTGTTCAGAGCGACCTATAAGTAGTATCTGTTGCTGATCTGTATGGTAACACTCAACATCTACAGTGCACCCCAAAAGTTGCAGCTGTAACTGATCTGTGATACACTTTAAAAATCATTGCACAGACAAATGAAAAATTATAGTAAACCAAAGATTGTATTATTGTGATTGTTGAAGCTGATTGTATCAATATGATGTGAAAAGCTGACCGTACATGTA
CV_83 [organism= Crassostrea virginica]	2269	A disintegrin and metalloproteinase with thrombospondin motifs 18 [Crassostrea gigas]	5.09e-81	Q1EHB3	9e-07	ATS7 RAT	rno:315879	GGAGGGGACACGAACCAGGCTAACAAGTTAAACCCCTGGAAATTCTCCGACTGCTCCGTTGAGTACTTCAGGGATTACATTCAGGAGTTGAACAGGAATAAACAAAACTGTATGGATGATAGACCTATGGACATCGATCCGAATTTCCATGAAGTTATTAAAGAAATGCCAGGTCAAATTATGGGACCAAATGAGCAATGCAAGGAGAAATTGGGATTCGGGTCTTTCTATGGATGGAATGGAGGCTTGGGGCGATACCAAGACATCTGTACCAATATGGCCTGCAAAAATCCAAAAAGAAGGAAAGTTTTCATCTATACAACGCAGCTAGAGGAACATCTTGTGGGAATAAAAAGTGGTGTATCAATGGCGAATGTGTATTTGACAGGAAGGCACCCC…
CV_84 [organism= Crassostrea virginica]	990	A disintegrin and metalloproteinase with thrombospondin motifs 18 [Crassostrea gigas]	6.72e-122	Q91401	6e-06	VM1AT CROAT	--	TGTCCCCTCCCATAGCTGTCATTATGTATTGATCTGATGGCAGACACGGGTTCTGTTCTCCGTCATGGTTAGAGCCCAAGCTGTGGGCTAGTTCATGGGTGGCAGTTATAATCCCACCAAATCCTCCATGATCTTCATTGATGGAAACACTCTTTTTGTACAAACTGTTTTGACATGGGCATACCCTGTCACTGAGGGGTCGTCAGTTCGTGTTTCATATAAATCTTCCCCTGTAAATAATATCAGATGGTCATGCTGGGGAAGATGTTTGATCATTGTTTCTCTCCAATCAACCAATTTGTTCAGGGCGTCCCAGACTCCGACGTATTTTAGCTCTGGATTGACATAAGTATTTGTCCATGGAGAAAAGTTGGGATGGTCAGCAATCACATATTCAAT…
CV_85 [organism= Crassostrea virginica]	782	A disintegrin and metalloproteinase with thrombospondin motifs 18 [Crassostrea gigas]	4.33e-94	K1QXH8	3e-79	K1QXH8 CRAGI	--	CGAATTGATTGGTGACTGTGGTGATTGTTGTTACCATCGGAATTTGCATATGGGTTTTGGTACGTATACGGATTTTGGGAATCTTTGTACCTGTCCATGATATTGTTAAAAGACTGGTGGGGGTTAGCATAACGCCTGGCGTATCTCTTCTTCCTTTTAAATCCAGGATTTTTTGCCATTGGATGAATGTCGTATTCTTCACCATTTACATTAAGACTTCCAAGCAAAACACATTGTCCGTCGGCTTCTTCACCACAAGTAACAGTAAACACTGCCTGTGTTGCATTGTCTTGATACAGGGCCACATTCTGAATGGTTGGTAAATTTTCTTTTTCCAAATAGAGTTCTCCTCTTGCATTTTGCCGAATGGAGGCCACTTGTTGCTGTTCGTATCTTATG…
CV_86 [organism= Crassostrea virginica]	357	A disintegrin and metalloproteinase with thrombospondin motifs 18 [Crassostrea gigas]	4.82e-32	Q9UKP4	3e-06	ATS7 HUMAN	hsa:11173	AAGGACAGACACTTTATATCTTAACATCACAGGTCATGGTCAAACATTTGAAATACATCTTGTAGAAACCGAAATCTGTTAGCCCCTGGCTTTAAAGTGTATCATCGTAAGAAAGACGGAGGATCTGGGGAACGAGGTGGAGACAGTTGAAACACCCAGTGATTCTTTCCGACCACAAACTGTCACTTTTCAGGGAAGGTGCATTCCCATGAAGGAAGAGCTGCTTTATCTCTGTGTGATGGCTTGAGTGGCATAATAAGAGTTGCAGAAGAAGATTACATTATAGAGCCTTATAAACAGCACAGATTCAGACCATCATTTGATCCTATCTCAGGACCACACAAACTTTACAAAAGN
CV_87 [organism= Crassostrea virginica]	280	A disintegrin and metalloproteinase with thrombospondin motifs 18 [Crassostrea gigas]	6.02e-48	K1QJ65	2e-40	K1QJ65 CRAGI	--	TGAGAACAATACATGCCCAGAGGATGGCCATGTTATGAATGCTACTTCAGCTAGGAATACGTCACATATCTGGCAATTCTCCTCATGTTCGGTGTCCTACATGAAAGCACTTCTTAACAAGTTAGACAGGACCCACAAGAACTGCCTCCTGACCCAGGAGAACCACGCTGTGGATCATCAGCTGACCGTCCACGAACACGACTGGTATGGACAAATCTACTCCGCCGACCAACAGTGCCAGATGTACCTGGGTTCCGAGTCCTACATGATTAGGGATAAA
CV_88 [organism= Crassostrea virginica]	317	A disintegrin and metalloproteinase with thrombospondin motifs 2 [Crassostrea gigas]	3.29e-49	K1RDR5	8e-42	K1RDR5 CRAGI	--	CATACCCATAAGGTGGCCGATTTCGTGAGCTGTTGCTGCAAAGCTGGCCGCGTCTGTAGACCTATCCACAGCACAGTTGTATGTCTGGTCACAAACAGAATTCTGGTAGGCTCGACCGAGGACGTCCAGGTTGGGTAACCCAACATGCATGTATCTAATATCGAATCCTCCATCACTAGAGGTGCCCGAGCAGAACTGATGTAGTAGACTACCAAGGAGAGTTGTGGATGAGTTATACCATGCCGGATTTGTTTCAAAAAACAAGACTTTCTTCAGAACTATGTGAACATTGAATCCCAGCATATCATCTCTAGACC
CV_89 [organism= Crassostrea virginica]	218	A disintegrin and metalloproteinase with thrombospondin motifs 2 [Crassostrea gigas]	1.67e-29	K1RDR5	2e-24	K1RDR5 CRAGI	--	TTGCATGATGCCGACCGAGGTTGCACCGGAAGTAATATAGGGGTCATGGGCGGATACGGAACTGGATGGAGCAGCTGTAGTAAAGATGATATGGACACTCTCTTACAGTCTGGAAGGAAAACTTGTCTTTGGGAGGAAAATATTCCTACACAAAATGTTCCACAAAACTTGGCTGATGTTATTCTGAATCCTAGCATTCCAGGTCAAACATATTCACC
CV_90 [organism= Crassostrea virginica]	360	A disintegrin and metalloproteinase with thrombospondin motifs 2 [Crassostrea gigas]	4.12e-26	K1RDR5	3e-22	K1RDR5 CRAGI	--	CTGGGCTTGGAATCAAGGTATTATTAGAACTGATATACTTCATCCTTGTAAAGGAATCATTTTCCATCCGCAGAAGTTTAATTCAAATCCACATTTTAAAGAAACCGCTTTTGGCCTCTGAATAGATGTACGAAACACCAGTGTTGTTATAAATATCGTACTGGTAAAGCTTGACTACACAAGGTTTCGTCAGTGGTCCCTTTGCAGACAGGAACTGGTCATAGAAGTAGTAGTACCACTTTGTCCCTGCGAAGTCAACAGGCGCGGATCTCGAGTCCCAAATCCAGGAACTTTGAACTCTGCTTGCGAGGACGACGTTTTCCTTGTGCGTCATAGAGTTCTAAAAAATTCTGCTTCATA
CV_91 [organism= Crassostrea virginica]	338	A disintegrin and metalloproteinase with thrombospondin motifs 2 [Crassostrea gigas]	8.56e-61	Q8C9W3	3e-15	ATS2 MOUSE	mmu:216725	TGTGTGTGCAGTTTAGCTGTGCCAATCATAATCGTGCCCAAAGTAATTATGGACAAATGTTCAAAGAAACTACTTCCATTTTTGGCATGTACTGTGACAAGAGCAAAATTTGCTTCAAAATGGGTTGTGTTGAGGCTTCCACCGCCAAACTGAGCCACCTGGTGGAGCGAGAGGGTGGGTGGAGTCAGTGGGGACCCTGGACGGGGTGTACCAGAACGTGTGGGCGTGGTATCAACTACCGGAAACGGAAGTGTGACAACCCCGCTCCAATTAATTTCAAAGGATGTAATGGTGATGGATATGAAGCAGAATCATGCAACATTGAGCCATGTCCAAAT
CV_92 [organism= Crassostrea virginica]	357	A disintegrin and metalloproteinase with thrombospondin motifs 2 [Crassostrea gigas]	2.04e-06	K1RDR5	3e-05	K1RDR5 CRAGI	--	ATCGTATGCATCACTGACGCAGTGGAATCAAGGCCTCAATATGACGATGCGTTAATGACAAACTTAGAGAGCGGGGTCTATCATCACTCGAGTACTCAACACTGCACCATGATTCGAAATCACTCAGGTTTGGAAAGAAGATTCAAACGAGAAGCAACTTCACACGCGAAGATCAAGATGGAGTTCACATATGCACAGGAGAATATTAGGTTGGAACTAATGACCCCTCAACAAATTCTTCATCCGTCAGCCAACGTTCTACCTCCTCTAATGGATCTGTTCAACAGTGGCTCGGCCCTCATCCGGAGTGCTTCCTTACCGGAAGCTAACGTCGCAATCTGGCGTTGCCTCCACGAT
CV_93 [organism= Crassostrea virginica]	213	A disintegrin and metalloproteinase with thrombospondin motifs 2 [Crassostrea gigas]	1.58e-06	K1RDR5	2e-06	K1RDR5 CRAGI	--	GAAACTTGCCATGGAGGGACATAAAGAAGCTAGACCGAGCAGTGACACTCACGGTTAACATTACCACTAAGAACGGCGGTGTACACAGACGCCGCCTACACGAAGAGCATGCTAGTTTCTGATTTCTCCAAACGGCTGCAGTCACATTCTACTCAAGTATCACGCAGTTCAGATGGAATGGTCCAGATTTGACGTAGCTTAGGATACCACGTT
CV_94 [organism= Crassostrea virginica]	413	A disintegrin and metalloproteinase with thrombospondin motifs 2 [Crassostrea gigas]	5.58e-07	K1RDR5	6e-06	K1RDR5 CRAGI	--	GTCCCTCCATGGCAAGTTTTACTTAAATTTGCAAATGAGTTTATTCAATGAGCACCGCTCACATCTCCCTAGCATCAATTCAAAATTTATCAAGATATTAAGGTGAATGGGGAGCCAAGGGGTGGAGGATATACAAAATTTAATATAGAAAATAAGACTGAAAAGGAGGCAATACCAGGATGTGACGTCACAGTTCCTGTAAGAAAGCAGTTAGGATGGGCATCGGTCCAACGAACAGATGATCTATCGGACAGTGATACTATATCTGCAGACGGGGTTGTAAAAATCGGCGCTGGGAAGTAGAGAGCGCCAGACTAAAACTTTCNCCCCCCTTTGATGAAAATCTGACCTCATTTGAATTCGGAGCCTGCCGATGGGATCTAGTGAAAGAAGCTGATA…
CV_95 [organism= Crassostrea virginica]	426	A disintegrin and metalloproteinase with thrombospondin motifs 2 [Crassostrea gigas]	4.07e-10	K1RDR5	5e-10	K1RDR5 CRAGI	--	CTTCCATGCGATAATCAACATAAATATTAATATATATCGAAAGAAAATAATAGGAAGTCTTGCCAAAGAAAGGTTACTTTAGTTAACAAGAAGAAAATGGAAAATTGATGAGCTTACATGTATCTGTGAAAACTATTCGGGCCACTTGTTTGCAAAGAAAACTTTAATCATCGGCTGAATGTATGCATCATGAAACTTATAACAGATTTGCTTCAAAATGGGTTGTGTTGATCCTTTTTTCCGCCAAACTGAGCCGCCTGGTGGAGCGAGAGGGTGGGTTGGAGTCAGGTGGGGGACCCTGGACGGGGTGTACCAGAACGTGTGGGCGTGGTATCAACTACCGGGAAGCGGAAGTGTGACGACCCGGCGTACGGGTTTTTCAAAACAGTTTTANCTTGT…
CV_96 [organism= Crassostrea virginica]	430	A disintegrin and metalloproteinase with thrombospondin motifs 2 [Crassostrea gigas]	3.02e-06	K1RDR5	2e-05	K1RDR5 CRAGI	--	GTGCTCTAAAGATTTTAATTATAAAAATGTAAATAAAAGTGACATAAAACATATGTAAATTTAAATTGCATGACAGGAAAGTAAAAAGAAACAAAAAGCAATACCACAAAAAATTAACATGGAAATATATCACAATGTTCGTAAGTTTTCGTAAATGTCTATATTTCGGATTTAGACCCAAGATTCCATTTATCGTCAAGATTTATCTTGATTTCATTCATGTCGGTCCAGGAATCTCGATTTAAAGGTTTGGAATGACCGGAAGTCACGTCAAAATGGCCGGAAACTCTGTACTTTTCATGATGCTTTCCTTTGGTTTACATTTGGAAAAATTGCGATAAATGGCTATTCCAATCAAAACAACGACAAATAAACTAATTGTTGCAGCAACATAAGGAA…
CV_97 [organism= Crassostrea virginica]	393	A disintegrin and metalloproteinase with thrombospondin motifs 2 [Crassostrea gigas]	4.01e-51	K1RDR5	7e-44	K1RDR5 CRAGI	--	GGTAATTAGACCCAGAACTCCGAAAAATACCGGACATTTCCGTATTCTGCGTTCCTGACCACCCAACACACGACACTCCATCCGGCATGAATCCGAACCTGGTGAAGGTGGGAATGCTGTGACCTGGTGCGGGATCACAGCTCACCTCACATTGGCCATGTTCTATATCTGAATACCTTGACCCCGTCTGATTGTAAAGGTCAGGGTCGATCACTCTGTTTTCTCTCAGTCTCCGACAGGTCTCGCTCGCTCGCTGATTTCTGAGCGTGGTCTGGTCGAGGCTATCATCCGGACAGGGCTCTTCGTTACAGGTCGCTGCCTCATATGCTTCACCAACGCAGCCCGCAAGATTGATAGGACTTAATAAGATTATTGCATTTACAAGTGAAACTA
CV_98 [organism= Crassostrea virginica]	320	A disintegrin and metalloproteinase with thrombospondin motifs 2 [Crassostrea gigas]	4.57e-16	K1RDR5	2e-13	K1RDR5 CRAGI	--	AAGTATCCAAAACTTGGGGTTTGTGTTCTGTTCAGCTGTGCTAACCATAATCCACATGATTTGAATTATGGCCAAATGTTTCAAGAACAGACCTCCATCTTTGGCATGTATTGTGATGTAGATAAGGTACACTTTGGAGTTCTAATTTTTTCCTCTGACAATTTGTAACCATTTGTTTAACGCATAGCAATCTTAAAGCGGCATTGGCTGTAATTTTGTCTTTTATGTTCTCCTCTCCATAACTTACGTACATAAAAAGAACAATATAAACCTTTCTTCGGGAATTTTTTCATTTGGAACGCAATAAATATTGTTTGACA
CV_99 [organism= Crassostrea virginica]	545	A disintegrin and metalloproteinase with thrombospondin motifs 2 [Crassostrea gigas]	2.03e-05	K1RDR5	5e-05	K1RDR5 CRAGI	--	CTGACAATGTTGTTGTCTTTGAGGTAGTTTCAATCTCGGAGTCTGTTGTTATTGTTGTTGAATGAGAGGTCTGTGTAACCGTTGTCTCTTGTGTTGAATCCGTTAAAAAGGGGGCACTTGTTGTTTTCGTTTGTGTTGAGATCGACGAAGGTAGTATTTCGGTTGTTATTTTTGTTGATTCTGAGGTTGTAGTTACAACAGGAGGCGTGGTGTCTTTAATGGGAGAGGTCGCCGTTATCGATGAACCTGTAGACATTGATGACGTTGATGTCGACACCAATGATGCGTCTGTAGACGTTGATGGCTTCATGGATGTTGGGAGACTAGTAGTTTGTTCATTACAGGCGCCTTCATGGCAATATGAGTTAAGAATGATGTTGTCAAGAGAAACGGTCCCTA…
CV_100 [organism= Crassostrea virginica]	754	A disintegrin and metalloproteinase with thrombospondin motifs 7 [Crassostrea gigas]	1.01e-115	Q9UKP4	2e-25	ATS7 HUMAN	hsa:11173	CGACTGGCAACGAACCTGCAACGCCCATCTCTGTCCCGCAAGATGGTGGACAGGCCCTTGGCAACATTGTTCTGTAACATGTGGCAAAGATGGCGTCCATAAAAGAACCGTCATATGCGTGCGCAGCCTTGGTAGCGAGGAGCAGATTGCTTTAGAAGATAAATCGTGCGAGGGGCAAGAAAAACCCGTAGAAATAGAGCCATGCCATCACAAAGATCCATGTCCAGGCACCGCTAACTGGACAGTCGGACAATGGACTATATGTGATGCCAACCCATGTGCAGTGCAGACTCGTGAGGTGACATGTTCTCAGTCGGTCATAGGTTGTGACAAAACACCACTTCCAAGCAACAAACGACAATGTTCTAATATAACTTGCGCACAATGGGACATTGGAAT…
CV_101 [organism= Crassostrea virginica]	639	A disintegrin and metalloproteinase with thrombospondin motifs 7 [Crassostrea gigas]	8.44e-34	K1P3E1	8e-30	K1P3E1 CRAGI	--	TGCAATGTATAAACATCACATCAGAAGCATTGGCCGATGATTGTGAAATGTCCTCCAAACCCACAGAAGTTCAAACCTGTAACTCGGATCCTTGTTCCAGCGGCCATTCAGAATTGAAGACATCCACATGTAAAAGGAACAGACTGAATAATAGAGTCTGCCGGAAGTTACGTCAGCGAAATCAGTGTCGACGGATGTACGTCAAAGTTAACTGCTGTCGAACCTGTGAAGTCAGCAAATTCAGACAATGGCGACGACCTCGGAGAAGACAGCAGTGATGACGTTTATCTGTAAATTAGCACCAAAGTGTTTTGTTATCTGTCGGGTACGCTTGTCGCATTTGAGCCGTGCAAGGGCTGCCCCCTACCGTACGTGAAGGCAAACCAACCGTGCCAGTAT…
CV_102 [organism= Crassostrea virginica]	410	A disintegrin and metalloproteinase with thrombospondin motifs 7 [Crassostrea gigas]	8.71e-82	Q68SA9	4e-34	ATS7 MOUSE	--	GGGTTTTGTTACAATAGACATCGTCAACGATCCCATCTTCAGTTTCCGAACAAACAACAGTGGCTCTTTGAGTTCCTGATCCACAGGAAGAAGTGCAATGTGTCCAGTCCATGTAGGTCCACGTGAACTCGCGTGGTCTGGTATCTGTCGCATTTTCCTTGGGAACGGTGTACTCAAACAGCACACCAGGATTACGAGTCTGCATCAGGAGCATTATGTGAAGGGGCTCTTTAGTTGGTCCAACGGCCGCAAACGTATCCCTGTTACCGTGCCGGTAATAACGAACCACAGTGCCGGCAATGTTATAATCGCCGGACCACTGGATGAACCAATGGCCATTCAGATAGTACTCGCCCTGGTCATTCTGTAGCGCCAGGTAATTGTCCACACCCGTCACTT…
CV_103 [organism= Crassostrea virginica]	362	A disintegrin and metalloproteinase with thrombospondin motifs 7 [Crassostrea gigas]	2.15e-23	P58397	0.0001	ATS12 HUMAN	hsa:81792	TGAAGTTACATGTTATAATTGTCTGACAGTGTTTAAATCCACATGTGTAGGCTAGAGTCAATTTGCACTATGACATCAAGGAAACTATTTAACCAGTTAATAGTGTGGACATGTATGATATATTTAGTTCATAGTGTGCCTGGGACCAGTGATTATGTAACTTTAGATCAACGACAGGGTCAGTTTGTGAGAACATTGGATAATTATGATATAATAATTCCCATGCGGGTCACAGAAAGTGGTGACGTCATCACGCACAATTTACATCCACACGCAACACGTCATCGCAGAAATAGTGACCAACTTTCAGATGTTGTACATTATAAAGTGAATGTTGAAAATAGTGATTACGTACTGAAATT
CV_104 [organism= Crassostrea virginica]	407	A disintegrin and metalloproteinase with thrombospondin motifs 7 [Crassostrea gigas]	7.5e-58	Q19791	3e-05	GON1 CAEEL	cel:CELE F25H8.3	GAGAAACCGGAAGAAACGTCACAAGGCACGCCTAAGGCCTACCCAACACAAACATCTCCACAGCCATTCTGTATTTGCCAATCATAAGGCCGTCCAGCCATCAGGTGTTCATGTCCACGCTGATAAACTACCATCAATGCCGGCTCTTCCGGATATTAAAAACTTCCGCCCATTACCAAAACTACCTTCTCTGTCCAACATCCTGACCAATCCACGCATGCGTATGGGACCCAGTTCCATGATTGTTCCCTCCGTCTATGAATGGGTCCCCAAGACATGGAACCCGTGCTCGCGAAAATGTGATGGTGGTATCCAGACTCGATCAATCAGTTGCGTTGATTCCAAAACAGGGAAAGAAACAGAGGAACACCAATGCAACATTCTGACTAAAATGGACAC…
CV_105 [organism= Crassostrea virginica]	367	A disintegrin and metalloproteinase with thrombospondin motifs 7 [Crassostrea gigas]	8.74e-63	Q8BLI0	2e-14	ATL1 MOUSE	mmu:77739	AATGCCAGCTCTTCCGGATATTAAAACTTCCGCCCATTACCAAAACTACCTTCTCTGCCCAACATCCTGACCAATCCACGCATGCGTATGGGACCCAGTTCCATGATTGTTCCCTCCGTCTATGAATGGGTGCCCAAGACATGGAACCCGTGCTCGAGAAAATGTGATGGTGGTATCCAGACTCGATCAATCAGTTGCGTTGATTCCAAAACAGGGAAAGAAACAGAGGAACACCAATGCAACATTCTGACTAAAATGGACACCATTCGACCATGTAATACACAGCAGTGCTCCAAATGGCAGACGTCCATGTGGAGTCAGTGTTCCGCCACCTGTGGAGAAGCCGTGCAGGTCCGGGAGGTGGTCT
CV_106 [organism= Crassostrea virginica]	441	A disintegrin and metalloproteinase with thrombospondin motifs 7 [Crassostrea gigas]	4.18e-73	Q9UKP4	1e-47	ATS7 HUMAN	hsa:11173	GTTCAGATTTTGATGCATGACAACCATTGCTGCGACTATCATGACTCATACCAAAATTGTGTCCCAGTTCGTGAGTAATTGTGTATGCCAGGGAGAGACCGGAGTCTTCGTTCAGGCTGCAGCTTCTGTGGGGCTGACACAGTCCCGAAGTATGGGCTAGACCGAGAGTATTGCAAGGCCTGTTCATCCGGGCACAAATGTCCTTTCTTGTAAGAAGTACTGCAACGTCATGATGATTGGGATGGTCCTCATCCTTCATGTTGATTTTCGTCTGCCATTTACAAAAACTGCGAAGGGATTTATCAGCATGGTGGTAATAGTTAAGTCTTTCTGTTTCATTCCTCCAATAGAATGATTCGAACAACACGATGTTGACTGCATTTCCCAAGTAGGCATCAT…
CV_107 [organism= Crassostrea virginica]	300	A disintegrin and metalloproteinase with thrombospondin motifs 7 [Crassostrea gigas]	7.27e-64	Q9UKP4	1e-28	ATS7 HUMAN	hsa:11173	CTATTCCACTCTCCCCAATTCCCGTCAATCGACTCCGGTCTCTCGCCGATCTCCACACATTGTTCATTGAAACACCACTTATTTGGGCCACAAATTGTCCCCTCTGCGGCAGCCTCTAATCGGGTAGTGCATTTGTTGTCCACTCGACACCAAAGGGTTGCGCATATATCCTCCTTTTCCCCGCAGAAGGACGAGTTCGGTCCGTACGTGAGCCTGCATTGGTGATCTACGTCATACATGATGCCAGGTGGCAGCACCGGATAATCGTAGTCCGTGTCTCTGTACTTTGCAGGTTCGTCC
CV_108 [organism= Crassostrea virginica]	302	Abnormal spindle-like microcephaly-associated-like protein [Crassostrea gigas]	7.04e-31	P62286	3e-11	ASPM CANFA	cfa:480009	AAGCAATTCAGAGAATGTTTAAGAGCCAAGCAACAACATAAGCAATTTTTGATGCTTAGAACAGCCACAATAGCAATTCAAGCAAACTACAGAGCATATCTGAAAAGAAAGCAGTACAAAAGAGTACAAAATGCTGTAATCAGTCTCCAGTCTGCTGTTAGGACTTACCTAGAGAGGAGAAGATATCAAGACATTAGGAAGAAGGTCTGTACGATTCAGAGGCAATGGAGAGGATGTCTAGTCACAAGGAAGGCAAGAGTTCAATTCTTGATATTAAAGGGTGCAGCAATTACTGTTCAGGC
CV_109 [organism= Crassostrea virginica]	500	Abnormal spindle-like microcephaly-associated-like protein [Crassostrea gigas]	2.06e-32	P62288	5e-10	ASPM FELCA	--	GTTCTAACAGCTGCCTGTATGGTTATTGCTGCAGACTTTTGTTTCATAAACCGGTTTCTCAACTTTCTACCTTCTAAAATCTCTTTATATCTTCTTTGAACCTGAAGTACAGCTCTTTTTGTCGGCAAAAGTTCTTTCTGGCACAGAATGCCCTGAATGCAGATTGAATAGTAACTAATTTTTCTTAACAGATTATATTTTTTAGTCTATGTATCCCTTCCAGTGACTTTGAACAACAATTGCTGCCTGATTGCGATTCTGAATACATCTTCTCCAAGCCCTCTGAATCACTATACAGGAGGATCTGATTTGTAGGAATGTGAATCGACATTGTCTTGCAACTTGATAAGACTTGAATCTCTGCTGAAGTATTCTAACTGCTTCTCTCTTCTTTACAAA…
CV_110 [organism= Crassostrea virginica]	455	Abnormal spindle-like microcephaly-associated-like protein [Crassostrea gigas]	2.53e-34	P62294	7e-11	ASPM PONPY	--	CTGAGCTATGTATCCCTTCCAGTGACTTTGAACAACAATTGCTGCCTGATTGCGATTTTGAATACATCTTCTCCAAGCCCTCTGAATCACTATACAGGAGGATCTGATTTGTAGGAATGTGAATCGACATTGTCTTGCAACTTGATAAGATTTGAATCTCTGCTGAAGTATACTAACTGCTTCTCTCTTCTTTACAAATTCTCTTCTCTGTCTGAATGCACGCAATGATCTCTGAATTATAATAGTACTTGTGTGCAACTTGACAAACAATTTTCTTGCAGAGTATCCTCTCCAAAATTTCTGAAGAACAGTTGCAGATTTTATCTTTTTTCAATTTCCTTCTCTGCAGAAATTCTCTAACAGCTCTTTGCATCGTTATCACACTCTGTCTCACAGAGA…
CV_111 [organism= Crassostrea virginica]	474	Abnormal spindle-like microcephaly-associated-like protein [Crassostrea gigas]	1.82e-14	K1RA28	1e-12	K1RA28 CRAGI	--	CTTTGAATGATCGAGACAAAATTGTGTCTGCATTAACACCAGAGCTATCTACAAGAGAGAGACATGTTCGTGAAATACCAAACAGTGTTTCTTTAACACCGGAGATACTATCAGAATCCAAGGACCCATCAACTCTGTCATCTGAAGGGGTACCAGCAAATGTCTCAGAAATGCTGATCCTTCCCACACCTGAGAGAAATTTACTAGAGATGAATACAAAAGAATCATCTGTGAAAACACCATTGTCTTGTCATTACAACAACTTTGTTTTACCAACACCGAACAGTATATGACAAGAAATGATACAAGGATGAAGGTGAAAACATCAAAAGAGACTTGTATCATAGAAGTGTATCATCAGTCAAAGACTCTCCCAAATACTTTCCAGATAGTCCTCTT…
CV_112 [organism= Crassostrea virginica]	468	Abnormal spindle-like microcephaly-associated-like protein [Crassostrea gigas]	3.84e-36	P62286	2e-15	ASPM CANFA	cfa:480009	CTAAGAACAATTTTCTCTCTGCCATCATACGACAACATGACTGTAGCATCACTACTGCATGTTTTTTCTTTTGGAAAGCTTTTTCCTGAAGACGTCGCCTAAAATGGGCTTGAAGAGTAATGACAGCTCCTTCAAACACTAATGCCATTTCCCTTTTTCTTGCAATCAGCATTTTTTGACGATAAAGTCTTTGAACATAGAGTACAGCATTTCGCAGCTTTGTGTATCGTCTTTGACAAAGAAATCCTCTTATGACTGACTGCAGTTTCACACTTGAATCCTTCTGCTGTTTGTATTCTTTCTGTGCTAAATATCCTCTGAAGCTGGCTTGAATGGTAAGAGCGGCTCCTTTCTGAATAGGAAGTTCTCGCGTATTGTTTCATTTCCATGTAAAATCGA…
CV_113 [organism= Crassostrea virginica]	548	Abnormal spindle-like microcephaly-associated-like protein [Crassostrea gigas]	7.26e-16	P62292	3e-08	ASPM MACMU	mcc:711153	GTCATGGGTCCACATCGCATCACTCTATACCAAATCTTTGACCTAAATACACTTGTATTCAATTCATGAATCACAGCCCAACTCTTAAATAACCCAGTTCTAGAAAAACTTGGACCCTTTAAAGTAATAGACTACAAATTTTATAGAGGTCTTCACTCGCCAAGGCAACTGAACTTTCATGTTCTTCCTTCAAAATGTCACATAGAATAAAATTCTTGTTTGTTTCGAGAAATGTACATACACGACAGCTGTAGCATGTGCTTTATTTGGACTGATGTGGAGATTGTCCATTACAAACTGGATGGCTTGCATTGGGTTGTCAATGTTGTGTAAAGAGTCTCTGTGTAGAACCCAGGCCGGCGGATTTTGCGCTGTTATGTGAATTCAATGAACAGGCAG…
CV_114 [organism= Crassostrea virginica]	432	Abnormal spindle-like microcephaly-associated-like protein [Crassostrea gigas]	2.35e-17	K1RA28	5e-15	K1RA28 CRAGI	--	CTCTTTGATGTTTCACCTTCATCCTTGTATCATTTCTTGTCATATACTGTTCGGGTGTTGGTAAAACAAAGTTGTTGTAATGACAAGACAATGGTGTCTTCACAGATGATTCTTTTGTATTCATCTCTAGTAAATTTCTCTCAGGTGTGGGAAGGATCAGCATTTCTGAGACATTTGCTGGTACCCCTTCAGATGACAGAGTTGATGGGTCCTTGGATTCTGATAGTATCTCCGGTGTTAAAGAAACACTGTTTGGTATTTCACGAACATGTCTCTCTCTTGTAGATAGCTCTGGTGTTAATGCAGACACAATTTTGCTCGATCATTCAAAGAACTTTGAGCACTGTTACAGTTCTTTCTACCTACCATCAAATTTCTACCCGTCTCTTGCTTCAAAGN…
CV_115 [organism= Crassostrea virginica]	367	Abnormal spindle-like microcephaly-associated-like protein [Crassostrea gigas]	4.87e-24	K1RA28	2e-20	K1RA28 CRAGI	--	ACTTAGCTGAAGATGAAGAGAGCAATGAAGACAAAGAGAATCAAAGTACTATTAGGAATGACAGTGCTAACAAATTGCAGACAAGTCTTGTACATGAAGAAAATATCGTACAACGTCCACCCAATGAACATCTACAAATCAAGGTTGTCTCCCCTCTAACACCCCAACAAGAATCTACTCTCAGTAAAGAATGTGAATTGGCAAGAAACTTTAGTGCTGAAAACTGCCCAACTTCCAAAGATTTGCAAACTAAGAATTATGTGAGTCCCAACTCATATTTAAGAGACTTAAATGAAACTATAGAGAATATGTCCACGAATTTTGCCCAGAGTTACTCCAACAGTCCTGAAAGTGTGTTGAACGAATC
CV_116 [organism= Crassostrea virginica]	328	Abnormal spindle-like microcephaly-associated-like protein [Crassostrea gigas]	6.92e-21	P62296	1e-05	ASPM SAIBB	--	ATGCTTTTGTATTGTCAGTGCACTCACTTTCTGTTTTAGATATCTTTTCTGGAGGTGTAACATCTCCATGTCTTTTGAATTACTTTGGCAGCTATCTCTCGCTGCTTAACAGCATTTATAGCTTTTCTCTCTCTCTGGCCTCTGAAAACAGCTTGAATTTTCACAACTGCATGTTTGATACACTGATACTGATTTGAATCTTGTCTCATTTTCAATGTTGCTCGCAATTTTCTCTGAATGATCAAGGCACTCATTCTTTTTGTGCATAATTCTTCCTGGCTTTTGCTTGCGTAAAGCTGTCTGTAGTATTATGACAGCATTCCTTTCT
CV_117 [organism= Crassostrea virginica]	442	Abnormal spindle-like microcephaly-associated-like protein [Crassostrea gigas]	1.17e-34	P62296	5e-16	ASPM SAIBB	--	GCGTGGATCAAGGAGTCGTGCACAAAGGTAGCTAGTGTATGTCAGAACAACTTTTTCGTCTGGTATTGTGTTGCACATGTCAGCTGCTTTGATCATCAGAGGCACTCCACCCAGTTCTGATACCTTTTGATACAGAACTTTGAAGTTTTCTCTCGGTGATGATATCTATACGAATGATGAGCTGGTTTCATTGCTCTTAAAATGGTGCAGGGTTGTTTGCCTCTTTTACAAAGTAAAGGTAGAGAACTTCACTGTATCGTTCAGTGATGGCCGTGCGTTGTGTTACCTAGTGCATCACTATCATCCCAGCATGCTCCCTGAAAGCTTGATCAATTCTAGGACCACACTCACCTATCAGGACGAAATCGGAGACCTTAGACTGCAGTTTCTCTGATAGTC…
CV_118 [organism= Crassostrea virginica]	506	Abnormal spindle-like microcephaly-associated-like protein [Crassostrea gigas]	6.12e-40	P62285	2e-09	ASPM BOVIN	--	GAGCAACATGGAAAATGAGACAAGATTTAAATCAGTATCAGTGTATCAAACACGCAGTTGTGAAAATTCAATCTGTTTTCAGAGGCCAAAGAGAGAGAAAAGCTATAAATGCTGTTAAGCAGCGAGAGATAGCTGCCAAAGTAATTCAAAAGACATGGAGATGTTACACCTCCAGAAAAAGATATCTAAAACAGAAAGTGAGTGCACTGACAATACAAAAAGCATACAGATCTTGGAAACAAAAATTAGAAACGAGACTTAGGAATGAAGCTGCTATTATCCTGCAAAGAAGATTCAGAGCCCTTTTGTTTAAAAGAGAATCAAGGAACTCTTTCTAAAGCTGAGGTCTGCTTGCTGCATCATTCAGAGGGCCTGGAGAAGAGATTGATGATAGGATAG…
CV_119 [organism= Crassostrea virginica]	2016	Actin-binding protein anillin [Crassostrea gigas]	0	Q801E2	4e-87	ANLN XENLA	--	GCTATGAGTGATGAAGAGGAAAGCAGTGGATCAAGCAAACCAAGGGCTGCTCCACGTAAAAGACGAAGTCACATGATCGCAACAAGTGAGGAGAATGCTGGGAACCTGGTGTACAGTGTCAGCATGTACAGATCACGCAGATATCTCCATGAACCAAATTCTCCCAAAAAGAAAATCACTCGCAAAAGAGAGTTTGAGGACTCCATACGTGAAGAGAATATTGAGATGCCAACACAGCTACCCCCGGAGGTGGAGCGCAAGAGCATTCAGGAGAGAATACAGGAGCTTCAGGAGCTAGTAGGACAGGAACAGAGCGTTATCATGCAGACCAGTAATGCCCTGAATCAGTGTTGTTCCAGTAACTCCTACTTCCAGGGGTCACCAGAACAGGTCGAGTGT…
CV_120 [organism= Crassostrea virginica]	313	Actin-binding protein anillin [Crassostrea gigas]	2e-15	K1PRM4	8e-13	K1PRM4 CRAGI	--	GTGCACATTTAAAATGTCGGAAATTGTGCAGGAAGATTGTGATTCCTCATTTGAAGAGCTGGCAAATAAAACTATTGAGGAGGCTGATCGTTCGACTTTAGGATGTTTTGAGGATATAGCTGTGGAGTCATTTCAGGAACTCGAAAAGTATAATGAGGAGAAACTTTCATCAGGCGATTTGCAGAGGCTGCTAGAAAAGACAAGACAGCGCAGAGAAGTGTTGAACCAGAAGCTTGGCAAGACACCCGACGTCACTCCCCGGAAGCGTATCTTGGAGCAGAATCTCACAAGAGAAAATGTCCCAACAGTGTCC
CV_121 [organism= Crassostrea virginica]	287	Actin-binding protein anillin [Crassostrea gigas]	6.29e-27	K1PRM4	3e-23	K1PRM4 CRAGI	--	GTTTTCCTTGGTATCATTTCTCTTGATGAGGACCACTGGGTAAAACACTCTGTCTCCTGACAGAGGCAGGGACGAAAGCACTAAAACTAACATCATCACAGTCAGACTCCTCTTCCAGCATGGGTTGATGAGGAAGATGACCAGCATCACTATCAGAATCACTTTGCAGTCTCTGTACTCCATCATCCATAGATGATGCATTTTCTTCATTCTGTTGAGCTGAGGGCTGTAATGGTCTTCTAGTATACAGTTCCTCATTCCTCTGTACTGTCAAAACTGTCATCTGA
CV_122 [organism= Crassostrea virginica]	426	Actin-binding protein anillin [Crassostrea gigas]	1e-64	K1PRM4	1e-55	K1PRM4 CRAGI	--	CTAACTTTCTGTCAAACTCCGCCCTTGCTTTCATTCTGATTTCTTCACGTCGATTGTTACCAATTTCCTCTGTCAATTTTCTGTCTTCAGAGTCACTGGGGTTCTTTTCAGATCCTCCCTCTTTCAAGATACCATTTTGGTGTCGATTCTGTAGTCTCTGCACTTCTTCCATCCTTTCTTTTCTTAACTTTTCAGCTACATCTGCTGTTTTGCCATGATTAACCTGCTCAAAGAGTTTCTGCTGCATCATTTTGGTGGCACTGCCGATCTTTCCAGGGTTACCACCAGTCTGTTGTGGACTCTCCATCGATGTCTTGATGTGGTCAGCTTTCTGCATCAGATGATCTTTGACAGCTTTGGTTGGAGTGACTGCTTTACTTTCATTGGTCTGTCCAATGG…
CV_123 [organism= Crassostrea virginica]	519	Actin-binding protein anillin [Crassostrea gigas]	1.78e-57	Q801E2	1e-08	ANLN XENLA	--	CTAGTGTTGGTCTCTGTTCTTGGTGGTTTAGCTGGACCTGTCACAGTGTCAGATTTAGGAGGTTGCCACCTAGGTTTAGGTTCCTCTGGTTTGTGAATTGTTGGGTGGCTCAGATCATCTTCCCAGTTATTGATGGTATGGGCTAGGTGAGCAAATCTGCCCTTTCTACCAACAGTTTCACCAGTATTTTCTTTTGACTCCATTGCTTTCTCTCTTTGTGCTGTGGTGACAATCTGCATAGGAGTGTCTTTAGAAACATCACTGACAACTAGATCTGATTCTTTTTCTGAGAAATTTTCTCTTTGTCTTGCTATGGCCTGCATTCTCGACTTGACTCCATTGATAGCTGGAGTGTCAGGGTGGACCAATACCTCCTCATCCCCGAACACACTGTCTTTT…
CV_124 [organism= Crassostrea virginica]	284	Actin-binding protein anillin [Crassostrea gigas]	2.23e-24	K1PRM4	2e-20	K1PRM4 CRAGI	--	AGGCAGGGACGAAAGCACTAAAACTAACATCATCACAGTCAGACTCCTCTTCCAGCATGGGTTGATGAGGAAGATGACCAGCATCACTATCAGAATCACTTTGCAGTCTCTGCACTCCATCATCCATAGATGATGCATTTTCATCATTCTGTTGAGCTGAGGGCTGTAATGGTCTTCTAGTATACAGTTCCTCATCCTCTGTACTGTCAAAACTGTCGTCTGATTTCTGTTCGGAGTCACCAGACATGCTTGGCTTCTCACTTCTCTTCTGAGATATCAGGCGG
CV_125 [organism= Crassostrea virginica]	406	Actin-binding protein anillin [Crassostrea gigas]	5.89e-48	K1PRM4	3e-41	K1PRM4 CRAGI	--	ACAGTAATCGCTTGGCTTGTTTACAAAATTTGAAATTGGCGGTTGGAAGTATCGCGGATTCTTACACAGAGAGGCTGCTAGAAAAGACAAGACAGCGCAGAGAAGTGTTGAACCAGAAGCTTGGCAAGACGCCCGACGTCACTCCCCGGAAGCGTATCTTGGAGCAGAATCTCACAAGAGAAAATGTCCCAGCAGTGTCCCTCACTTCAAAGGATGGTTCACCAGGTAAAAGACAGTGTGTTCGGGATGAGGAGGTATTGGTCCACCCTGACACTCCAGCTATCAATGGAGTCAAGTCGAGAATGCAGGCCATAGCAAGCAAAAGAGAAAATTTCTCAGAAAAAGAATCAGATCTAGTTGTCAGTGATGTTTCTAAAGACACTCCTATGCAGATTGTCA…
CV_126 [organism= Crassostrea virginica]	696	Active breakpoint cluster region-related protein [Crassostrea gigas]	2.2e-100	Q6PAJ1	1e-25	BCR MOUSE	mmu:110279	AGTTTCCATGTTGATCTGAGGAACAGGAAGAAACCATTTCACCTCAAACACATTCACACGATTCCTGCCAGTTTGTTTGTGCTTAGTACACACAAGGACATCAGTGAATAAGAACATGAATCTCAGTTTCCTGGAGTTTCCAAGCATCTCCACCACAAATCCACTCTTGACTAAGTGGTCCTCTGCATTTGCCAATTGTGAATCTGGAGTTGTTGCAAAGTTCTTCAGGTTATGATCAGCTAGATCTAAAGTCTTCACAAGAACTTTGTAATCATCGTGATCTTCAGGTGTATATTTCAGCAGATCATGTATGACTAGAGTATTTCTCTGAAGCCTCTGAACAGGGGTAAACAAAAGTTCTTGCAGGGTATGTTGACCTCCCATGGTCAGGGGCACTGA…
CV_127 [organism= Crassostrea virginica]	351	Active breakpoint cluster region-related protein [Crassostrea gigas]	2.78e-56	Q6PAJ1	1e-09	BCR MOUSE	mmu:110279	AGCTACGAAAAGAAATGAAAATCCATGACGACAAAGGAGAGAGGACATCTTGGTTGTCATCTGGGACTAGGACAATGGAAAAACTGAGAAAGAAAATTGAAGAGCAGGAAGCAGCTTTGATTCTTGCTTCCCCTCATCTGCCGTTACAATTCTCCACCAGAGAGGACTCCAAAAATCACTGCATCCTCTTGTCCACAGATTATGAGAGAGAGGAATGGAGGGACGCCATATTAGCTCAACAGAACCACCATCATGGAGGATTTAACAGGCAATTGAGTGGTCATGATGTGCAAGCAAAAAATCAATGAGAGCAAACAGCTCCCACAAGTCAACAATATAGGAAATGTACGA
CV_128 [organism= Crassostrea virginica]	395	Active breakpoint cluster region-related protein [Crassostrea gigas]	8.64e-67	P11274	2e-29	BCR HUMAN	hsa:613	AAGTTTTGTCACTGCATGTATAAAAGAAGTAGAGGCCAGGGGGATGGATGAGGTTGGAGTGTATCGGATATCTGGTGTGACATCAGAAATTCAGAGAATCAAGAAAGCCTTCGACAAAAATATAAGGGCCGGGGTGAATCTCCTGGGTGAGAGCGACATCCATGCAGTCACAGGAGTTCTCAAACTGTACTTCCGGGAGCTTCCCGAGCCTCTCTTCAGTGAAGCCAGTTACAAACAGTTCATTGATACAATTGGCCTGCATGATGGTGATGCAAAAGAAAAGGTGTTCCTTCAGCTTCTCCATGACTTACCAAATGAGAACTATTACTGCATTGTCGCTATAGTCGAGCATTTAGTGAGAGTCAGTAAGCATGAAGGTAAGAACAAGATGTCGC
CV_129 [organism= Crassostrea virginica]	353	Active breakpoint cluster region-related protein [Crassostrea gigas]	1.7e-11	K1Q4J2	2e-11	K1Q4J2 CRAGI	--	TGCTAGTATTGTTAATGATGAAAGAAGGAAAGTCTCCAGTGATGACGATGATGATGAAGGAGTAGATTATGAAAACCAGTCTCTTAAGAAACCATCAGTATCGGTAGGGCATGTACCTTCAATTAAACCAGCCATACCCCCTCGAAGACCGAAAATTGAACATCAAGGGAGACCTAAACCTCCCACAGTTCCTCGCAGTAAAAGAATCACTCTGACTCTAGTCTGAAAAATCCCCAGAGGAGCACAGGTGAACCAGTTAAAGTGAAAATAAACATCGGAAAACAGGATTATTTAGAGCATGTTAGGCAGTGCACACCTGAAACTAATTTGGATGAATTGACAGGAAACAATTC
CV_130 [organism= Crassostrea virginica]	333	Active breakpoint cluster region-related protein [Crassostrea gigas]	8.12e-34	K1Q4J2	1e-28	K1Q4J2 CRAGI	--	GTTGCCCAAAGTTTTCTATTAGCTCGGCTTTTCTATATTCTCGTCTGAGTCTCTTTGAAGTTTCTCTAGCTTCGTTATACAACTTCACAAGACGAGCTTTATTCACCGATTCAAAACCATCATTTGTTGTTAAAATGCACCCGTGTAAGTCTAGCAAAGGTGGGTCTTCTTTGGGAAATTCAGTATTCCATGTTTCAACAAACTTGTTATAAAGCTGCTCCATTTCACCATATATTTAAATTGATCAATGATAGAAGTTTTACATCGATCAGTCATCACATGACGCAAAGAGGAATTTATAAATCTTCAAGGAAATCCTTTATTTATGTCGCA
CV_131 [organism= Crassostrea virginica]	464	Acyl-CoA desaturase [Crassostrea gigas]	4.07e-34	Q2KIA4	2e-19	SCD5 BOVIN	bta:617419	GTTAGAGGAAGCGATCAACCGACTGTCTCTCCGTAAAATATAGGGTGATAAAGCATCGCACAATCGATTGACAAATAACTGGACTGCTGGACCAAAAACTGCGCGTCCTCTGGGGTGCTGAGCCGGGGGCAAATGAAAGGGAAAATGGCGCCTAGAAATGTTGTTGAGGAACCTATGCCCACCCCTAGTCACGCAGACACAGCTGAGATTGTGGACGACCCCACCCCCGCAGTAAACGGCCTACCCAGAAAGTGGTGTGGCGGAACGTCCTCCTAATGTCTGCACTACACCTAGCCTCGCTGTACGCCCTGTTCCTGATTCCAAAGTCACACCCCCTCACATGGCTCTGGGTCGGAGTCTACTACATATTCTCTGCCCTTGGGATTACGGCGGGTGCCC…
CV_132 [organism= Crassostrea virginica]	430	Acyl-CoA desaturase [Crassostrea gigas]	1.54e-62	Q92038	6e-56	ACOD CYPCA	--	ATACAAAGCTCGTGCCCCGCTCCGCTGTCTCCTCGCACTGATGAACACTTCTGCTTTGCAGAACGACATTCTCGACTGGTCACGTGACCATCGAGTCCACCACAAATACTCAGAGACGGACGCTGACCCTCATAACGCCATGAGGGGTTTCTTTTTGCTCACGTTGGTTGGCTGCTGGTCAAAAAACACCCGGATGTAATGGAAAAAGGAAGAGGTTTAGATTACTCTGACCTCTATGCTGACAGAGTCGTCATGTTTCAACGAAGATTTTACCGACCCTTGGTCATCGTTATGTGTTTGATTGTACCCATTGCTGTACCCTGGTATTTCTGGGGAGAGACTCTATGGAATTCCTTCTTCCTGTCAGCGGTTTTGCGGTACTGTCTTTTGCTGAATGCC…
CV_133 [organism= Crassostrea virginica]	482	Acyl-CoA desaturase [Crassostrea gigas]	6.32e-17	O02858	4e-10	ACOD PIG	--	CATGACTTCCACTCCGTGAAAGACCCGAACCAAGAATATGGCCCCAAGGAATATTATACAGGCTGATGAAGAGCCGCCAAGAGAAACAACAGAGATTTTTGAATCTGGTTTGCCTCCTGCAGAACCAATACAGCAACGGCCATGGAAGATCGTCTGGAGGAACGTCATTATCATGGCACTTTTTACATGCCGGGGCGATTTATGCATTGACACTTATTCCAAAATCCCATCCTTTGACCTGGATTTGGGGTCACCCGAGACACTTTGGTCGACTACATTGCTGTTTACTACCTGTTTTCGGGACTTGGGATCACAGCGGGGGCCCACCGTCTTTGGGCCCACAGGTCATCAAAGCTCGTGCCCCGCTCCGCTGTCTCCTCGCACTGATGAACACTTCTG…
CV_134 [organism= Crassostrea virginica]	443	Acyl-CoA-binding domain-containing protein 4 [Crassostrea gigas]	9.4e-30	K1QZ21	1e-29	K1QZ21 CRAGI	--	CCCCAAGTATCATGTGTACAGAGACAGAGCAAGGCATGGCCAAGCTGTGTATTGAGTTTATCAGCAGCAAATCCACATCTAGTGCCCCCCTTAGACACAAGCCTAACCATGAGTGTGAAGGAGAAGCTGTCTGATAAAGAAGTCAATGAGTCAACTCCAAAGGCTTCCAAAAGAGGAAAGAACAAAGATGTAACAAAACCTGTCAAACAAAAGCGCAGGCAAAGTCTTGGTAAAGGGGAGAAAACTCCCCAGGGGCCCACTCCCAAGCGCTCCAAAAACAGGGAAAGCCAAGGCCCTTAACACTGACAGTACCACAGACAAAGAAAACGTTGACACTGCCGGAGATCTCGAAGCCTCCCCAGAGACCAATAAATTTACTAAGATGGTCGAGGTGGGAAA…
CV_135 [organism= Crassostrea virginica]	326	Acyl-CoA-binding domain-containing protein 4 [Crassostrea gigas]	3.15e-19	K1QZ21	4e-19	K1QZ21 CRAGI	--	GGCCGAACAACGGCTCTTCTCCCAACATAGGGCTCTTGTTTGCTCGGTAAGCATCCCTAGACTTAGGTTTCATCTTTGTAGGTCAATGCTATATCAACCTCTAGTTCTCCGACCTGACTTGGCAGAGCGCCCACCCACCAGCCGCTGGGGACACACCATGTGTCTGACCGACAACAACACTGCCGTGGTGGTCGGGGCCAGGGGGAGCGGCAGCAGCTAAGCAAAGACTCCGTCTGGTGTCTTAATACAGTGACAAGAAAGTGGAACTGTCCTGAAGTGTTTACCGAGTCCCAGAAACCTGAGTACAGAATGGGACACACTGCGAC
CV_136 [organism= Crassostrea virginica]	650	Adenosine deaminase [Crassostrea gigas]	4.16e-55	P56658	2e-22	ADA BOVIN	bta:280712	ATGAGATGCATGCTGAGAGAATCGGGCACGGATATAAGGTGGTGGACGACGCGGAACTTTATGAACGCTGTCGGAGAGAGAACATACACTTCGAGGTGTGCCCCCTGTCCAGTGTGAAGACTGGCTCCGTCCCGACGATCTTGACAAGCACCCCTACACAGGTTCATCAATGACGAGGTCAATTTTTCCATCAATACAGACGACCCTATCGTTCTTGACAATGACCTAACCAGTGACTATGAAATGGTGATGAAAATGGGGTTAGACAAGGAACACGTGATCGCTACGATATTCCACGCCGCTCGGTCCTGCTTCGCGCCACCGGAAGAGAAGAAACAAATTCTGTCCGAACTGGTGAAAGTGTACGGAGAAAAGTACATGAAGATGTAAACCGAAAAG…
CV_137 [organism= Crassostrea virginica]	470	Adenosine deaminase [Crassostrea gigas]	9.46e-74	Q5ZKP6	6e-27	ADA CHICK	gga:419194	TTCTCGAAGGCGTTACAGATGATGTTGACGACTTCACGTGGAGTGATGTCCCCTTCTGTGTGAGCGTAAGGCGGTTTGCTGCCATCTGACATCTTGTTGGCGAACAGCTGGGGGGAGTAGCGAGCCTCCGTGTAGAACACGTCGTGTTTTTTACAGTCCTCGCAAAACTCGTAGGCTATCTGGTGGATGGCATCTCTGTCACCTGCGACCACGGGCATGAAGGTGTGGAATTTCTCCAGCAAGGCTCCCAGGTGGTAGGGGGGTGCAGACATAACCAAGTGGGTCTTCAGCTCCTCGATGGTCTCCCATGGGAAATGAATATTTCGGCGTTTGGCCGTCTCGACAATTGTCTCTGTACGAATGGCGCCATCCAGGTGCACGTGAAGCTCAATCTTGTAT…
CV_138 [organism= Crassostrea virginica]	411	Adenosine deaminase [Crassostrea gigas]	1.95e-54	P56658	1e-23	ADA BOVIN	bta:280712	CATCACTCCACGTGAAGTCGTCAACATCATCTGTAACGCCTTCGAGAAAGGTTCCCAGGACTTCGGGGGTCAAGGTCAAATCTATCCTCTGCTGTGTAGAACACGCCCCGGAGTGGTCAAATGAAGTACTAGAACTGTGTAAGGAGTTTAAACCACGTGGTGTGGTTGCTATTGACATCGCTTGTGGTGACCTTGACCCTGACGTTCCTCACAAAGAACTCCATACACGTGCATTTCAGCTGGCTGCTCAGTATGGTATACACAGGACCGTTCACGCGGGAGAGAGTGGACCTGCCGCCGGGGTCCGACTGGCGCTGGATGAGATGCATGGCTGAGAGAATCGGGCACGGATATAAGGTGGTGGACGACGCGGAACTTTATGAACGCTGTCGGAGAGAG…
CV_139 [organism= Crassostrea virginica]	434	Adenylate cyclase type 2 [Crassostrea gigas]	1.76e-45	Q80TL1	2e-15	ADCY2 MOUSE	--	TTGTGTGTTTGTTACCTCCATTGTGCCTGTGATAAGTAACCAGTCTCCGCCAGAGGATAGAAGTGCCGTCAACAATACAAAAACATTGTATTGGGCACATAGCAGCCTCTTCGGATTGGTAACCACCAGCCTCTTTCTACAAATCAGCCTCACTTTCAAGGTCATATTGACCATCTGTGTTGTCATTGGCTACAACTTAGCTTTCCATTTTACCAGAGTATTTCATGTACAAATGTTTATAAGGAACAGTATTGAACCATTGGACATTGCCACAGGAATGTCAGTGTACCTGGCTGTTTTCCTGCTAACATTAATTTTTCATGACAGACAGGTAGAATATGCCAACAGACTAGATTTTCTATGGAGGAGAGAATTTCAGTCAGAAACGGAGAAAGTCCG…
CV_140 [organism= Crassostrea virginica]	312	Adenylate cyclase type 2 [Crassostrea gigas]	1.2e-11	Q9VW60	8e-08	ADCY2 DROME	dme:Dmel CG7978	GGAATAGAATGCATCAGAGTTCTAAATGAAATCCTTGTTGATTTTGATCAGCTGTTGTCAAGGTCAGAGTTTTCAAACATTGAAAAGATCAAAGACAATTGGAAAGTACGTACATGGCTGCAGCTGGACTTCAGCCAGGGCGCGAGAGTGGGGGGTCAGCAGGGGGGAATGTCAGAAGAACGTCGTGGGGATGACCGAGTTCGCTCTCATGATGATGATCAAACTGGAGGAGATTAATTTCAAACTCCTTTAAATCAGTTTTAAAACTCAGAGTGGGAATCAAACCATGGGCCAGTGATAGCTGGAGTGATC
CV_141 [organism= Crassostrea virginica]	999	Adenylate kinase 2, mitochondrial [Crassostrea gigas]	4.3e-139	Q9WTP6	8e-79	KAD2 MOUSE	mmu:11637	ATATATTTATTTGGACAAAAACCATGTATATTGCAACCTTGATTCAAGATTTTTTTTCATAATGAAAGAAAATGTGAAATTCAATATTCATTTAAGGCCTTATGATAAATAGGAAAAGTGAATTCAACTCACAAATAATTTCAATGAATTGCATGTTTAAAAAATGAAAACCTAGTCATGCCATTCTTTCCAATTCATAAAACATCTATAAACAAAGGAAAATGTTGTGTATTTTCATTTTTACTCTAATAAGTATATATGGTGTTAAAGTCTAAGTGCAAGATTTTCTATTATCCTTGTCCCAGTAATCGTAATTTATCTTTTCCTTTCCCTGAGAAGGCAGCTTGTATGGCAGCAAATACCACTCCTGGTGGTTGTTTAGCGTCGACTGCGGTGTGG…
CV_142 [organism= Crassostrea virginica]	2532	Adenylosuccinate synthetase [Crassostrea gigas]	4.96e-27	Q17G75	9e-15	PURA AEDAE	aag:AaeL AAEL003161	CAAAGACAGTTTTTCCAGCTTTGGATGAGGACCTATGTAGAGTCAAGGTCCACTATGTGACACTGCCGGGATGGATGTCGGATACGTCGGCAGCTCGCAGTTTCTCAGAACTACCTCAGAAGGCACAGGACTACGTGCACAAGATCGAGGAACTGGTTGAGGTGCCAGTTAAATGGATTGGAGTTGGACAGGCCAGAGATTCTGTGATTGAAGTCTGTTAACATTTGTTCTGGAATGATGAAGAAGACTAAAATGAAATCCAACATCTTATACAACTGGTGATGGAAACTTCTGTAAATATCTCTTTAAAAGTTTTCATGTAAATGTTTGGAATTTGAAGAAATATGTCTGTGATCTTAAGATGAATCGTGGTTTTAAGTAAATGAAATAGACAAGCAG…
CV_143 [organism= Crassostrea virginica]	899	Adenylosuccinate synthetase [Crassostrea gigas]	1.59e-112	Q17G75	2e-85	PURA AEDAE	aag:AaeL AAEL003161	CAGATAACCGAACTTTGTCGAGTGGAAAACAAAACATGGCAATGTCAGTAAATGGCCTTGCACCCCCCAAAAAGCCCAGAAAATCCCCCCAAAATCTAGTAACTGTTGTCCTAGGATCTCAGTGGGGAGATGAGGGAAAAGGCAAAATTGTTGACATGATTTCTGCTACTGCCGACATTTGCTGTCGATGTCAGGGAGGTAACAATGCTGGTCACACAGTGGTCATTGGTGACAAAGACTACGCTTTTCACCTTCTGCCGAGTGGGATTGTCAACAAAAGGTGTACCGCTGTCATAGGGAATGGGGTCGTAGTACATTTGCCGAATTTGTTTGAAGAAATTGACCAGAATGCAAAGAAGGGATTGGAGGGCTGGCAAGACAGATTGTTGATATCGAACC…
CV_144 [organism= Crassostrea virginica]	878	ADP-ribosylation factor [Crassostrea gigas]	4.3e-83	O48649	3e-30	ARF1 SALBA	--	AAGTACATCAGGTTTATGGTGTACGCCAAGTTTCGTATCTCAAGGTTTCCGACTTATCACAAGTTATAAACATTCATCGCAACCTTCCAGATTAATTAGGCATCTTCCATATTAATCAGGCTTTTAAGTTGTTTTAAGTCAACTTACAATGTTTGGTGGTGTACATTTAAAACATTTTGATATCTAGATATTTCCTCTACATCTGATGGCGTTATATCGTCAGTTAGAGCTCGCTGCGCTTTGCAACGCTCGCTGCACTGAATTAGGACGGATTTCACTTCAACTCTAAATAAAACAGCGAGTCCGAGTTTGTAACCAGCGATAAAACAGATTGATAGAACACAATTGCAAGACAACGGTCATTCAAACATCATGTTCTTCATCTTCATCAGAGGTTGC…
CV_145 [organism= Crassostrea virginica]	401	ADP-ribosylation factor [Crassostrea gigas]	7.4e-10	K1PTH4	2e-08	K1PTH4 CRAGI	--	CTTGGGGGAGGGAGAGAACATGTCCTGTAGGGAGGATCTCTGATTTGTCGGGGTGGCTGTTTCTCTGTCTCTCTCAGATACCAGAGCACTAGACTTAGCTCTGGGGGTGTGAATTTCTAGATCCACCCCTAAATCATTCTCTTTGTTCCCCCAAGATTTCGGATCCTCCTTTTCCTCCCCATCTTCTGAGATGAGGTCAATTACATCATCATTAATGGGAGGGAGTTTTCTTTCTTCAAAACTGGAAAATCATTTGTTGGCTTGGTTTCCTGAAGCACCGTCTTATTCATCTGCTGTGAACTGTCTTCTTTTCCATACGACTGTTTTTAGTTGCTTCAAGTAACAGAGATCTAACACTCTTGAATTGTAAGATCAAATCATCCACCAGCCTATTGTTCC…
CV_146 [organism= Crassostrea virginica]	750	ADP-ribosylation factor 1 [Crassostrea gigas]	1.97e-92	P91924	1e-53	ARF DUGJA	--	ACTGCACGGTGGGGATGAGGACCATGGGTCAGCAGACGACACGTAGGTTTCACCAACAGTGGCGGTGTATCGAGAATTTTGACCCGGGTGGAACAGCAGACCCGATATGGTCCGTAGCTCATATTATATGGTAAAGTCCAATATATAAACTCCGAAAATGTTCATTAGGGATACGATTTGTAAACTTTCAACCATTTTTGCCATCTTTTGCATAGACTCAAAGATCCCCTCTCCGGTTGTTGCGCACGCAGCTTGAATGTACCATTTCCGCCCTGTAAGTTTATGCAATTGCATTGAGTCTGTAACTTCTAATGGTTTTAAGGCATTGGGTAAATCTTGTTTGTTGGCTACGACCACGACAGGGACTCGCGCCATCTCGTCACTTTGGAGGATTCCGAA…
CV_147 [organism= Crassostrea virginica]	339	ADP-ribosylation factor 1 [Crassostrea gigas]	2.36e-23	K1PJ68	3e-23	K1PJ68 CRAGI	--	CTGGGAGTTTTTTGTGGCCTCCACTCTCTGTCTTATTTCGAGGCGAAAATCCAAAACAGCTCCCAGTATCAATATGCGAAGGTTGTCTCTGGATATTAGTAAAATCATCGTCATGTCCCTCGGAAACCTCCAAAGGTAGTGTTCTCTATTCTGCTAGCCAGTTGGGCGGGGACCAGGAGGAGGGGTCAGAGGTCATGGAAGAGGAGGAGGACACTGTTAAATTTTGATGACACACTATCTGACCTTGAAGCAGTATCTTTAGGATTACCAGGACATCAAAGGCAGAAAAAATCAGGACCATTTAGCAACGATCTGAATAGCACCAATCCTGCACCATCT
CV_148 [organism= Crassostrea virginica]	439	ADP-ribosylation factor 1 [Crassostrea gigas]	6.99e-58	Q94650	3e-28	ARF1 PLAFA	--	GCCAGGATGAGGTATATGGCCTGGTCGAGTTCGTGAGACAGATTGGCGGGAAGTAGAATGTCATGATAAAGTTCGTCCATCCTCTCCTCGTCACTACGGTCAAGGACGAATACAACAGCGTCCGTCCCCTTGTAGTAGAAGCGAATTAACGGTCGCATTTTCTCTCGACAGCCAATATCCCATGCTGTAAAACGTATGCTCTTATGGTAAATGGTCTCCACGTTAAATCCTATGGACGGCACGGCGTCTATCACCTCCCCCAGCTTAATCCGGTACAGTAATGTCGTCTTCCCTGCCCCATCAAGTCCACAGAGTAGTATTCGAACGTCCCTCGTTTTAAAACACCCTGGCCCCATACTATTCCCCCATACGAAAAGATGTTTTTTTTTTCGAAAATTC…
CV_149 [organism= Crassostrea virginica]	398	ADP-ribosylation factor 1 [Crassostrea gigas]	1.4e-24	K1PJ68	5e-21	K1PJ68 CRAGI	--	ACAAATCTCTTCCTACCTCAGTCATTCCAAAACAGTTTACCAAACGGAGGCTCCGCTTGGTCAGCTAGCTCAAGCTTCACTATACCAAGGTCATCTAATGGGAATGTAAGGTCAAGGTTATCCGAGAAACTCCAGTCTCAGCACTTGTATCTAAATGAAGATGATTCAGATGTCAGTGATACTAAGAGTGACTGCAGCAGACAGACATCAGTTTGTCCCGTGGATAGCACCACCAAACAAACGAATGCGTTCTCAATTAGAGGATTCCTGACAAGTCCAGGATTTATCGGATTTGTGTTGGGAGCCAGCGTGATAGGAAACTTAGCATTAGCGTGTATGTCTTCAGAATCTCTTGATGATGGGTTTACCTAGAGACTTTATGTCAGTATACGTACTGT
CV_150 [organism= Crassostrea virginica]	354	ADP-ribosylation factor 1 [Crassostrea gigas]	4.8e-64	Q94650	6e-16	ARF1 PLAFA	--	CACCAGTGACAGTTTTCTTGGATTGAGATGAGCCCAACTGAGATACTAACAAATCGAATGCCTCATCAATCCCTTCCCCAGTTTTAGCAGAAACTGGAAACAAATTCCAGACTCTCTTTAGTTGGTTGAGTCTGAGTCTCTCTGCGATGTCCTCCATTGACATGACGTCATCCAGATCAGACTTGTTCGCCAGGATGAGGTATATGGCCTGGTCGAGTTCGTGAGACAGATTGGCGGGAAGTAGAATGTCATGATAAAGTTCGTCCATCCTCTCCTCGTCACTACGGTCAAGGACGAATACAACAGCGTCCGTCCCCTTGTAGTAGAAGCGAATTAACGGTCGCATTTTCTCTC
CV_151 [organism= Crassostrea virginica]	350	ADP-ribosylation factor 1 [Crassostrea gigas]	5.03e-48	K1PJ68	6e-48	K1PJ68 CRAGI	--	GACGAACTTTATCATGACATTCTACTTCCCGCCAATCTGTCTCACGAACTCGACCAGGCCATTTACCTCATCCTGGCGAACAAGTCTGATCTGGATGACGTCATGTCAATGGAGGATATCGCAGAGAGACTCAGACTCAACCAACTAAAGAGAGTTTGGAATTTGTTTCCAGTTTCTGCTAAAACAGGGAAGGATTGATGAGGCCTTCGATTGGTTAGTATCTCAGCTAGGCTCATCTCAATCCAAGAAAACTGTCACTGGTGCCGTGCCCCAGGATTCCAGAAACCAAACTCAGAAGTTTACTTATGGAATGGAACAATGTACGAGGGCGTTTACCTCTCTGAAATGGC
CV_152 [organism= Crassostrea virginica]	416	ADP-ribosylation factor 1 [Crassostrea gigas]	1.37e-39	K1PJ68	8e-34	K1PJ68 CRAGI	--	ATATAATATATAAAACAGTTTAACAATAAAATAGTAATATAACAACAAACAGTACTTATTTTGATTTTGATATAGTATAAAGTGAAATGAATGAGGGAGGGAAAAAGAACAGTGCACGATTATGTTGCGTCCACATCTTCTTCAATGCCCGCCACAGATTCCTGTGAACTGGATTTCATAAACAGCCATTTCAGAGAGGTAAACGCCCTCGTACATTGTTCCATTCCATAAGTAAACTTCTGAGTTTGGTTTCTGGAATCCTGGGGCACGGCACCAGTGACNGTTTTCTTGGATTGAGATGAGCCTAGCTGAGATACTAACCAATCGAAGGCCTCATCGATCCCTTCCCTGTTTTAGCAGAACTGGAAACAATTCCAGACTCTCTTTAGTTGGTTGAGT…
CV_153 [organism= Crassostrea virginica]	365	ADP-ribosylation factor 1 [Crassostrea gigas]	5.39e-57	Q94650	6e-16	ARF1 PLAFA	--	GTTTTAGCAAGAAACTGGAAACAAATTCCAAACTCTCTTTAGTTGGTTGAGTCTGAGTCTCTCTGCGATATCCTCCATTGACATGACGTCATCCAGATCAGACTTGTTCGCCAGGATGAGGTAAATGGCCTGGTCGAGTTCGTGAGACAGATTGGCGGGAAGTAGAATGTCATGATAAAGTTCGTCCATCCTCTCCTCGTCACTACGGTCAAGGACGAATACAACAGCGTCCGTCCCCTTATAGTAAAAGCGAATTAAGGGTCGCATTTTCTCTCGACAGCCAATATCCCATGCTGTAAAAACGTATGCTCTTATGTTGAATGGTCTCCACGTTAAAATCCTATGGACGGCACGGCGTCTATCAC
CV_154 [organism= Crassostrea virginica]	2878	AFG3-like protein 2 [Crassostrea gigas]	0	Q6MDI5	2e-91	FTSH PARUW	pcu:pc0640	TTTATTTGACACATTTAACACCTACATGAACATACATTACAGGCTCAAAACAGGTTGAAGCATTGAAAAAAACCCTTTCAAATCAGTTCAATGAATTTGAGGTTTTTTTAACAGGCTGTTTTCATTTATATACATTGTTGGGAAATGAAGACAGAGTATCCATTAGTAACTCTTTTAAGCTAAGTATAACTCTGTTAAAAAAATCATGTTCCATGTTTCATCATATTAAATAATATTTCATTGTCATGATTATCAATTTCATTTGTTTATTTTTGATCCAATGGTATCAATGAAATATCTCCTCAGTCAAGCCGATACATTTGCCCTCGTTTCACTTGTTCTCCTCGGCCCTCTTTTCCTTTGAATCACTACTCGAGTCCTCTGGTTCACTGTCCCCTT…
CV_155 [organism= Crassostrea virginica]	748	Aggrecan core protein [Crassostrea gigas]	2.98e-82	P07439	4e-14	LEC3 MEGRO	--	CATTTTATTATTAGAAATGCTCAAGACAATTTTCATTGAATTCCATTTCTTCGTCGTCAGATTTCAGAACCAGAGGCCTCGCACATGAATTGAAATTGAGATAAGCAGGTTTCGTCATCCCAGAATCCTCGATTACTTTTGAGGTTGTTACAGGCGCAATGCTGTCCTCTCAGGTTATTTGGTTCTCCTTTATACCAGTTCGAGTAGTCATTTTTACCAGTAGAAAACGAAACCCATTTCCCCTCCATGCCATTATCGGTATAATCCATCCAGTATTGAACTAGTGGAAAATTCTTAGAAACCCATGCATTTTCTTTTGCGTCATTAATCTGCACTAAGACAGTCCCTTGTTTTCTGCAGAAAACCTGTGCTTCGAACCAGTTCATTTTTGTACTGTAT…
CV_156 [organism= Crassostrea virginica]	400	Aggrecan core protein [Crassostrea gigas]	1.28e-20	Q66S54	9e-06	MBL2 HYLLA	--	ATACACATTATTGTCTGTTATATAAGTTCGAGGTCAGACACGCTAAAAGACAAACGACCAACAGAAATCGGGGGAAGTTCACTTGATACATTGCTAAAACTCGTAAGAAAGAGCTAGTAGTATACAAATGAATAATCCTTGAGTATTTGAGAAGGAACGCATGCTCAGTATTCATAATCTCCAATGAAAATTAAGTAAGAATATCACTACTGTAAGAGTATCATCGTCAGAAACTTTTTTCGCAGATGACCCAGTTTAGATAAGAACACGGTCGGTCATTCCAAACACCTCCCCTCAAAATGTCGATGCAATCCCTTTCAAGTGCATGATCAGGGCTATATAAACTTGGTTCCCCGTCCATCCAGTTTGAGAAGGTTAACGGTGCGTTAGAATGGTCCCA
CV_157 [organism= Crassostrea virginica]	315	Aggrecan core protein [Crassostrea gigas]	5.34e-36	P13608	2e-09	PGCA BOVIN	bta:280985	ATCAGCGGCAACATGAGATCATTGTTGCTGTCTGTGCTTTTCCTCCTTGTGCTGTTGGCTGACGCCCGGGGATGTGAAACCGGTTGGTTGGAATTCAAGGGTCATTGTTACCACAAAGGTCAGACCAAGGGCAACTGGTCAGAGGCAAAGGTGGAATGTAGGAAGATGTGTTCTTATCTTATTGAGATAGAAAGTAAAGAAGAAGCCGACTGGATCAGCGCCACCTTTCTAGAGAACGTGAACTGTCCTTCATATATCTATGACTGCACTGCTTGGACTGGATTAAATGACCTTGACATTGAAGGCGCGTACGTG
CV_158 [organism= Crassostrea virginica]	569	Aggrecan core protein [Crassostrea gigas]	2.88e-79	Q8VBX4	2e-17	CLC4K MOUSE	mmu:246278	TACATTCAATGGCTGCGAGTCGAGTGGTTCCGACACATGTGATGGACAAATGTTTCAAAAACTGAAAGAGATCCAGTCCAGCATCCACAACATCTGGAAAAAGAAACCGAAAGTAATTGATTGCAAAAGTGGATGGAAACGCTACAATGGCCATTGTTACTACCTATTTAAGACAAAACTGAACTGGTTTGATGCACAGTTTTTCTGCAGACAACACAGAACAACCATGCTGCAAATTAATGACGCAAGTGAAAACAACTGGGTCTCTAAGGCTTTTCCGAACGTTCCGTATTGGATTGATTACACGGATATAAGTAAAGAGGGAAAATGGGTGTCGTTTTCCACCGGAGAAAATGCCTTTTCGAGTTGGCACAAAGGACAACCAGACAATGCAGGCGG…
CV_159 [organism= Crassostrea virginica]	823	Aggrecan core protein [Crassostrea gigas]	1.2e-44	Q2LK54	1e-15	COL12 CHICK	gga:421061	AAGAATTGTTCTTGTCTTGTGCGATTTTTCCTAATACTTTGGACAGAAATGACCCCTTGAACATAATTATAGGTAAAATACAACTGAATAATTGATATATGTACTTTTTACATGTATACTGAGAGAGACTGCACGATGTAATTAATAAAACTTTCTTAGTAAATAATGAGATACTCTTAATTTTAGATTTAATTCGTTAAGTCTACTGCAGACTATATTCACAAACAGATGCTTTCGAATGAGAACATGGATAGTCATCCCAACCGTTTGTAAAGACTACACAATGTTCATCCCCATTTGGTTGACCACGGGCCCAATTTGTAAACTTCATGGGTAATCCTGTAGACAACCACTTCCATTGTCCTTTCTTAGACAGATCAGTTCCGGAAATCCACAAGG…
CV_160 [organism= Crassostrea virginica]	764	Aggrecan core protein [Crassostrea gigas]	1.21e-55	Q2LK54	2e-16	COL12 CHICK	gga:421061	CTAAAAGCTCAGAAAAGCCACCAATTTCTTCATTCCTTTTGTTCAATCCTAGAAGTCAGAACCTGATGTTTCACACAAAGCCTGCATTTTGTCCAGGCAGCCTTGATCATTCCATCGTCCGTCACTGAAGTAGATGAGTGCACAATGTTCCGAGTTTCTGGCGTTGTCCGGTTGACTTTTGCCCCAGTTCGAGTAGTCACTTTTTCCCGCGAACAATGACACCCACTTTCCCTCCATGCCAAGATCGGTGTAATCAAACCAAAATGGAACGCTTCGAAAATTCTTCGAAACCCAATTGTTTTCATCTGCGCTATTTATTTGCAGCAATGAGGCTCCTTTTTTTCTGCAGAAAACGTGTGCTTCAAACCAATTCATTTTCATTGAAGATGAATAGTAGCA…
CV_161 [organism= Crassostrea virginica]	544	Aggrecan core protein [Crassostrea gigas]	3.02e-62	Q8VBX4	2e-12	CLC4K MOUSE	mmu:246278	ATCTCTCCATCTGTGTATTTTGCGCACTATGTATGTTGGGCCTCTTGTCCACGAGTTCCAAGGCAACACAACAGTGTGATGGACAATTATTTACAAAACTCGATACGATCCAGTCTAGCATCGATAACATATGGAAAAAGAAACCTAAAGCAATTGATTGCAAAAGCGGATGGAAACGTTACAATGGTCATTGTTACTATCTGTTTAGGACAAAAATGAACTGGTTTGAAGCACAGATTTTTTGCAAAAAACAACAGTCGCAATTGCTGCAAATTAATGATCAAAATGAAAATATTTGGATTTCTATGGCTTTTCCAAACGTTCAGTATTGGATTGACTATACGGACATTGGTAAACATGGATGTTGGTTGACTTTTTCCTCTGGAAAAGATGAGTATT…
CV_162 [organism= Crassostrea virginica]	529	Aggrecan core protein [Crassostrea gigas]	1.65e-77	Q6ZS10	5e-17	CL17A HUMAN	hsa:388512	GCACATGACTGGCCATTTAGAACTCAGACAGTTATCATCATCCCACATTCCAAGTTGTCCTCTCAGGTTGTTAGTCGCACAATCCTGATCCCCTCCATTGTCTGGCTGTCCTTTGTCCCAACTTGAGAATTCATTTAACCCGGTTGATAACGTCAACCAATTTCCCTCTTGACTTATGTCAGTATAATCAATCCAATATCGAACATTTGGAAAAGTCTTAGAAACCCAGTTGTTTTCATTTGCATCATTAATCTGCAACAAGGTAGTTCTTTTTTGTCTACAAAAAACCTGAGCTTCAAACCAGTTCATTTTTGTTTGAAACAATTGGTAGCAATGTCCTTTGAACCGTTTCCATCCACTTTTGCAAGCAATCACTTTAGGTTTCCCAAGGTCATTGAT…
CV_163 [organism= Crassostrea virginica]	441	Aggrecan core protein [Crassostrea gigas]	2.33e-16	Q6ZS10	1e-06	CL17A HUMAN	hsa:388512	GGAGCTTTCATATATTTCCGTCTTGTTTTTTTCTCTTTTTTTCTTCAAAATCCAGAACCAGATGCCTCACAAAGGACTGGATAAGCAGGTGTAAAGCAACTAAAATCATCCCAGAACCCACGTTGACTTGCAAAGTTGTTGACTGCACAATCTTGGGGGGCCTGCATTGTTTGGTTGCCCTTTATACCAACTTGAAAACGCATTTTCTCCGTTGGAAAACGCATCCAGTTTCCTTCTTTACTAATATCATTTGGGAAAGCCTTAGAGACCCAGTTGTTTTCACTTGCGTCATTAATTTGCTAGCATGTTTGTTCCGTGTTGTCTGCAGAAAAACTGTGCATCAAACCAGTTCATTTTTGTCTTAAATAGGTAGTAACAATGGCCATTGTAGCGTTTCCA…
CV_164 [organism= Crassostrea virginica]	386	Aggrecan core protein [Crassostrea gigas]	8.75e-48	P07439	2e-15	LEC3 MEGRO	--	TTGCAAATTGGGTTGGAAACGGTACAACGGACATTGCTACTATTTATACACTACGAAAATGAATTGGTTTGAAGCACAGGTTTTTTGCAGAAAACAAGGAACATTCTTACTTCAAATTGATGACGCAAACGAAAACAAATGGGTCTCAGAAACATTTCCAAACGTTGAATACTGGATCGATTATTTTGATGGTGGCATGGAGGGAAAATGGGTAACATTTTCCTCTGGGAAAAGTATCTACTCGAACTGGGGCAAGAATCAACCCGATAATTACAGTGGCAGTGAAAATTGTGTGCATAATAATTTGACCAAAAGAGGATACTGGAATGATAGAAACTGCTTAATTAAAATCCATTCGTATGTGAAGCATCCGATCTTGAGCCCTG
CV_165 [organism= Crassostrea virginica]	335	Aggrecan core protein [Crassostrea gigas]	2.15e-32	P07439	1e-09	LEC3 MEGRO	--	CTACCGTAAAGGATGTGGAACCGATTGGTTGGAATTCAAGGGTCACTGTTACCACAAAGGTCAGACCAAGGGCAACTGGTCAGAGGCAAAGCTGGAATGTATTAACATGTGCTCCTATCTGATTGAGATAGAAAGTAAGGAAGAAGCCGACTGGATAAGTGCCACCTTTCTAGAAAATGTAAACTGTAATGCAAAAGATCCGTCGGAACTGCACTGCTTGGACTGGTTTGAATGACCTTGACATTGAAGGCACGTACGTGTGGGACCATTCGAACGCATCGTTAACCTTCACAAACTGGCATGACATGGAACCAAGTTTAGATGACCCTCAAAAT
CV_166 [organism= Crassostrea virginica]	354	Aggrecan core protein [Crassostrea gigas]	5.16e-10	K1PPV0	4e-08	K1PPV0 CRAGI	--	GCAAAATATAAAATGTTCATATCATACCACCAATTTCGAAAATAAATTCCAAAGTGATATACGTCATACCAAGCAATAACCTTATAGATAACAGGTAGTGACATATTTTAGTTTAAAATATGTTATACATATCAAAGTTTAGATTAATTAAGAAACCTTCTTGCAAATCTAGTACGCAGCAAACGACTGCACAGAAACAAAATACCGTTCGGAAAAGCCTTAGAGACCCAGTTGTTTTCACTTGCGTCATTAATTTGCAGCATGGTTGTTCTGTGTTGTCTGCAGAAAAACTGTGCATCAAACCAGTTCAGTTTTGTCTTAAATGGTAGTAACAATGGCCATTGTAGCGTTTCC
CV_167 [organism= Crassostrea virginica]	431	Aggrecan core protein [Crassostrea gigas]	5.19e-34	A6QP79	4e-08	COL12 BOVIN	bta:504741	GTCAGAAGCAAAGAATGTAGGACAATGCGTTCGTACCTGGTTGAAATAGACAGCAAAGAAGAAGCTGGCTGGATTAGTAAAATATTTCTAGAGGATGAGAACTGTCCAACAAATATATTCGACTGTACGGCCTGGATTGGTTTGAACGACCGTGAAGTTGAGGGCACGTTTATATGGGACCATTCGAATACTGCCTTGAACTTTACAAACTGGTATCCCGGTGAACCAAGCTTGGGATCTCCAAACGAAGCAAAGGGAAAGGACTGTATTGACATTTTGAGGGAGGTCTTTGGAATGACCGATTTTGCTCTTTTCTAAACTGGGCCATTTGCGAGAAAGATATTGGACTCTGATGTCCTAACACCATTGATATTTTTCAGGATCATTGACAGATTTCAG…
CV_168 [organism= Crassostrea virginica]	290	Aggrecan core protein [Crassostrea gigas]	7.6e-06	--	--	--	--	GCCAACCATTTAAATTCCTTCATACTCTCCAGTTTAAGATCCAAGGGGTTAAATGCCATCTTTTCACAAATGAAAGCCATTTCGATAACCACAAGGCCTATCTATTCCATTTCTCCAGTGTAGAATAAGTCTACGCAATACGGCAATTTCAAGAGCATCAGGATTCCCCAGCGCCCAGTTCGTGTAAGTGACCATTTCCCCCTAGAGTTTCCCCAAAGAAATACGCCCCCCGTCTGCTTGTCATTTGCACCGGTCCACGTAGTGCATTGATATTTGTGTGATGAACTAGC
CV_169 [organism= Crassostrea virginica]	399	Aggrecan core protein [Crassostrea gigas]	3.2e-17	P82596	8e-11	PLC HALLA	--	GTGCAGTTTTTCTCTTTTGAGAATAATTGTACTTGTTCAATGATAATGTACAGTCAGCGGTGGATTCATTCATACATATTACTCACAAACTTCGGTTTGTATTTGTCATGTTGTCCCGATGGTTGGGTAAAGGGGAGTAACTCTTGTTATTATCCAAGTAACGAACTTGCAACCTGGATGGTAGCTTCGGCAAAATGTAGTCTCATGTCCAGCCACCTAGTGGTGGTGGACAATGCCGATGAAAATCTGTTTTTGGTGGGCATGATCAAGGAATACTTCCGAGCATATGTTCGCAACTTCTGGCTTGACGGTAATGACCTTGAACGTAAGGGTCATTATGTGTGGAGCTCTACAAGGCAGCCTATGTCCTATCGTAACTGGAACTCCCTGGAACCGAGC
CV_170 [organism= Crassostrea virginica]	377	Aggrecan core protein [Crassostrea gigas]	4.89e-21	K1PF05	1e-18	K1PF05 CRAGI	--	GGAATGCAGTAAATGTGTTCATACCTAATTGAGATAGAGAGCAAGGAAGAAGCTGAATGGATTAGTGCTACATTTCTGGAAAAATGAAGTGTGCTTCATACATTTTGATGGTTGTACGGCTTGGACGGGTCTAAATGACCTTGACATTGAAGGCACGTACGTGTTGGACCATTCGAACGCACCGTTAACCTTCTCAAACTGGTACTACCACGAACCAAGCCTGGGGTCCCCGAGTGAGGCGCAGAAGAAGGACTGCATCGACATTTTGAGGGTGGCTTTGGAATGACCGTCCATGATCTTATTTACATAACTGGGTCATCTGCGAGAAGAGTTTTGAACAATGATGCACAAACGCCGCGCTATTTCTAAAACAGAGA
CV_171 [organism= Crassostrea virginica]	451	Aggrecan core protein [Crassostrea gigas]	5.14e-38	Q6ZS10	4e-13	CL17A HUMAN	hsa:388512	CACATTTATATTTTTATTTTCAAAGAAAACATAAATTTTCTTTCGTCTTGTTGTTGTTAAAATCCAGAACCAGAGGCTTCACACAAGACTGGCCATTTAGCATGACAACTCTTATCATCCCACTGTCCAAGTAGACTTCCAATGTTGTTGGTGGTACAATCTTGATCACCACCATTGTCTGGTTGTCCTTTGGACCAATTTGAGAATTCATTTTTCCCCGTAGATAACGTAAACCAATTTCCTTCTTCACCAATATCCGTATAATCAATCCAATATTGAACGTTTGCAAAAGCCTTGGAAACCCATTTGTTTCATTTGCGTCATTAATTTGCAATAATGTAGTCATCTGTAGCCTACAAAAATACTGTGCTTCAAACCAGTTCATTTTGGTCTGAAATA…
CV_172 [organism= Crassostrea virginica]	325	Aggrecan core protein [Crassostrea gigas]	1.89e-13	Q28008	2e-05	CLC3A BOVIN	bta:282415	TGGAAACCAGTTTGTGTACGATTCCTCAATAACACCCATACATGGACACAACTGGGGGCCAAATGAACCGAACGGCCACCGTGGTGAGAACTGCGTGATAATGTCGGGATATTTCCATGGAAAATATGCCGACGTCGATTGTCACACGACTCGCAAATTTATCTGCGAAAGAGTCGAAGAGGTGGATGGATTACTAGTTGGATAAACCGACCATGTAGCTACAACTCAGTCTGTTACCAGGTTTTGACAAAGTTCCATTGTATGATTACCATATCTGTACCATGGTTACTTATTAATAAACAGACGATGTTTCCTGCAGAGAGGA
CV_173 [organism= Crassostrea virginica]	372	Aggrecan core protein [Crassostrea gigas]	1.02e-12	K1QRK2	1e-12	K1QRK2 CRAGI	--	GCAATCTATGATTTTGAATAATTTCACCACGTCCATGTGCTTGTATTAGTGCATTTGCTTTTCAGGTGAAAGGAAAGAAAGAGCCAGAGGTTCCCTGCTTTCGCCGTTCGTTATTTTTATGTTATCAGACCTCTTTTTTCCAGAAACGTTCTACTGATCCAATCAGCTTCTTCTTTGCTTTCGATCTCAACCAGGTACGAGCACAATTTTCTACATTCCATCTTTGCCTCTGACCATGTGAGATTTTGAATGACCTTTATGATAGCAGTGACCTTTAAAATCCACCCAACCAGTCTCACAGCCTGCTTTTAGATATGGTAGCATTCCTTTACTTGTATGAAAATGTAAGGTTTATGTCTGTCTGTATTACCG
CV_174 [organism= Crassostrea virginica]	430	Aggrecan core protein [Crassostrea gigas]	2.27e-19	Q4V885	4e-05	COL12 RAT	rno:361289	ATCCAAACATCACTTGAAAGTTCATTTGATATTTTTTAATCCATTTATCCTCTTCTGCATCGCCAATGTCTACCAAAGAAGACTGTTGCGTCCGACAGAACATCTCCGCATTGAAAAAATTCATTTTAGTTGTAACGAATTTATAACAATGATTCCGAAACATTTTAAAGCCTTGTTTGCATTTCATAGAAATATCGCCGCAAGAATTACCTCCATTTTTCATACATATGCTCCTCGAGCATCCCGCATCCGAACACTGCGTTTCAAAAGTAGCAGTTTTGACCACATCAGTCTCCTTTTGGATGGATTTGAAGAGCTGAAACTGAAGTCGCTTTATACTGGACAACAAAACATTGTTATCTCGTCTTACTGCTTGAACATCTAGGAATGCCATGACAA…
CV_175 [organism= Crassostrea virginica]	491	Aggrecan core protein [Crassostrea gigas]	2.77e-38	P81113	4e-05	ABA3 CRYAB	--	ATGCAGTATATCTGTACAGTGTATGTAATGCTCGCATTAGTCATCAGGACCAAAGGGTCTAATGCAACTCAACAAGAGGAAGAAAAAATTCTGATGAAAAAATATTTCGAATCTTCATTTTTCAGCTGTTTTCCTCTATGCAAAAGAATACAAAAATAATCAAGACTGCTGTTTTTTGAGACTCAGTGTAGTGGATCGGGGTGTACATTCAATGGATGCGAGTCGAGCGATTCAGAAACATGCGATGGACAAATGATTCAAAAGTTGAATGAAATTCAGTCCAGCATCAATGCCATTTGTAAAAGGAAACCTAAAGTATTGGCTTGCAAATTGGGTTGGAAACGGTACAACGGACATTGCTACTATTTATACACTACGAAAATGAATTGGTTTGAAGCA…
CV_176 [organism= Crassostrea virginica]	476	Aggrecan core protein [Crassostrea gigas]	2.54e-15	P20693	6e-09	FCER2 MOUSE	mmu:14128	GTCGTGAACTAGAGGACAATAAAAAATGGTCCTTCATTGTTTTTCGATTATTTTAGGGGTCGTATTGACCTTTTCCAGTGTTACTGATGGAACTGCCTGCGATGACGGCTGGCTCCACTATCAGACTTCTTGTTACCTGTTTAAGGACAGCCAAGAAAAACTGGGCATCGGCGGGGTACATTTGCTCAGCCTTGAATGGAAAATTGGTTGAAATTGAATCTTCTGTGGAGAATAGGTTCCTTAAAAAACCACATAGCATTTCTACACCAGAACCACACATATGACAATGTCAACTACTGGGTGGGAGGGACGGATCTAGAGGCGGAGGGAACGTATCTGTGGGTCAGGACAAGAGATCCGTTCAGTTACACTGATTGGCACCCGAGTCAGCCCAATGGC…
CV_177 [organism= Crassostrea virginica]	406	Agrin [Crassostrea gigas]	4.06e-23	K1PEE6	5e-23	K1PEE6 CRAGI	--	AGCTACATGTCAGGTGATTTTTCTGTGCAGTGTATAATTTAAAGGTCCTCCCTTGAACAGGCTTCCACAATGAAGTGTTTGTGGAGTTTACTTGTGTGCTGTATGCTGTGTTATCTGTCAGAGGCCAGGCCTCATGAAAAGAAACATGGCACCCTATACAGTGACCCAGGATACATTGGTTATTGGAGACCTCCAGCTGTCAACAAAATTTTTTACCCAGAAAAGAAACCAAGTCTTCTGAGACAAAGGGAGAGAAGTCTGTGCATTTGAATGCAGTTGACAATCTCAATTCTGGAAAAGTGGAAGATGAAACTGTTAAAAAGACTGCAGAAAGTGTCAAAGAGAAAACTGTCAGTACTGCACTTCCTTCAAAGCACAGCACAACCCTCCAGCACAAAA…
CV_178 [organism= Crassostrea virginica]	369	Agrin [Crassostrea gigas]	8.05e-49	P31696	1e-08	AGRIN CHICK	gga:396538	CTTCACATTTCCACACCCATCCTGCACACAAAATCCATAGGCTTTGAACTTGATGGCCAAGTTTTCAGAGGTACAGTTGGCTTTTTCTAACTCGCACAAGTTGTCATAAGAGACATCATTGGTGCCACAAACTGGATTGAAAGGCTCTCCTTCACAATCTTTACAAGGATTTCTGATGCAGAGAACAAGACCATTTTCTTCCACACATCTCTGGTTTGGTCCACATTGCTGAGTTTGACAAGACATGGAAACACCACAAGCTCCTAGGTGTTTCTTTCTGATGAGTTTCCCACTTTCACATGAATGCTTCCAGAGATGACATTCACTGTCAACGATCTGCGTGGTCTCCCAAGGCACACAGGGGATAGG
CV_179 [organism= Crassostrea virginica]	358	Agrin [Crassostrea gigas]	4.8e-13	K1QEY8	6e-11	K1QEY8 CRAGI	--	TACTTAGATAAGATTTTCCGGGCTCGTATTTTCAAACATTCAAATTAAATACAATTTGTTCGACAAAGAAGATCCTGCAAAAGTACATGTTGCAAAATTCGGTTTTCAGGAAATGATATCTATACTTAGTGGATGCTTTGAGATTGGAAACTTAAACGCAAGGGTTATTCACTTTTTAGTGAGAAGTCTCTTAGAATTTAAGATTTAAAGTCAAAAATGGGTGTGATTTGGCTACTATATATAGCTTCTGATGTCGCATTATAGATATATATTCATACATGTGCTTAGTAAGCGAACTGAGAAACAGCAACAATATGCACATGCAATTGCTTTAAGTAAAATTTATGTATATACCGGT
CV_180 [organism= Crassostrea virginica]	389	Agrin [Crassostrea gigas]	3.76e-48	P98160	3e-11	PGBM HUMAN	hsa:3339	ATTTTAGAGTCACTGGGCACTGCTGTATCCACTCCTCCAATGAAGAGATTACTACCAGACAGATTCAGCTCAGACAAAATTCCCTGGGAGGATCCTGTGTATAACCAGTCCTTGTTATTGTCGATCTGCAGAGTCCCAGATCGGTCCACTTTTTGAATGAGTACATCGTGCCATTTGTTCAATTTTATTGTCTTAGTACTCCTGATAATCACAGTTCCTGTTCCAACATTGAATCTGAACTCGAGTTGTCTGTTGATGAGGTTAAGGGAAATGTAGTCCCAAAGCCCTGCGGATATTGACTGGCTAACAGTAGTACACCATCAGGTTTTGCCGATTTGAACCAGATTCTAAGAGACATTGAGTGACTGCCAAGGCACACAGGGGATAGG
CV_181 [organism= Crassostrea virginica]	402	Agrin [Crassostrea gigas]	1.25e-36	Q62356	2e-08	FSTL1 MOUSE	mmu:14314	CGCTACATCTGTCCCCTCTGATGACTGTGTTGTTTCGGACTGCCTGCTGTACAGCTGGGGTAGTTCTACTGTGGGACGTGCACCCTTTTCCCTCCACATCCACCTTGATGTGTCTGTGCTGGGTACATGCCTGCCGGTGGAGCTCGCAGTGACTTGGGTACACCACTCCGTCGGAACCACACACAGGGTGGGTATGTCTGGCACAGAGGGTGTCGTCCCCACACACACATGCCCCCTCATGACACATGCGACCAGATCGACAGTCACGGTCAGATCTACAAGAAGCATGGGATTTGGGCTGGGGGTGCTTGCTTTCTTTGGGCTGTATTTTTCTATTTGTCNCAGGGTGACCCTGCTTGGCCTGGTTGTTGGGGGTTGGTCTTGTAGAGGTGCTGCTGT…
CV_182 [organism= Crassostrea virginica]	273	Agrin [Crassostrea gigas]	5.51e-25	K1QDE6	2e-24	K1QDE6 CRAGI	--	TGGAAGCAACAATGTTGAGTACCCCAATCTTTGTTCATTCCAAAAGGCAGCATGTGAAAACCAGAAAAATATGACTTTCACTTATGGAAAGTGTGATCTCTGTAAGGACCTGACCTGCCCCGCACCCAAAGTCTGTGTGATTGACCCTGGCACGGGGCGCCCAGGCTGTGGGTGTGTCCAGGCCTGTGAGGACAGAATGGCTCAGGGTTTGCGGCACAGATGGGGCGTCAGTACAGCAACAGGTGCATGCTGGACCTTCACGCCTGCCAAAGT
CV_183 [organism= Crassostrea virginica]	366	Agrin [Crassostrea gigas]	8.09e-16	K1QDE6	2e-13	K1QDE6 CRAGI	--	TGGATCGGGATTTACCTGTGGCTTTTGATGGCAGTACATTTCTGCAGTATCCTAATGAAATTACAGTACAGCAGACAGCCCAGAGAGTTAATCGATACAGCATCAAGCTCAAAACCAGGTCCCGAGGGGCCTGATCCTGTTCCAGAATGGCCTGAGCACCCTCCTGGGGGACTACCTAGCCCTGGCAGTGGTGGACGGGAAGTGGAGCTGAGCTATAACCTGGGCAAACAGACGGAGGAGGATCTCCACATCATCCGCTCCTCTGTGGGGTGGATGACGGAGAGTGGCACCACATAATTGCTCTGAGGAATGAGAGAGAGGGCAGTCTACGAGGTGGATGGAGAGGTTCCAGTGGTGGATCAATCC
CV_184 [organism= Crassostrea virginica]	370	Agrin [Crassostrea gigas]	7.19e-14	K1QEY8	9e-14	K1QEY8 CRAGI	--	GAGACAGACTATAGTGGGCTTGGCGAAGGGTTTCCTGGTCCTTTCCAGCGAAGATGTTGTACCTCGTGTTCTCCTGTTCAAAGGGGCTGTAAGGCAGCATAAGACTTATATGTGGATTTCCATAGAAAAAATGTGGTAAACAGCCTTCATTTACACTCATTTTAAGGTATTCTACGAAGTATCCCAAGGCCTCCCGAACGCTAGACAGTTGGTTGTTCTTACTGGTATAGTCAAAAACAGAAACAATATAGAGTGATGTTTTTCAAATGGTAGGACTTGAGAACGCTCCCAAGCTGTTCCTTTGAATCCGGTGGGAATTTCCTCAATGCTCCCTTCAGCAACCTGCATGCCGTCATGACATATTTTTGAC
CV_185 [organism= Crassostrea virginica]	448	Agrin [Crassostrea gigas]	1.21e-45	K1QEY8	7e-39	K1QEY8 CRAGI	--	GCAATTCATCTGAAAATCTCACCATTAACAGAGGAAGCCGACCCCCGACAATGGACATGACGATTATATCGAGTGATGGGAAATCTGTAAACGCTGACTTCGTGCCTGCCCTCATTCTGTCCCAGGAGTCCATATATGTTCCAATTAATGCTTCGTCCTTAGTACCAATAACGTTTCAAAGGTACGGTCTTATGAAATGGATCAACAAAAAGAATACGATCATTGATGAAGAGAACAAGAACTTCATATGGAGAAGTTGTTCTTCTTCGTATGAGAGATGCATGTTTGATTTATGCGACGGCAAGTGAGGAAGAAGTTACATCAGAACGGCATGTCGAGTCATGAAGGCGTTGGTAAAACAATTGAGAACGCGACCAAACCAGGCAGCGGTTCTTCTGA…
CV_186 [organism= Crassostrea virginica]	422	Agrin [Crassostrea gigas]	5.97e-14	K1PEE6	5e-12	K1PEE6 CRAGI	--	TGGTGGCTTTACTGCACATGTACGGTGACCTCCCAGGGGTCACTTCCAGGATGTGGCAGCTAGAATTGGTGTCTTCTGTGTTATGGCAGTGCTTGATGTAGTGGTTCTTTCCCAGGTCATTCAGCATATTCACACACCGCTCATTGTGATACACCTGACACGCCCCCTGAAGGAAGGTAAACGCTGCGCAGTCCTTGCAAGCTGCCTGGCACTCCACAATGTCCGACATAAAATGGACGGATACATCGCACATCAGGTACACATTGTCCGAATTCACTTTTATTGTTCAAAGCTACATCTGTCCCCTCTGATGACTGTGTTGTTTCGGACTGCCTGCTGTACAGCTGGGGTATTCTACTGTGGACGTGCACCTTTTCCTCACATCCACCTTGATGTGTC…
CV_187 [organism= Crassostrea virginica]	417	Agrin [Crassostrea gigas]	2.16e-71	P98160	3e-14	PGBM HUMAN	hsa:3339	ACACTCCCCAGTTCAGGCAGGGGTTGATGTTACAGGGGGGTCCATCATACTCCATCACACCAACGCTGGACATGGCAGAGCTGATCAAGTTGTCAAACAGGCGCCCATTTATGTAAAGCCTTTGTATGACGCCAGTAAAGTTGGCCACAATTTTAGAGTCACTGGGCACTGCTGTATCCACTCCTCCAATGAAGAGATTACTACCAGACAGATTCAGCTCGGACAAAATTCCCTGGGAGGATCCTGTGTATAACCAGTCCTTGTTATTGTCAATCTGCAGAGTCCCAGATCGGTCCACTTTTTGAATGAGTACATCGTGCCATTTGTTCAGTTTTATTGTCTTAGTACTCCTGATAATCACAGTCCCTGTTCCAACATTGAATCTGAACTCGAGTTGTC…
CV_188 [organism= Crassostrea virginica]	394	Agrin [Crassostrea gigas]	3.36e-35	O00468	9e-16	AGRIN HUMAN	hsa:375790	ATAGCCACACTGATAGGCTCCAAGCATACCACAGCTATGGCCGGGGTATTCAGCGCTTTCCACTTCTGTTCCACAGACATCAAAAGACACAGGGGAATCATCATCTACACAAGTGTCGCAAAAGTGACCTTTGACCCCTGGTTTACAGAGACAAGCCCCATGGTCCTGTCCACAGTCTGAGCGCTGGGCACCGAATGGATTACAATCACAACTGACACAGCCTGGAGAGTAGCTTGGGCGTGTCTCAGGGTTCAACCCCAATAGCCAGGCTTACACATGTCACACTTGAGTCCTCCCACACCAGGCCAGACAATCACAGGCCTTGGTTTTAGGTCACAAGTCTTACCCCTGGAGCCAGCACTGTAGCAGTTACAATTAGCTTCAGTCAGACATT
CV_189 [organism= Crassostrea virginica]	452	Agrin [Crassostrea gigas]	2.91e-63	P47931	7e-14	FST MOUSE	mmu:14313	ACCTTCACGCCTGCCAAAGTAATCAGGACATCCACGTGAAGAATGAAGGACCTTGTCAAGGTCCCTGTGCCTCAAAAACTTGTTATTATGGATCGTGCCGCATTGACAACAGAAACCAGGCTGTGTGTGACTGTGAACCAGAGTGTCCTCACGGCAGAACCTCACTGGTTTGTGGAACTGATGGACAAACCTATGACAGTGAATGTCATCTCCGGAAGCATTCGTGTGAAAGTGGGAAACTCATCAGAAAGAAACACCTAGGAGCTTGTGGTGTTTCCATGTCTTGTCAAACTCAGCAATGTGGACCAAACCAGAGATGTGTGGAAGAAAATGGTCTTGTTCTGTGCATCAGAAATCCTTGTAAAGATTGTGAAGGAGAACCTTTTCAATCCAGTTTGT…
CV_190 [organism= Crassostrea virginica]	431	Agrin [Crassostrea gigas]	1.48e-19	K1QEY8	7e-17	K1QEY8 CRAGI	--	AAATTGAGAGATTTCCAAGCCTGAAGGGAGCAGGGGTGTTTGAGATGAATTCAGGTACATGCCTGATCAACTCGAAAGCTTTACAAAAACAGGTTTTCAAATCTCTCATGGATAAAGCGTTAGATGAATTGACTTTAAGATGCGGTAATTCTTCTAAATATTACGGCATTAAAACAGGAAGCCGACCCCCGACAATGGACATTAAAATTTTTGAGAGTGTGGACATGAAAAGTATTGGAAGTGGGAACGTGAAAATTATTGAGAGTGGGGGCATAAAAAGTATTCAAAGTGCGGATGTAAAATATATTGAGAGTGATGGAAAGTCTTTGAATGCTGATCTCGTTCCAGCCCTAATTCTGCCCCATGAGTCAATATGTGTTCCAGTTAATGCTTCGTCTC…
CV_191 [organism= Crassostrea virginica]	309	Agrin [Crassostrea gigas]	2.82e-35	P31696	3e-11	AGRIN CHICK	gga:396538	GTGGAGCCCTCCTTACACAAGGACTTCATACAAGGATCCATCATCACTTCACAGAGTGGACCTGTAAATCCAGGCTCACAAACACATTGGAACACCTCCTTATCAGACATGAAGCATGATCCTCCATTCTGACAGGGCAGGGACTCGCAGGGATCACTGCCACACTCCCAGACACCCAGTCCCCCGACTAAATCACCACTCCTGGAGGGTAGGATAAGCTGTAGGTATAAGGCGATACAGTTGTCCCAGCAGCAAAGGAATCGATACAGCCTGCTAACCCATCTTGAAGTCCTAGCCTTTCTTTGCCTC
CV_192 [organism= Crassostrea virginica]	304	Agrin [Crassostrea gigas]	3.05e-34	O00468	3e-11	AGRIN HUMAN	hsa:375790	GGGGAATGTGAAGGGGAAATGTGAATACTATGGGATCTGTGACACAGGTCGCCCACGTCCCGAGTGTGTGTGTCCTCAGGAGGGAGATTGTTGGGGACTAGGGACAGATACTCAGACTATGATCTGTGGCAGTGACAATAGGACATACAAAAACCAGTGCATGATGAAGGTGACCTCATGTCGGGAGAGGCGAGCTATCTCTGTGGTCTCAACTGGGGAATGTATTACATGTAAAGATGGGTNTCGGTTTTACGCGACTTGTTCCTACGGTCGATGCGAATGTGATGCCTGGTGTTTGCCGGAA
CV_193 [organism= Crassostrea virginica]	335	Agrin [Crassostrea gigas]	2.09e-23	P25304	1e-08	AGRIN RAT	rno:25592	AATTCTTTCCATACATCAGTATGGTACTTTCCATGAGTAAATATAAGTTCTTCTATTGTTCAAATACAGGAAGGCAAAAAAAGAAAAGCCCGCTCTGGTGGCTAGGATTGCCCACAGTATCTGATTACACTAGTGCTCTGTCCATTTCTGTTCTCCAACAGATGGAGTGACTTGTAGTCAATAAGGATGTCTTTCATACAGCCAGTAAATCCTGTGTAGTAGTCTTTTGGCAGACCCAAAGGCAGCTCCGTTTCTGTTTGCCACCAATCCAAAGCCTGCCATTAGTGTCCAGCTGATCCGCTCCAACAGTGGACTTGATCAACCACTGGAACCTC
CV_194 [organism= Crassostrea virginica]	337	Agrin [Crassostrea gigas]	4.19e-26	P47931	7e-09	FST MOUSE	mmu:14313	CTGGTTTCTGTTGTCAATGCGGCACGATCCATAATAACAAGTTTTGAGGCACAGGGACTGGATTTGAGGCACTTTCCTGGGTAGGCTTGGTTGATCCTCCTCCTCTCCTCACAGCTGGCTTTCTTCAGGTGACACAGATTTCTGTAGGTGGTATCATCAGTCCCACACACAAACTGCTCATCTGTGGAACAGTTCTCAACACACTCGCAGTATGCCTTTTCCTCTTTGACAATCAATGAGCATGGAAGGGCAGAAGTTGATGTCACATGGAGATTTCGTCTTCTTTGGAGGGGGCTCATACGGGAATACCACGGACAGCATGATCCACATGATTAAG
CV_195 [organism= Crassostrea virginica]	343	Agrin [Crassostrea gigas]	7.99e-36	K1QEY8	3e-30	K1QEY8 CRAGI	--	CAGTTTTATCTATGAGAGACTTAAAACCTGTTCTTGAAGAGCCCTCGTGTTGACCAGGTATGTGCCCGATTTCATCTCAAACACTCCTGCTGAGTTCAGGCTTGGATACCTCTCAATTTGCGCAACATTTTCCACGCGAAGCCGTATCTGACCTGGCAGATACTGATCAGAAATGTCTGTCAAGCGAACTTCCTTTAGGCGAAGCCCTTCTATTTCAAATGGGACGAAGACATCAAACTCGGCTGGTCTATCTATTTTTAATCCCTGTCTCGCACTTGCTTGTCGAATGAAATCCTCATGAATAACCAGCCACATTTGAGTCAAACTTCTGCGCCATATTGAA
CV_196 [organism= Crassostrea virginica]	320	Agrin [Crassostrea gigas]	3.73e-46	A2ASQ1	9e-09	AGRIN MOUSE	--	CTCATTGAAAACTCCTGGCCATTGGAGGTACAGACTTTCTTCTCTTCACTGGGACATATGAAGTCGCAGCGACACGCACCAAAACGACATTCTCCATAGAAAGCACAATCACTGTCTACACCACAACCTCTTGGCTCACATGGAACAACAGTCAGCTCCCTTTGATTTTCACAAATGTTTTTCTTTCTCTCGCAATCATTATTAAACCTCTGTCCGTCACTGGTGCAGACCGGCGTTCCTTCCGGCAAACACCAGGCATCACATTCGCATCGACCGTAGGAACAAGTCGCGTAAAACCGCACCCATCTTTACATGTAATA
CV_197 [organism= Crassostrea virginica]	385	Agrin [Crassostrea gigas]	3.79e-49	P31696	2e-17	AGRIN CHICK	gga:396538	ATGAAGCTTGTGATGGAAATAGACCCCTTGTGAATCCAGCAACTGGTGAAGACTACAATTGTTCCATACAAACCTGTCCTCCCAACAGCTACTGCCACCTACAGTACGGAAATGCTGTAAAGAGAAAATCCAGCATTGGGTGTTCTGATACTGTGAATGGTTGTTGTCCAGATCAAGTAACTGTAGCAATAGGCCCTAACTTTGAGGGATGTCCTTCTAATTGTAACTGCTACAGTGCTGGCTCCAGGGGTAAGACTTGTGACCCTAAAACCAAGGCCTGTGATTGTCTGCCTGGGGTGGGAGGACTCAAGGTGTGACATGTGTAAGCCCGGCTACTGGGGGTTGAACCCCCGAGACTCGCCCAAGCTACTCCCCAGCGATCTGC
CV_198 [organism= Crassostrea virginica]	427	Agrin [Crassostrea gigas]	1.47e-50	K1QEY8	2e-50	K1QEY8 CRAGI	--	CAATTTCAAAGGTATGGTCTTATGAAATGGGTCAACAAAAAGAACACTTACATCGATGAAGATGACAAGAACTTCATATGGAGAAGTTGTTCTTCTTCGTATGAAAGATTCATGTTTGATTTATGCGAAGGCAACGAGGAAAGAAGTTACATCAGAACGGCATGTCGCGTAATGAAAGCGTTAGTTTTACAGTTGAGAACGCGACCAAACCAGCAGCGGTTCTTCTGAGTTCTTACCACCTGAAGACAATCGCCATGTACTGCATTCTTTTGCTAACCGTGCCCTCCAAGTTAACCTCACACAGTGCTCCCCTGAATGGGGTACGCGAGGCTTTGGGATACTTCTTGACGTTTCTTGAGTTGGTATTGGAAAAAGTATGTTTACCAGATTTCTCCTTGG…
CV_199 [organism= Crassostrea virginica]	2016	Alanine aminotransferase 2 [Crassostrea gigas]	0	Q8BGT5	3e-133	ALAT2 MOUSE	mmu:108682	CTCGATTCCAGGGTTGATGAACGGACGTGTTTCATAATTGAATGCGTCTTTAATGTAATTTGTTGATATTGTCAGCTGCATTTCAATATTTAGCTCCACTGCATCGTTGACATTGACATCTGCGAAGGAAGATGATGCGACGTTCAATAATTCCTGCTTCCAGATGGATGTACACAAGGGCAGTAGTAAGTCCAAGTGTCCTTGGAAGTGATATTAGAACATGCAACTTCCATACCTCAAGTCAACACCAGAAAGTGTTGTCCGTGGATAATATGAACCCTTTTGTGAAAAATATGGAATATGCAGTCCGCGGACCAATTGTCATACGTGCAGGAGAAATTGAAGAGGAACTTAAAAAGGGGATTAAGAAAATTTTAAAGATGTTATAAGAGCCAACAT…
CV_200 [organism= Crassostrea virginica]	2397	Alanine aminotransferase 2 [Crassostrea gigas]	2.47e-174	A4IFH5	1e-138	ALAT1 BOVIN	bta:539188	ACAATTACACACTCAAGTAGGAAAATGTACATATCAAGACCAAAATATGTCCAAGTTTTTAACATCTAGTTCTAAGGCAAAAAACATTTCTTAATGAAACATAGGTTTTTGGGTCAGTTTTTGATTTTTTTTTTTGAAGCAGGCTCTTTATCTTTGACATGTCTCATGTCAGTCAATCCAATATCAACTGATTCTAACTTGTCCACTATCTTACACTAATCACAATTTGTAGCTTAATAGTTTATGTGGTGTTACTCAAACCATTTGTATAATATGAAACTGAAAAAAAATATAAATATCATGTATCTAATAAAAAAATATAAATTCTAGTTATTTCACTTTCAACATATCAATAAAATTTATCAATAATGCTGCAGTGCCTAAGAAACTTTAGGGAAG…
CV_201 [organism= Crassostrea virginica]	2804	Alanine--glyoxylate aminotransferase 2, mitochondrial [Crassostrea gigas]	0	Q17QF0	1e-132	AGT2 BOVIN	bta:521553	TGAGAAATATAAAACAACCAATTTTCTGTTTAATCAGTATAAACTATATCCAATCAGTCTAATATACCATACTTGTGTATTTTAAACAAAATCGAAAGGTGATCTGCATTCAGGTATTAACATTGAAGTTTCTTGGGTATGACATGATCGGAACGTTTTCTACTGCTAACAGAGTTGGAATAGAACCCAACAAAATTTTAAGTGTTGAGTTACAATGATTAAAAACAGCCCCTTGATTCAACCTAGCACAAATTATTTGAGGTTATCTTTTCTAGCTTCTAATAAAAAGCAGTTCTAGCAGCTTTACTTTGATATTTAGTTTTAAGTAAGCAAATACTTCTACATGATGGCAAAATGTTTGAAAAATTAAATCGTGAGTATGATAGAAAGAAATCAACC…
CV_202 [organism= Crassostrea virginica]	755	Alanine--glyoxylate aminotransferase 2-like 1 [Crassostrea gigas]	1.46e-52	Q7SY54	9e-22	AT2L1 DANRE	dre:393421	ATAATAAAATGTAGATTATAAAAGTCTGAAAGTAGCAATGAATAACGTAACGGTTAAAGATTCAATTAATCCTGAAATCATTGACTTGAGATAAAAATCTAAATAAATATGTCTAAGGACATCTGCATTGATACCTGCTGCATTGCAGTCATAGCTCTATGAACAATGCTATGACACAGTATGAAGCGTTGGAGAGCACCTAACAAAAATCCAACACACATCATGTTACAACTGTACAACTGAAGACAACACGCAGCCACCACTATCAATGTTGTGGCTGTGCTGTACTCCTGAGGAATGAGGTTTCCCGGCCCGCCCTAAGACACGGCTGTGGTCCATACTCCACGCAGCAGGGGCCTGGTTCTGGTTTACATCAGATGACTGGTTCTGGTTCAGGTT…
CV_203 [organism= Crassostrea virginica]	408	Alanine--glyoxylate aminotransferase 2-like 1 [Crassostrea gigas]	5.47e-59	Q8TBG4	6e-38	AT2L1 HUMAN	hsa:64850	CCCTGGAGCTTCTCCTCCTCAATGGTGTGGAGGACTGCCAGGGCTACCTCACAGGACACAGGGTTACCCCCACTAGGTATTGAAGTACTGCATTCCAGAGGCCTTGAACTTGTCGGATATCTCCTGGGTGGTTACCACGGCAGCCACTGGGTGGCCGTTCCCCATTGGTTTCCCCATGGTAACAATGTCTGGCTCCACTCCCTCAGGCTGGAAAGCCCAGAAGTGAGAGCCCACCCGACCAAAGCCCACCTGGACCTCGTCAGCAATGCACACACCTCCTGCATCATGCACATACTTGTACACCTGTTTGAGGTACCCCCTCGGCATGATGATTTGCCTCACAGCTCTGCATGGCTCAGCAATGAACNTACNCACTTTTGTCCCCTGTTGCTCAATTTT…
CV_204 [organism= Crassostrea virginica]	447	Alanine--glyoxylate aminotransferase 2-like 1 [Crassostrea gigas]	2.42e-47	Q8BWU8	2e-32	AT2L1 MOUSE	mmu:71760	GCGTCCTTCGCATTGATTTTTCCGTTTGGGTATTCGCAGAAGAACCGTTTCAGCAGAATGGAGAACAAATTATCGAAGACAGAGACGATACAACTGAGGAAAAACACATAAGCGAAGCGTGTCAGCTGTTCTTTAAGGAGGATCCCCTGAAGATTGTAAGTGCCAGAGGACAGTACATGTTTAACGAGAATGGGGACTCTTATCTGGACTGTATCAACAATGTCTGTCATGTTGGACACTGTCATCCCTATGTAGTAGAAGAAGCCTGTAAACAAATCCGAGTCCTCAACACCAACAACCGCTATCTCCATGACAACCTGGTCCTCCTGGCCAAGAAGCTCACCGAGACCCCTGCCGGAGAAACTCTCCGTGGTGTACCCTGGTGAATTCTGGGTCGGA…
CV_205 [organism= Crassostrea virginica]	383	Alanine--glyoxylate aminotransferase 2-like 1 [Crassostrea gigas]	6.64e-16	Q5E9S4	4e-06	AT2L1 BOVIN	bta:515186	GCCGAGAGTCACGACGATGACATCGATTCCAGACAGAACAACTTAGCACTTAGATACACGTTGAGTGAAGTTTTCTTGAACGGAACAACATGCCAGAAAAACCATTAACGTACAAGAAAACTCTGCAGATGAGAAGAAATTATTTAGGGAGAGCATGCAAGCTGCATTTTGAAGTGTCTCCCTTGAAAATTGTCAGAGCCTCAAAAACAGTATTTGTATGATGACAGTGGAAGTGAATATCTTGATTGCATCAGTAATGTCTCCCATGTGGGCATTGCCATCCCCATGTGGTGCATGCTGGTCAGGAACAGATGGGTAAAACTGTGACCAGTGCTGGTTTCCTTGACGCAAGATGGTGAGTATGCCAAGCGTATCATTGAGAC
CV_206 [organism= Crassostrea virginica]	464	Alanine--glyoxylate aminotransferase 2-like 1 [Crassostrea gigas]	1.33e-56	Q8IUZ5	4e-34	AT2L2 HUMAN	hsa:85007	CTCTATACAAATCAGGACAATCAACCACATGAACCCACTCCTTCTTGGTTATGTTAAGATTTTTCCACTTTGAAGGACTTAGTTCTAACAGGCTTCCTATGTTTCCATGGTAAGCATGGTCAAGTACAACGAAATCTTCATTTTTGTGTAAGATCTTGCCAATCGGAGGGCTAGGTCATTAGCTTCTGACCCTGAGTTTAGGAAGAAGCAAACGCAGAGCTGATCTGGCAGAGTCTCGATGATACGCTTGGCATACTCCACCATCTTGTCGTCAAGGAAACCAGCACTGGTCACTAGTTTACCCATCTGTTCCTGCCCAGCATGCACCACATGGGGATGGCAATGTCCCCANATGGGGANACATTACTGATGCAATCAAGCTATTCACTTCCACTGTCA…
CV_207 [organism= Crassostrea virginica]	1723	Alanyl-tRNA synthetase, cytoplasmic [Crassostrea gigas]	0	P21894	0	SYAC BOMMO	--	GAGTTCAAAAGTTTAGTCATTTTGGAGGTGTAATAGTTTGCGTGTGCAGCCATGGAGAGTAAGTCAACAGGAGCAGACATCCGCCAGCTCTTTGTGGATTTCTTCAAGGAGAAAGAGCATCTCTATGTTCACTCATCCTCAGTTGTTCCCCTTGATGATCCTACTCTATTATTTACCAATGCTGGAATGAATCAGTTTAAGCCCATTTTCTTGGAGATAGTGGATCCTAACAGTGACATGGCCAAGTATGTCCGAGCAGCCAACTCCCAGAAGTGCATCAGGGCTGGCGGAAAGCACAATGACCTGGACGATGTCGGGAAAGATGTCTACCATCACACGTTCTTTGAAATGTTAGGAAACTGGTCCTTTGGAGACTACTTCAAGAGTGAGTGCTGTGCA…
CV_208 [organism= Crassostrea virginica]	1360	Alanyl-tRNA synthetase, cytoplasmic [Crassostrea gigas]	6.69e-178	Q8CFX8	1e-91	SYAC MESAU	--	ATGACTGCACATTGGTGTGATGGAAGGAGTGCTCAGGATTGGAGATGTTGTACAGCTCAACATTGATGAGGAAGAAGGTGTTCAGTCATGAAGAACCACACGGGAACCCATATGTTGAACTTTGGACTGCGGGAAATACTCAAAGAAGCAGATCAGAGAGGCTCACTGGTCGCACCAGAGAGACTCAGATTTGACTTCTCAGCAAAGGGTGCCATGAAAGTGTCAGAGGTCAAACAAGTGGAAGAGATAGTAAACAAAATGGCCGAGAAAAATGGAGAGGTCTTTGACATGAATGTCAGTCTGGCTGTTGCCAAAGCTATCCAGGGATTACGTGCAGTATTTGATGAGGTGTACCCTGACCCTGTGAGGGTGGTGTCTGTGGGGGTGGATGTGAAACAG…
CV_209 [organism= Crassostrea virginica]	392	Alanyl-tRNA synthetase, cytoplasmic [Crassostrea gigas]	4.11e-51	Q8BGQ7	4e-36	SYAC MOUSE	mmu:234734	CTGGAAACTAGGGATATCTGGCTGAGTTTGGGCGTCAATGAGAATCGTGTTCTACCATGCGGCATGAAGGATAACTTCTGGGACATGGGACACACTGGTCCTTGTGGACCCTGCACTGAGATCCACTACGATCACCACCACCGCACCAGGCACCACGGGGTGCCACATCTCGTGAACACGGACAACTCAGATGTGGTGGAAATTTGGAACCTGGTCTTCATGCAGTACAACAGGCAGGCAGATCAGACCCTGATGCCTCTGCCACGGCACCATGTTGACACATGGCTTGGTCTTGAGAGGCTGACTGCGGTTCTTCAGAACACCACCTCTAACTACCGCACCGATCTCTTCAGGCCAATATTTGATGCCATTCACAAAGATTACAGTATTCC
CV_210 [organism= Crassostrea virginica]	445	Alanyl-tRNA synthetase, cytoplasmic [Crassostrea gigas]	2.64e-31	Q5JTZ9	1e-05	SYAM HUMAN	hsa:57505	GTGTGGTACAAGCATGATATAAATCATTCAATTCAACTCGACCCAATGTTCAATGTTGCTTCCAGCTCATCTGATTCATGCCAGCGTTAATGAAGTAAGAACCCTCCCCCTTCTTTGCAATGATGGAGGATGAAGGAACAAACTTGTGGTCATGCTTCCCACAAAAAAATTCGAGGAACGTAGAGCGGACAGCGGCTGAGGTCCAACTCTCTGAGCTTTTATGTCTATGGAATGACTTATCAAAGTTTTTGAGCAACTTCCAGCAATTGCGGCAGATAGTGTGGTTTCCTGACACTCTAATCATCATAAAGGTAGGCTAAAGTATCTTTAAAATCCACGAGAATGACGGAGTGCGGTAATGGACATTATCTTTTCTGTAAATATTTAGCGTATTCATTC…
CV_211 [organism= Crassostrea virginica]	312	Alanyl-tRNA synthetase, cytoplasmic [Crassostrea gigas]	2.95e-11	K1QT13	3e-09	K1QT13 CRAGI	--	GGGGACACTGGGACACTGGAAAATGAGACTTCATTGTTTGTTGTGACTGATACAAAAGTTCAGGGGAATCCGTACAACACATTGGATTTGTGGAGAAAGGGGAGATAAAAAAGGAGACAGCCTCACAGCCAGAATCAATCAGGACAGAAGACCTCAGTAACATGAGACGCCCATACTCGCCACTCATCTATTGAACTCGGTCCTTCGTCAGCTGACCAATGATGCAAGACAGAATGGGTCAAAGGTCGGGAGGACAGGCTGTACTTGAAGTCTTACAGCTAAAGAGATGGACACAGTGAGTGATGTGGTCTA
CV_212 [organism= Crassostrea virginica]	427	Alanyl-tRNA synthetase, cytoplasmic [Crassostrea gigas]	5.22e-63	B1LBS9	9e-18	SYA THESQ	trq:TRQ2 1433	GTTTCGTTAATGGGGCCCGTCTTCTTCCTCTTCCGAAGAAACTTGTTGAAGGCTTTCGTGCCCTGCTCCAGGGTTTTGTAATAGTGGTCCTCTGCGGAATCTATCACCTCCTTAACCCTCTTAGAACTCTGACTTAGTTCAGGATATGTAGCACCCAGACTCTCCACTACAATGTCCACCAGGCTGGAGATGTAGCCAGGATTCAAACCCAGAACCTTCGCTGACTGGAGACAGCGGTACAACACAGCTCTCACCTTATGTCCGTGTTGGTCTGCCCTGTCTGGTAGTATTCCCTCAGACAGACACACAGAGAGCATGCGGATGTGGTCAGCCACGACTCTGTACGCCCTGTCCCTCCCCCCGATACTCCTCCTGACCCTACACTTTTCCTAGAGACGG…
CV_213 [organism= Crassostrea virginica]	415	Alanyl-tRNA synthetase, cytoplasmic [Crassostrea gigas]	9.08e-30	K1QT13	1e-29	K1QT13 CRAGI	--	GTGGAAACAAGACTAAATCAGATTGAGCATGTTGTCACAACAAGACTCAATGCCATCAACCTACAGAGACTAAAAAGGAAATTCTCCTTGCACAAAGAAAACACCTCGATGGGTACAGCTGAGCATAACATATGGAAACTACAATGTGATTAAGAAAGCCTTGGGTACTGCAGATATAAGTAAACCTGTTATTATCATAAAGTCAGACAGCAGATCAACACAGATTTGCATAGCATTTCCAAAAGATTGTGATGCTGAACTGAAGAGACAGATCATGGAAGTATTCTCTGACCATGGTGCCAAGGTCAAAGAGCAGAGGTCAAAGGTTGGCGAGTTGTACAGCCTGAGGCTAGAGGACATGGTACAGAGTGAACAGATTCAGTGGGCATTGTCCACCCT…
CV_214 [organism= Crassostrea virginica]	418	Alanyl-tRNA synthetase, cytoplasmic [Crassostrea gigas]	1.37e-53	Q14CH7	7e-39	SYAM MOUSE	mmu:224805	GGTGGTGATCGTAGTGGATCTCAGTGCAGGGTCCACAAGGACCAGTGTGTCCCATGTCCCAGAAGTTATCCTTCATGCCGCATGGTAGAACACGATTCTCATTGACGCCCAAACTCAGCCAGATATCCCTAGTTTCCAGATCTGCTTGCAGCTGCAGGGAGTTGTCCCCCCTTGAAATAGGTAAAATAGAGTGAAGACATGGGGATTTTGTAGACATCAATTAAGAGCTCCAAGGCCATGCCACAGGCTTCCCTCTTGAAATAGTCCCCCAAAAAGACCAACTCCCCAGCATTTCAAAGAATGTATGATGTGTCAGGTCGAGGCCAACATCTTCAAGGTCATTGTGTTTTCCGCCGATTCTAATACACTTCTGGCTGTTGGCTACTCTCTTATATGAGG…
CV_215 [organism= Crassostrea virginica]	349	Aldehyde dehydrogenase [Crassostrea gigas]	2.49e-47	P47895	3e-33	AL1A3 HUMAN	hsa:220	CCACGAAGCCGTCATGACCAACATGGGCCAGTGCTGTGTGGCCGGAAGCAGAACATTTGTACATGAGAAGATTTACGACAAATTCGTCGCCAAGTCCCGAGAGCTCGGGCAGAAGAGGACATACGGGGATCCGTACGAGATGACCACAAAGAACGGACCTCAGGTGGATAAGGAGCAGTACAGTAAGATCCTGGAGCTGATCGAGTCGGGGAAGAAGGAGGGCGCCACGGTGGAATGTGGAGGGGAGGCGGTGGGAGGGACGGGTTCTTCATCAAGCCTACCGTCTTCTCCGGGGTCCAGGACAACATGAGGATTGCCAAAGAAGAGATTTTTGGACCAGTTCAGCAGA
CV_216 [organism= Crassostrea virginica]	368	Aldehyde dehydrogenase [Crassostrea gigas]	6.52e-54	P27463	8e-31	AL1A1 CHICK	gga:395264	GTCCAGGACAACATGAGGATTGCCAAAGAAGAGATTTTGGACCAGTTCAGCAGATTTTAAATTCAGCACCCTGGATGAAGTCATTGAGAGGGCCAATGCGACCCATTACGGTTTGGGTGCCGCCATTTTTACCAGCAATATTGACACCGCCATGATGTTTGTTCAGGGAGTCAGAGCAGGCACCGTTTGGGTGAACTGCTACAACCCTCCCTGTTACCAGGCTCCGTTTGGCGGGTTCAAGATGTCGGGGCTAGGAAGAGAAATGGGTGAATATAACTTGTCTCAGTACCAAGAGATTAAGACGGTGATGATCAAGATTCCTCAGAAGAATTCTTAGACAGTGCGACCCGTGAGAGAGGTCATGCCAC
CV_217 [organism= Crassostrea virginica]	2127	Aldehyde dehydrogenase family 3 member B1 [Crassostrea gigas]	1.95e-156	Q60HH8	2e-121	AL3A2 MACFA	--	TGGAGTGGTGACAAACTGTAACGAAAGCATCACAAGTTTACATTCAAGTGTGCTAATTGCGACGATGGCAGATTATAGCGAGATGATAGCTGGTCTTCGTAAAGCCTTTAATAGTGGAGTTACAAAAACATATGAATGGCGCAAAAAGCAACTTGAGGGAGTGTTAACCCTCCTGGATGAAAACCGCGACAGGATTGCTCAGTGCCTAAAAGATGATTTGAATAAGCCCTCACTGGAGGCAGCAGTTTATGAAATTGACTTCTCCAGAAATGACTTGATAGAGACAATGAATAACTTGAAGGATTGGATGAAACCAGAAAAAGTAAAGAAAGGATTGCTGAACATCATGGACACTGCCTACATCCAGAGGGAGCCGTATGGTGTTGCCCTGGTCATGGG…
CV_218 [organism= Crassostrea virginica]	1053	Aldose 1-epimerase [Crassostrea gigas]	4.49e-158	Q66HG4	2e-82	GALM RAT	rno:313843	AGGAGATCAACCTTCAACTAAATCGGCAGCTATGATCAGCAGTTCATCCTTTGGGACCCACAACGGGACAGAAGTCACGCAGTATACCTTGAAGAACAGTAAAGGCACAGTCATAAAAATTTTGAATTATGGAGGGATTATCACGGAGATTTTGGTACCGGATAGAAATGGAAAGATGGACGATATATGTCTCGGGTTTGACGATATGAAAGGATATGCCACAAACGGGCCGTATTTAGGTGCTTTGATTGGTCGCTATGCCAACAGGATAGCTAATGGTCGATTCACCATTGATGGCAAAACCTATCAACTGGCCATCAACAACGGACCAAACGCCCTCCATGGTGGGATAGTCGGCTTTGATAAGAGAGTGTGGGATTCTAAAATAGACGGCGATGC…
CV_219 [organism= Crassostrea virginica]	1333	Aldose 1-epimerase [Crassostrea gigas]	5.28e-79	P0A9C4	6e-32	GALM SHIFL	sfx:S0556	TCATAGTAAATGTAAGGGCGTAACTCAAAACTCCAGCTAAGAATTCTAATACGATACATAAACTACGACGCACATCATAAGATAAACACATGCAACCAGATGACGGCAACCGTTTTTTTTACTTTCTGCGGCAAACTTTGATGATAGAGAAGTCTTCCACTAACTCGAAGAATCTACAAGTGTAAAGACTTCATGGTCTGTTGGCTGTGTGGATTCCTTAATTAATATGTCCGATCTAGGTGCATGTAACCGGAAGCGTGCCCGTGTGGTGGGTGGGCTAATCGCCGCAGTGTGTGTAGTGGCGGCGGCAGTCATTGGGGTCAGCGTGCACATGTCAGATAACAAGGACACGAAAGAGAGCTCCGGGGAAATTTTAGAACGATTGCAAGCTGAAGACAT…
CV_220 [organism= Crassostrea virginica]	595	Aldose 1-epimerase [Crassostrea gigas]	2.11e-80	P05149	4e-28	GALM ACICA	--	CTGCCAAGTTAAAGTAGGCGTGGTTTGTAAGATTGATAGGTGTTGGTTTGTTAGTAGTGGCACTGTACTCAATGATAAGTTCGTTCTGATTGGTCAGTTGATACGTCACAATGGTGGTCAATTCCCCGGGAAATCCTTCCTCTCCATCAGGACTGACGTACTTCATCTTCACCTTGTCTTCTTCAATCCATGAGCTCCATAGTTTGTGAGTAAATGACTTCTTCCCCCGTGGATAGAATGATTTCCAAAGTTCTTGGTTACGTGATATTCTTTCCATCCAATTGGAACCTGGCATTAGAGATGACGTTGACAACTCGCCCACAGATTGCACCCAGGCTCAGCGGATTGGTTTCATAATCTTGCACCGCGTCGTATCCAAGGTTGACGTCACAGACCACG…
CV_221 [organism= Crassostrea virginica]	466	Aldose 1-epimerase [Crassostrea gigas]	4.02e-65	Q66HG4	4e-14	GALM RAT	rno:313843	CTTACACGAAGAGTTGTGTACGTCAGTCAGGCATTGTTTCGGACAAAATACAAATATCCGGAAATTGCAGAATCGTAGCAATGAGTGCGTCCGCTGCAGTTCCGGTCCAGGATTCGTACGGCCGGCTGAGTGACGGGCGCGAGGTGTTTAGGTATACTTTCAGAAACAGTCGCAATGTGACCGTCCGTGTAATTAATTATGGTTGTGTGATCACAGACATTTTGGTCCCGGACAAAAATGGAACCATTGACGACATCAGCATTGGCTACGATAAGATAGAGGATTATGAAGGGAATCCCCGTTGCTTTGGGTCAATTTGCGGGAGAGTTGTCAACGTCATCTCTAAGGGGAAATTCGTGCTGGACGACAAAGAATATACTCTTCCGCTTACGTTTTCCA…
CV_222 [organism= Crassostrea virginica]	343	Aldose 1-epimerase [Crassostrea gigas]	4.95e-24	Q8K157	2e-08	GALM MOUSE	mmu:319625	GGCGGAACAGTACACAGAGAATAAGGACGACGACATCTTCATTCCGTCAGGGAAACTGCGTGACGTCACAGGAACACCCTTTGACTTCCGGAAAGCCCGTAAGGTTGGGGGATAGACTAAAGGAGGGGCCACATGGGAGGGGGTTCTTCCGACAACTTCTGTCTCGGGGAGTCTGGACCCCTTAAGCAAGCAGCCATTTTAGATCACCCGCCCACCGGAAGAAGACTTGAGGTATTAACAACAGAACCGGGAATGCACCTGTATACCGGATGTAACACGATTCCCCGACACTAGGGGTAAGAGTGGCGCTGTTTACGAACCGTTCTGCTCCATTTGTCTCGAG
CV_223 [organism= Crassostrea virginica]	333	Aldose 1-epimerase [Crassostrea gigas]	1.22e-61	Q9GKX6	1e-23	GALM PIG	ssc:399536	GGCGGGCCTGGTTGTTCCGACACGGGACAGTTTCGGTCGTCTGCAGGACGGGACAGAAATCAGCAGGTTTACCTTTCAAAACAAGAACAAGGTCACGGTGAGAATCATCAACTATGGTGGAATTATCACTGATATCCTTGTTCCGGATAAAAACGGGGAAATCAAGGATATCAACTTAGGTTTTGACAATATCAAAGGATACGAAGCCCGCCATCCGTATTTTGGTGCGATTTGTGGCAGGGTGGCAAACAGAATAGCTGGAGGAAAATTTACTCTGGACGGAAAAGAGTACCAACTTCCGGTTAACAATGGACCAAATCATCTTCACGGTGG
CV_224 [organism= Crassostrea virginica]	446	Aldose 1-epimerase [Crassostrea gigas]	3.89e-42	Q5R8U1	4e-28	GALM PONAB	pon:100173004	GAGGAACAGTACCCAGGGGGAGTTAACCACGGAAGTCAGATACCGATTGACCAATGACAACGAGCTTAGCATCGATTACACGGCAACGACCACAAAAGCCACGCCCATTAACCTTACAAACCACTCATACTTTAATCTAGCGGGACAGGGTTATCCCAACCTGGATGATCACGTGATTTGGATTGACGCCTTTACCTACACCCCATTGGATGAGAACAACATTCCAACAGGGACCCTAGCTCCCGTGTCGGGGACCCCCTTTGATTTAAGGAAGCCTACACGACTGGGCGACCGTCTCAAGTCTGTCAGGAACGGCAAGGGATACGACACCAACTTCTGTGTGGGGGGACGGACGGGGAACCTCACGAGGGTGGCCAGGTTTAGCGCACACACCTTCAG…
CV_225 [organism= Crassostrea virginica]	423	Aldose 1-epimerase [Crassostrea gigas]	9.95e-39	Q9GKX6	0.0001	GALM PIG	ssc:399536	CCAACACTTGTGAGAAAAGTTATAGAAGATATACCTGTCTCCTGTTATGTGTTTGGTAAACGTGGGAAAGAGAAGCTCGTCGCAAGATTAGAAAATCCCCAAAATGGCCGGTGCATTGACGTCTCCACCACGGAGCCTGGGCTGGATGTGTATTTCTCCGCTCACATGAAGCAGAATCTGTATGGTAAAGATGGAGCGAAGTACGGACCGAACGAAGACGGGGGCGTTTGTCTTATTCCTATGCAATATCCTAGCGGGGCAAATATCGTAAAGCACTCCATCATCTCTTAATATTTCAATCAGAATGACCGTTTTGGTTTGTAAGAATTTGTTTGGTATTTGAAACAAGACTTCAAAAAGTATATATTTTTTTTTATCTTTTAAGCCAAATTTTCCCAG…
CV_226 [organism= Crassostrea virginica]	377	Aldose 1-epimerase [Crassostrea gigas]	2.71e-50	Q96C23	7e-14	GALM HUMAN	hsa:130589	GTTCTTTTATTGTTTCATTTACAAATGTGAAGTACAATTGTCCTAACTTTATGTCAAACAATACTAGTACTTTAAACATGCTTGTAATCAAACAAATGACAGGAAATGGTCTTCATTGGGGAATCAAGCCAAACTTGAACACGGTCTTGCTGTAGAAATGTTCACCTGGCCTCAACACGATGCTAGGGAATTTCTCCTGATGAGTTGGTGTGTCTGGATAATGCTGGGTCTCGAGACAAATGGAGCAGAACGGTTCGTAAACAGCGCCACTCTTACCCCTAGTGTGGGGAATCGTGTTACATCCGGTATACAGGTGCATTCCCGGTTCTGTTGTTAATACCTCAAGTCTTCTTCCGGTGGCGGTGATCTAAAATGGC
CV_227 [organism= Crassostrea virginica]	562	ALK tyrosine kinase receptor [Crassostrea gigas]	1.81e-60	Q24439	1e-28	ATPO DROME	dme:Dmel CG4307	AAAGATACCAAATTCAGAGATTTTTTTGCTGACCCTACAGAAAATGCCAGGAGGAAAAAGACTGTTTTCCAGACAGTTGTCAAGAAGAATAGTTATTCAAAAGTAACACAGAACTTATTTGACACTATGGCTGAGAACGGTCGTCTCTCTAAGCTGACGGAAGTGATCAACTTGTACATAGAACTGATGAGTGCCCACCGTGGCGAGGTCATCTGCAAGGTCACAACGGCCAAGGCACTGGATGCTAGCACCAACAAAGAACTGAATGGTATTCTGCAGGGATTCCTAAAGAAGGGTCAGAAACTCTACCTGGAGACGGAGGTGGACCCTAGCTTGGTTGGGGGATGACTGTGACCATCGGAGACAAGTTTATAGACATGTCCCTCAAGTCTAAAATCA…
CV_228 [organism= Crassostrea virginica]	344	ALK tyrosine kinase receptor [Crassostrea gigas]	2.42e-46	P29376	1e-35	LTK HUMAN	hsa:4058	GAGAAAGGTCCAAACCGTGTAGCCAAGATAGGAGACTTTGGAATGGCAAGGGATGTCCTAAGGACAAATTACTACAGAAAGAACGGGCGAGCGATGGTGCCTGTTAAATGGATGCCACCTGAGAGTTTTCTTGACGGGATATTCACCTCTAAAACTGACGTCTGGGCATACGGCGTCGTATTGTGGGAATTGTTCACCATGGGTCACGTGCCATATCCAGGAAAATCTAACGATGACGTAATGAAATATGTAAAAGGGGAGGAGACTGGAGAGAACTCCGCTATGTCCCTTTCCAGTGTACAATTTGATGATGCAGTGCTGGTATGTTGATTCAGAGTTTCGAC
CV_229 [organism= Crassostrea virginica]	446	ALK tyrosine kinase receptor [Crassostrea gigas]	4.85e-38	K1PQQ7	7e-33	K1PQQ7 CRAGI	--	GTGACGTATGCAGTATAATATGCTGACATCATTATATTCATAGAACAACCACTTCCGCTTCCGTAAATATCACGTGATATCCACTGCGTTTTCGTATCCTCTGTAGCTGCCATGTAGGATGTTTGGTTCTTGAAATGGGGTACGTAATTGCAAAAGGGATTTGTACAATTTTCAAAGCTGTCCAGTGATGCATTGGTCCGCCAAGGTAGACATTCGCCTCCATTGTACTCACACACAGCATCTTGAAAATAGGCCTTAATTTTTTCAATAGTAATAGCTTGCTTATTTAAAGAAGCAACCCCTTTGTCATTGGTTTTGAAAATCACAGTGAAGTTCCAGTGTCTGCACTTAAAACACTTTGTACACTGTTCATCTCGCCAAGGAAAGTCAAGATAGAGC…
CV_230 [organism= Crassostrea virginica]	225	ALK tyrosine kinase receptor [Crassostrea gigas]	3.54e-06	--	--	--	--	CAAATCCCTTTTGCAATTACGTACCCCATTTCAAGAACCAAACATCCTACATGGCAGCTACAGAGGATACGAAAACGCAGTGGATATCACGTGATATTTACGGAAGCGGAAGTGGTTTGTTCTATGAATATAATGATGTCAGCATATTATACTGCATACGTCACAGTCTCAATGATTTCATCCAACGGAGAAACTCCTATCCTGAGAAGAAATGTTTTACATTTT
CV_231 [organism= Crassostrea virginica]	364	ALK tyrosine kinase receptor [Crassostrea gigas]	4.04e-09	K1PQQ7	5e-09	K1PQQ7 CRAGI	--	ACCGGTTTGAAACACGACAGAGAAGCCATAGCTGCCAGTTAAATGTACATGTATAGTAACATTTAGTGCATCAAAAGTCCAAACGACATTTCTCGTCAAAATAATATTAAAGCTGACACAATGAAAAACGTCTGCGTTAAGAATTGTCAGAATCCGATTTCAACTTCACACTAGCGTTACTTGATTTAATGTCTGTTGCATACGTCACGCTACCGGAAGTGACAGGTTCTTATCACAGGTGTTTGAAGAAATACCCATTATGTCTTCATACGTTATTAAAGACGATAGCTCTTCTTCATTATATATTCTTTGAAGTTCATTCTCAATTGATGAGAAATTTGGTCGAAACTCTGAATCAACATAC
CV_232 [organism= Crassostrea virginica]	391	ALK tyrosine kinase receptor [Crassostrea gigas]	9.51e-32	Q9UM73	4e-06	ALK HUMAN	hsa:238	TTGACATTTCCGATGCGTCTTCGGCAGACAGTGAGCGACAGTCGCTGGTTCCTAGTAATCTGGCTGTCTCCAGCATTTCTCCATACTATGAGTGGACTGAGGATAAAATCAGAGACATCCCAAGAAAGAAGATCAAACTAGTCAAGCTGCTGGGTAAGGGTGCGTTCGGTGAGGTGTACTACGGCCTGCTTGCTGATGTTTCACGCCTCCGGAAGGATCTTCCTATAGCTGTGAAGAAGCTGATTACCTTGTGCCCTGAGCAAACGAAAGCTGAACTGTTTTTGAGGCAATAACCTTAAGCAAGTTTAGTCATCCAAACATCGTTCGTTTTCTGGGAATATCGACCGACAGTTTAGACCAATCAATGTATCTTCTACTTGAGCTTATGGAA
CV_233 [organism= Crassostrea virginica]	423	ALK tyrosine kinase receptor [Crassostrea gigas]	1.77e-05	K1PQQ7	0.0001	K1PQQ7 CRAGI	--	AATTCTACTTTCACGGATAAATTGGGAGTTTTTACGAGCTCTGACGACACCTCTAAGTTTGCTCGTATTTTTTCCAAAACTTTGCCACGGGTTTTGTCCAAAATATCCAGATGAAATGATCCGGTAACTCGTATCTCCGAGTCCTTTGCTGTAACCCGAATGTCCTCTACATCAGTGTTAACAAAGGATCCACTGATGATAGAAAAAGTTAATATGAAAATAAACAGTATATGACACGCCATCTTTAACGTTCGATTGAGTAGGTCCGATTTGATATATATTAAATATGGCTTTAAAAAGTTGCAATCGCGGATTAACCTTTCGGATTTGCTATTGAGGATTAAAGCACAATACTTTTTTCCGACTGTAAACAAGAGTTTATGACATTGGTCGGTTAAA…
CV_234 [organism= Crassostrea virginica]	2800	Alkaline phosphatase, tissue-nonspecific isozyme [Crassostrea gigas]	0	P09487	6e-111	PPBT BOVIN	bta:280994	ACCTGGACCAAGAGTCGGAGCCCACCTGAAGACAGCTGGGCGTGTCCTGGGCCCACAGTCACGCGCTACTCGTGCACTCTCTTCTTTTTCACGGCTATGAATGGATTTTGGTGAGGACTGAGGAACACCAATATGGAATTAGTGTTTTGCCTCTGGTTGGTTTTAGTCAGTTCGCAGATTTCAGTTGGAACACATCGTCATGGAAAGCCAGACTGGTTCGGAAATGCCCAACGCGATCTCTACGAATCCGCCAATCGAAACCTCAATACAAATAAAGCCAAAAACGTCATCCTGTTCATTGGCGATGGAATGGGGATATCCACAGTTACCGCTGCAAGAATCCTGAGGGGCCAATTAAAGGGCCAACTCGGGGAAGAAACTTACTTGAGTTTGAAAATT…
CV_235 [organism= Crassostrea virginica]	326	Alkaline phosphatase, tissue-nonspecific isozyme [Crassostrea gigas]	2.76e-20	Q29486	1e-09	PPBT FELCA	fca:727689	CTGAACTATACGTCATATTATCAAAGAAAGACCTGGACCTTGTCGATGAGTGGTTGAGGAGGAAACAGGAAGAAACGTTACCCATAGTTACGTTTGGAACAACATGGGATTTAACGCCATTAATCCACAGACCACGGATTACGTATTAGGTTTGTTTGAATCGTCTCACATGGATTACGAATATCGACGTGATCAGGGTCCTTCCGGGGAACCTCCCTGGCGGAAATGACGAAAAAGGCCATAGAAATCCTCAGCAGAAACGACAATGGATTCTTTTATTGGTAGAAGGAGGTCGAATAGACCATGGTCACCACGCTACACAGGCC
CV_236 [organism= Crassostrea virginica]	375	Alkaline phosphatase, tissue-nonspecific isozyme [Crassostrea gigas]	6.6e-44	Q92058	7e-21	PPBT CHICK	gga:396317	CACGCCACCCCCGCTGCTACCTACGCCCACTCCCCAAACCGGAACTGGGAGTCCGACGCCGACATTGATTCCACAGTGCACGGTGACTGTACTGACATAGCCAAGCAGCTTATTGACAAAAACCATGATATACAGGTGATCCTGGGAGGCGGTCGGCGAGCTTTTCTTCCCGTAACCGAACCCGACCCCGAAACAAACGCAATGGGAGTCAATCGCAGACTGGACGGTCAAAATCTCGTTCAAAGATGGAACACATTACAGATGGGGAAAAACAAACGTATAATTATGTCTGGAGAAAACAGGAATTTGACGCCGTGGACCCCCAAAAGTTGGACTACCTATTGGGTTTATTCAATCCTTCACATATGCAGTACG
CV_237 [organism= Crassostrea virginica]	206	Alkaline phosphatase, tissue-nonspecific isozyme [Crassostrea gigas]	4.79e-23	Q92058	4e-08	PPBT CHICK	gga:396317	CCCACTTCCGCTATTATTTCGGTCGATTTCATAAGCCATATGTGATGGACTAAATAGCCCAAGGAGATAGTCTACACTGTTAACGTCTAGGTTTTCGAAGTCGTCTTTTTTCCAGACAAACGCCTGCTTCCTGCCCTTGGACCTCTGCGTGTCTACCCAGTCCTGCACCAGGTTTTTTGCCATCCTGTCGTTTATTCACGTCAGTC
CV_238 [organism= Crassostrea virginica]	324	Alkaline phosphatase, tissue-nonspecific isozyme [Crassostrea gigas]	4.31e-49	P05186	1e-20	PPBT HUMAN	hsa:249	GTGCTGTATAGGGTTTATTGTCCAGCGCGGGTTCAATGGCATAAGCCTCGTCGTCAACTAAGCCTAATACAGGATTCCCGCGCTTGGTATAACCAGCCAATGAAAACGCGTGAGAATGATCTGCAGTCACAATCATAAGAGTCTCCTCTTCATCAGTCAAAGATGCAGCTACTCTTACTGCCTCCTCGAGCTGAAGAGTTTCCTCTAATGCTTTCTTGGCGAGACTGTCGTGGTGTGCTACATCAATCAGACCGCCTTCAACCAATAGAAAGAAACCTTTATCTTTGTTTCTTTCCTAGGATTTTTATTGCCTTTGACGTCATT
CV_239 [organism= Crassostrea virginica]	289	Alkaline phosphatase, tissue-nonspecific isozyme [Crassostrea gigas]	3.57e-23	P08289	5e-12	PPBT RAT	rno:25586	GGCGTTTTTGGCTTTGTTGTCGTGGTGGGCGTGGTCGATTCTCGCACTTTCAATCAATAGGAAAAATCCCTCTTTGTTCTTCTCCAGGATTTGAATTGCCTTTTTCGTCATTTCCGGAAGCGAGGGTACGCCTTGCGGCCCCTTGTCACGTTGTAGCTCAAACGGTAAGTTGCTTGCAGTAAATAGTCCTGACATGTGTACATGCAAAAAAAATATCACAGATTCTGTAAAGCATAAACTTTCATAACATTCGTAAATATAGATAGCATGAAGGTCTCTCTCTCTCTCT
CV_240 [organism= Crassostrea virginica]	384	Alkaline phosphatase, tissue-nonspecific isozyme [Crassostrea gigas]	9.26e-73	P05186	8e-29	PPBT HUMAN	hsa:249	GCCATCCAAATCCTGTCCAAGAACCCCAAAGGATACTTCTTACTCGTTGAAGGGGGTAAAATTGACCTGGCTCACCATGGCAGCGAGGCGGTAAAGTCCCTGCATGACGTAGTGGCGATGGACCTGGCGGTGGAGAAGGCAGATTCCATTACAAACGCCCAGGACACCCTGATCGTGGTCACCGCTGATCACTCGCACACGTTTGTCATTTCTGGTTATCCAATACGAGGAAACGGCATCTTTGATCTGATGTCTTCGCGCCCAGGCTACATTTCCTTGGCCCGTGACCACAACCCTTACACCACCCTGTTGTACGGAAATGGTCCAGGGGCTCACACCCATCGTCCGGATCTACGTCACATAGATACCACGAACAAGAACTAT
CV_241 [organism= Crassostrea virginica]	462	Alkaline phosphatase, tissue-nonspecific isozyme [Crassostrea gigas]	8.49e-39	P29523	4e-11	PPB BOMMO	--	GTTCCGTGTTCTCCACGTATCTGTAACTCTGTCCAGTGTCCTCCATCATCGCCTCCCATTCCTTGATCAAGTTTTTATTGTCCTCTCGTAAGTAGCTGGTGTTGGTCACGGGGTCTCGGGTTGTATTCGGGAAGAATGCTCGCCGACCACCGCCGAAAATTACGTCAATGTTGTTGTTTTGTAGATCAGCTGTTGGGCGATGTCTTGACCACACCCACTGCCGTTGTACTTCCTCTGGTCGACGTCCGATTCCCAGTAACGATGGGGAACTTTGGCGTAGGCGGCTGCAGGCGTGGCATGGGGTGATACGGGGAGATTGTTACTATTCCTGTCGATTTACCTGCAGTAAAAAAATTGACCAATCAAACAAAACACCGTTTAGTATGAGTCCCTAATTAC…
CV_242 [organism= Crassostrea virginica]	273	Alkaline phosphatase, tissue-nonspecific isozyme [Crassostrea gigas]	3.77e-25	P09487	2e-14	PPBT BOVIN	bta:280994	GGCCGATACATTATCTAAACATGAGTACACAGGACACGAGGAGACCTGGTGTGGTGAGATAAATTGAAGCACTGCTGGAGACCCTTGTGTCCCTGTCACAACTATCCCGATAGTCTCCGATACAGGCCGCGTACTGAACCACGTGAGCCACGTAGTGCTGCTCGTGAACGCCGTGAAACAGGTGCGACATCGGCCCCCGGGCGAATATCCCGACATCCTCTCCGCTGTGCGTTTTCAGAAGAGAGTGGCACGGCCGTCTGCTGTATGTAATCA
CV_243 [organism= Crassostrea virginica]	378	Alkaline phosphatase, tissue-nonspecific isozyme [Crassostrea gigas]	3.03e-25	P09487	4e-12	PPBT BOVIN	bta:280994	GGTTTACTTGCATCAGAGATCATACTGACCAACTGGTAAACGCGAGCGAACACGTGAGAGAACCACGTGAGTGATGACCTACATGTAGCTCAGACGAGATCATATTCAGATCAATCCGTTAAAAACAAACCCCAGAATATTGATACTTGTAACAATATACAACATCAGTGTTCTTTCAGAAGTAACACCGGCGTTTGCTACGATTTGCCGGTTTTCAATCCCGCAATTGTTTCTATGTCGGCCAACACACGATGCATATGTCATTACGTAATTGACATAGTGCTGCTCGTGCACGCCAGTCAGTAGGTGGGACATGGGACCACGTGCATAGATCGACACGTCCTGGCCGTCGTGCGTGCCGGATGCACGCGACGATCT
CV_244 [organism= Crassostrea virginica]	285	Alkaline phosphatase, tissue-nonspecific isozyme [Crassostrea gigas]	2.53e-36	P09487	2e-15	PPBT BOVIN	bta:280994	GATACAACGTCTTTCACGTTCCGGCAGTCAGAAGTTGTGCCCCTTAGCTCGGAAACACATGCCGGGGAGGACATACCAATCTATGCCACGGGGCCAATGTCGCACTTGTTTGTAGGAACTCACGAACAAAACTACATTGCGCATGTGCTAGCTTATGCTTCCTGTGTGGGACCCTATCCTGGACGGTGTGATTCACCTTCCGTTACCGGGTCTGCACCTTCCGGTTCTGTGATATCTTTCTTCTTGCTGTTTTTGTCAATTATTCTTTGTACATCATGAAATCCA
CV_245 [organism= Crassostrea virginica]	344	Alkaline phosphatase, tissue-nonspecific isozyme [Crassostrea gigas]	4.12e-46	P08289	5e-23	PPBT RAT	rno:25586	CTGGGCCTTGACCCCACAGAGAAAGGCAGTGGCTGTCCCCGCGGAGTCAGGTACCTGCTCATTGACACTGTAGGTCTTAATCAGTCCCGTTTCTGGGAATTCCTCGAAGACCAGTTTAGATTCCTCTCCCGTCCTGTTTTGTCGCTGCCCCTTGTAGATCCGCGCCGCTGTAACGGTAGAGACTNCCCCCCATTTCCGTACCCCCCACAAAAAGATGACATTCTTAGCTACGTTAGTGTTCCACTGCTTCTGTAGAAGTCTCTTGAGATTTTCTTGAGCCATGGAGTTCCAAAATTCTGCTATCTTGTTGTGTAGACCTGACGAGACATGACAGCAATCCAAGG
CV_246 [organism= Crassostrea virginica]	453	Alkaline phosphatase, tissue-nonspecific isozyme [Crassostrea gigas]	4.57e-47	Q92058	3e-29	PPBT CHICK	gga:396317	GTCCACCAGTTCTAGCCCCGCGCGGATCGCTTGCTCAAAGGCCAGCGTTTCATACAAGGCTCGCTTAGCATTGTTCTTACTGTGACCGTGATCAATGCGCGCACCTTCCACCAGCAAAAAGAAGCCCTTCGGATTTTTCCGAAGAATCTGGATCGCCTTTTGCGTCATTTCCGTTAAACTGGGTTCCCCATTGGAACTGTTGTCCCTGTCCATGTCATAATTCATGTGGCCGTCATTGAAGAGTCCTAGACAATAGTCTGTTTTTTCTGTATCAATGTCCATCAACTGGCGTCTAGTCCAAACGTACTTCGAATTCAACCCTCTTTCATTTTTGTCTTTCTGCCATTCTTTGGTCAGATCCATACCATCTTCTCTCTGTATCTTAACATTCTTGTCGCC…
CV_247 [organism= Crassostrea virginica]	222	Alkaline phosphatase, tissue-nonspecific isozyme [Crassostrea gigas]	2.44e-19	K1Q804	3e-19	K1Q804 CRAGI	--	CCCAACAACTGATCTACAAACAACAACATTGATGTGATTTCGGAGGTGGTCGACAAGGATTCTTTCCAAATACAACCATAGACCCTGTAACCAATTCCAGTTACTTACGACAAGACAATAAACTTAATCAAGGAATGGGAGGCGATGATGGAGGACACTGGACAGAGTTACAGATACGTGGAGAACACGGAACAGTTCCGGTCTGTCGATCCAGCGACAGAG
CV_248 [organism= Crassostrea virginica]	527	Alkaline phosphatase, tissue-nonspecific isozyme [Crassostrea gigas]	3.77e-25	P10696	2e-08	PPBN HUMAN	hsa:251	GGTTGTTACTATTCCTGTCGATTTACCTTCTCTTTTTGACTGTTGGATGATGGTCTCTATTTCGGCTTCCTTGGGAACGATACAATCTCCTTTCTGTGCCTTGCTCGTCAGTCCAACAGTGTACCAGTTTGCCTTGACCCCTGCCAACATCGCCGTTGCAGTTGCAGCTGAATCCGCAACCTGTCTGTCGCAAAGATACGTTTTTTGATAGACCCACGTTGGGGAATTTCTCGAATTCGAGGACGTTTTCCTCCCGGACCCCCTTTCTGCTGTCCATTGTAAATGCGGGCCGCTGTCACCGTGGATACTCCCATCCCGTCACCCACAAACAGATCACATTCTTGGCTCTGTTGGTGTTCTGGTTCGCTTTCAGTCGCAGTTTTCCAGTCTCGTTTTCAG…
CV_249 [organism= Crassostrea virginica]	264	Alkaline phosphatase, tissue-nonspecific isozyme [Crassostrea gigas]	1.84e-31	P09487	5e-16	PPBT BOVIN	bta:280994	ATGATAAGTAATGAACAATAAATAAGATTGAAAGGATGTAGTTTGTCATCTTCGAATCATGGATGAATGTCTGTCCAGCATTTTCCAAAAGTGAACACTTGGACTTCTGAATCCCAGAACAGGATGCTAGCGACATCACGTGATAGATGTAATGCTGCTCATGCACCCCATGGATCAGGTGTGCCCAGGGACCGCGGGCATAGATAGGGACATCCTCCCCGCCATGTGTTTCAGAATCCAAGGGCACGGCGCTGGTCTGCTGGT
CV_250 [organism= Crassostrea virginica]	331	Alkaline phosphatase, tissue-nonspecific isozyme [Crassostrea gigas]	2.76e-48	P29523	7e-12	PPB BOMMO	--	CTCGCACTTTCAATCAATAGGAAAATCCCTCTTTGTTCTTCTCCAGGATTTGAATTGCCTTTTTCGTCATTTCCGGAAGCGAGGGTACGCCTTGCGGCCCCTTGTCACGTTGTAGCTCAAACGGTAAGTTGCTTGCAGTAAATAGTCCCAGAACTTTGTCCGTGGTCGCTGGATCGACAGACCGGAACTGTTCAGTGTTCTCCACGTATCTGTAACTCTGTCCAGTGTCCTCCATCATCGCCTCCCATTCCTTGATCAAGTTTTTATTGTCCTCTCGTAAGTAGCTGGTGTTGGTCACGGGGTCTCGGGTTGTGTTCGGGAAGAATGCTCG
CV_251 [organism= Crassostrea virginica]	348	Alkaline phosphatase, tissue-nonspecific isozyme [Crassostrea gigas]	3.66e-49	P29523	9e-26	PPB BOMMO	--	CGTTATCGCCGTTTTCACTGCCTCCTCAAACTGTACTGTTTCCTCTAAAGCCCTCTTGGCATTGTTATCATGATGCGCATGGTCAATTCGCCCGCCTTCAACAACAAGAACGAATCCTTTTTCGTTCCGCTTTAGGATTTTTATGGCTTTTGACGTCATTTCCGTCAGCGAAGGTTCACCGTTGCCGGTATTGTCTCGGTCTAGCTCGTACTGCATATGTGAAGGATTGAATAAACCCAATAGGTAGTCCAACTTTTGGGGGTCCACGGCGTCAAATTCCTGTTTTCTCCAGACATAATTATACGTTTGTTTTTCCCCATCTGTAATGTGTTCCATCTTTGAACGTAG
CV_252 [organism= Crassostrea virginica]	391	Alkylated DNA repair protein alkB-like protein 8 [Crassostrea gigas]	1.54e-68	Q07G10	3e-38	ALKB8 XENTR	xtr:550051	GAAGACTTTGTGACAGAGGAGGAGGAAAAGCTATTTCTGACTGCAGTGGACTGGGAATCAGCTTCAGGGGAGAGAAGCGAGTTAAAACATAGACAAGTGAAGCACTTTGGTTATGAGTTTAAGTATGGAATCAATGATGTGGATGTTAATGATCCTCTTCCCCAGGGAATTCCCAAAGTCTGCTCTCTTTTCCTACAGAGGGCACTAGCTACCGGTCATGTGACTCACTATCCTGATCAGCTGACTGTCAATCAGTACCAGCCGGGTCAAGGAATTCCCCCACACATTGACACAGGGCCAGCTTTTGAGGATGGTATCATGTCTCTCAGCCTGGGGTCTCAGGTGTTAATGGACTTTCATCACCTGACAGCAAACAGATCTCTGTTCTCTA
CV_253 [organism= Crassostrea virginica]	1725	Allene oxide synthase-lipoxygenase protein [Crassostrea gigas]	0	O75342	4e-70	LX12B HUMAN	hsa:242	TTGTCAGGTTAAAGCCATTCCAGACGACGAGCAGTTCTCTTTTGATTACAAATGGAATATTGCAAAGAGAAAGTTAAAGATGATAGCGGACTCAAAGTTACAACTGCTCACCAAAGGCGGAAAGTGGGAGGGAATCCAACACCTGACCAAAGTGTTCACCTCGGCCTTCGGAGAACCTCTGGGATGCAAGCGCTGGAGCAATGACATTTTCTTTGGGTGGCAGAGGATAAATAGCATGAACCACTCTTTAATAGAACTCTGTACTGAAGTTCCCAAAAAGATGGGAGTGACTGATGTCATGTTGCAGCCCTTTTTGGAGGGATGGCCCCTGCACCAGGTGATAGAGGCCAAGCGTCTGTTCATGGTGGATCTGGAAATCTTACAGGGCCTGCCTTGTAA…
CV_254 [organism= Crassostrea virginica]	469	Allene oxide synthase-lipoxygenase protein [Crassostrea gigas]	1.67e-101	C8YR32	2e-16	LOXH1 MOUSE	mmu:240411	CCATGGCAGGAAAGTCGGTTCAGTATAAAGTTGTTGTCAAAACGGGCGACAAGAAGAGGGCAGGTACTGACGCCAACGTTCAAATCATTCTGCACGATGCCAAGGGCCAGAAGACCAAAGCCGCCAAGTTGGACAACTTCCTTCGTGACGATTTTGAGCGTGGTCAGATTGACAAATTCACTGTGAAGGATACTGTCAGTTTGGATGAGATTCACCAGATCGAACTTTGGCGGGACGATGCTGGCTTGTACAGCGATTGGTTCTGTGATTATGTAGAAGTGACCATTCCTCGAAAGAACCAGGAGTTTGTTTTCCCGATATATCGCTGGATTCGTCCGGAGTTCCACTATGAAATTCAACACCTGGACACATTCCTCCCACAAAATGACCCCCACAAGG…
CV_255 [organism= Crassostrea virginica]	2307	Allene oxide synthase-lipoxygenase protein [Crassostrea gigas]	0	O16025	4e-98	AOSL PLEHO	--	GCAAATTCAATGATTATCATTCATTTTCAATGCATTATCATATGCATGTATATCATGATAACCGAATTCAGCAAAATCCTTTCAAACGTGTCCTGTTATCAACTATTTACTTCTTACATATACATAGCAGAGAGTACATATATTGCTTATGTATTCATAATTATGCATCTAAAGTTACAAAATAGAAATTGCAATGCAATCCATAAGTTTCTAATTCAAAGTGTCTGTAAAACTAGTTCTTATTCCTTTTCGTTTGTATATTGTACATATGAGAACAGACATAACAAATAGTTAAAGCGAAAAAAGAACAGTTTGTCACATATTGTTTTCGTCCGTTAAATACTGATGGAGTTTGGAATTTCTTCCGGTAAAAGGTATTCATATTTCCGTTCCAACGTC…
CV_256 [organism= Crassostrea virginica]	364	Allene oxide synthase-lipoxygenase protein [Crassostrea gigas]	7.27e-74	O16025	7e-07	AOSL PLEHO	--	TTTCCGTGATGACTTTGAAGCTGGTTCAATGGATACATTCCATGTGCCGGAACTGAAGAACTTTGGTAACATTATATCTGAGATTGAATTTTGGAGAGATGACTCGGGAATAGCAAGTGACTGGTATGTTAATAAGATTCTTGTGGAAAATCGGAAAACGAATGATATTTTCGTGTTTCCCGTATATCGGTGGATCAAACCCAACTATCACTACAAAATAGCCCATCTGGACACGTCACTGCCCCAGAATGACCAGCATGCTCCCCAAAGGGAAATGGAATTAAAGGAGAAGTGCAAGTTGTATCAGCAGTGTGTTAAGGTGGACGGATGTCCCTCCCAGGTTAAAGCCATTCCAGACGACGAA
CV_257 [organism= Crassostrea virginica]	409	Allene oxide synthase-lipoxygenase protein [Crassostrea gigas]	3.63e-05	K1RCI8	5e-05	K1RCI8 CRAGI	--	CCGCAAGCCCCACTCATATAATTGAAAGCATTGCAAACATTTTAATAGTCGTGTTTGTTAATATTGCTGATTGAAGCAATTTATATGTCAAGTTTGTGACAAAGATCATGCCCACTCTTATTTGTAGGCGAGGCCTGGAGCTGTTGGTAGCCCCCAACGGATGGGTAGACAAAACCATGAATATCGGCATCAAGGGAATGTTCGACCTGATTGCCAGGGGGTACTTGCGACATTTGCTCACTTAATTGACATTTGATAATCTAAAAATTTGAACGACTGATGACTATTTCATTTTCAATCCCTTTAAAGGTTAACCGGTGGAGAATGGACATCCACGGCACTCTTCCGGAGGACCTCAAACGGAGAGGAGTAGGTTACATGCGCTACGGAGGCCCATCT…
CV_258 [organism= Crassostrea virginica]	350	Allene oxide synthase-lipoxygenase protein [Crassostrea gigas]	5.99e-09	O16025	2e-05	AOSL PLEHO	--	GGAGTTGCACGAAATCTAATTGCAGAAGTCAATGTTCAGGATATCCCAATTCAATTTTTGGACCTGGATATTGATCTGCATCCATATCTCAACGGACAACTGAATAATCTTCAAAATGTGTACGCTGTTGACCTGGGGATCATTGGAGAAACAGCACTGCCCACAGTAGCGCCAGTGACTCCCTTGTCACCGATAGCACTATTCGTCATAAACCAAGGGAAGCTGATGCCAGTAGCCATACAGCTCACAGAAAATGGACAGGTTTATACACCAGCACCAGCAGGTTATACAGACTGGGTNACGGCCAAAATGTGGTTTAACATGGTTGAAGCTCATTATCACGAGACGAT
CV_259 [organism= Crassostrea virginica]	454	Allene oxide synthase-lipoxygenase protein [Crassostrea gigas]	2.07e-27	K1RVU3	1e-23	K1RVU3 CRAGI	--	GATAGAATTTATCCCTTATCAAACTAAACAATTGTTGATTCATACTTTTCAGTTATTGAGCATTAATGTGAATAGGCAATGCGTTAATACATTTTTGTCTGTTGATGGGTTCTTTAAAGGTTTAACTTGATTTGATAGTACATCAGTGGTCACACATGGTCACACATTAACCGGTAGCATATAACCAACGATTATCATATACTGATAGAGTTTGGAATTTCTTCTGGTAAAAGGTATTCATATTTCCGTTCCAACTTTTCGTTCTTTGATGAATCTTCGTGCTTATTCTTTAATTCCTTCCTAAATTCTCCAACGATTTCAACAGCTGCAGGGTCATATATGTAGTTAATCTCAAAATCTCCCAGTGCATTAGTCCCCCTCTCGCTCAGAATTTTGGTG…
CV_260 [organism= Crassostrea virginica]	364	Allene oxide synthase-lipoxygenase protein [Crassostrea gigas]	1.19e-22	K1QHL0	8e-19	K1QHL0 CRAGI	--	CCCGAGTCATCTCTCCAAATTCAATCTCAGATATAATGTTACCAAAGTTCTTCAGTTCCGGCACATGGAATGTATCCAAAGAACCAGCTTCAAAGTCATCACGGAAAATTATCCAACGTTATGTCCTGCGTGACTTTGCCCTCGCTGTCGTGCAAACGTATTTTGACGTTAGCGTTGGTCCCCGCCCTTTCAAGTCACCGGTGCGAACGTACACCATATAATTTGCCCTGGGGGCACCACAACAGTTCCCCATTACTCCCTCTAGTGAAGTCTTTTACACTACCTTACGCACATACAATGTTGTGATCCGAGTGGGTGTTCCAAGAACTGCAGAATCGCAGGTAAGAAAGTTACGTCGATTTTG
CV_261 [organism= Crassostrea virginica]	428	Allene oxide synthase-lipoxygenase protein [Crassostrea gigas]	3.21e-47	K1QHL0	4e-47	K1QHL0 CRAGI	--	GCTATTTTGTAGTGATAGTTGGGTTTGATCCACCGATATACGGGAAACACGAAAATATCATTCGTTTTCCGATTTTCCACTAGAATCTTATTAACATATACCAGTCACTTGCTATTCCCGAGTCATCTCTCCAAAATTCAATCTCAGATATAATGTTACCAAAGTTCTTCAGTTCCGGCACATGGAATGTATCCATTGAACCCGCTTCAAAGTCATCACGGAAAAAATTATCCAACGTTATGTCCTGCGTGACTTTGCCCTCGCTGTCGTGCAAACGTATTTGACGTTGCGTTGGTCCCCGCCCTTTCAAGTCACCGGTGCGAACGTCACCATACTAATTTGCCCCTCGGGGGCACCCACAACCAGTTCCCCCATTACTCCCCTCTAGTCGAAGTCCCC…
CV_262 [organism= Crassostrea virginica]	393	Alpha-(1,3)-fucosyltransferase C [Crassostrea gigas]	7.18e-28	Q5F2N2	1e-09	FUT11 ORYLA	ola:100049386	AAATGTCCCTTTTGGCAAATAGTCGGCCGCGTTAGCAGGTCCATTCATAACAGGTATGCTTTCTAAATCATACAGATACAAGTAAAACAGCTTTTCCGTGGTATAGTCAGGGCAAATTGTGTTTTCAAAGGAAAAATAGAATTTATAGTCACGAGACACATTTTTTCAAGCATTCACTGGGCATTGTGGTTCTTTCGCCGTATGGGCGAGTTCCACATTTGCTAAATAGGTCAACATGCATGTGCTTTCCTATTTCCTGAGCGAACTCTTTGCGTCTTGAAGGAACTGGACAGTGTCCGGACATCCATACACCGCCATATTGTTTTTACGAAACACCTCACTGTAGTTTCTTTCAACTCCTTTTCCTTCGAAGAATTTTTCCATATGGTCTTA
CV_263 [organism= Crassostrea virginica]	341	Alpha-(1,3)-fucosyltransferase C [Crassostrea gigas]	1.89e-10	K1PV63	1e-08	K1PV63 CRAGI	--	ATTAACGCTCTGGACTTCAAGTCCGCTGCTGAACTTGCAAAGAAGCTACTTGAAATTGGATCTAATGAAGAACAATATACACAATATCTCAAAGAAAAGACAAATATTATGATGCAGGAAATAGCGTAGTGTTTTCTGACGCCGTATGCCAACTGTGCAATAAAATAGCCTAATAACTATACGAAGAGCTCTCAAAATTACTGGGCGTGGATGTTAAAAAAACGTTGTTGAAAATACTTGCCTTTTGGTCATTGTGGTCAATTTTAGACTTTTTGCTACAAACTATTTATTTAAATGTTATATCATGGTCTTATCTCCGGTTGATATGTAATGAATTATGA
CV_264 [organism= Crassostrea virginica]	1188	Alpha-(1,3)-fucosyltransferase C [Crassostrea gigas]	4.9e-115	Q9VUL9	2e-27	FUCTA DROME	dme:Dmel CG6869	GGACTACCTAGAGCGATCGATGACATTATACATGGTGGACATCGGCAGTGTTTCTTTTTACCATCAGGTAGACAAAGACTGTTAATTGGCTAAATGAAGGTGGCACTGCCTCGGCGCTGGTCCTTTGTACTCGGACTAGGATGTTTCATCATTCTAGTACTACATCTCGCTGTGAAAAACACCACGTTTAAAGAAAAGAAACTGTCAATATAGTGATCTCGAAAAGACAGATGATAACGAAGACTGGACCACAAATCTCTCGTGGGTATCGTAATGAAAAACATGATCAAGTGGCGGATCAATCCATGGTACCCTTGTTACCTCGTACTAAGAGTCAGAACATTGTTTTTTTCAACATGCCTTCTTGGATGTCCTTAGACTATACAGTTCTGAATTCCA…
CV_265 [organism= Crassostrea virginica]	875	Alpha-(1,3)-fucosyltransferase C [Crassostrea gigas]	9.39e-120	Q9VUL9	5e-30	FUCTA DROME	dme:Dmel CG6869	AATTAAAGTCACAAATTCATTAAGTATGAATAAATCATTAAGATAAATAGCACATTCTTCAGCATACCAGGATATCACAACATGCGGTAAAATGCATTGGAAAAGTTGCATACATGTAATGAGTAATATACTGATGATGAGAGCATAAAATTATACAAAAATATATAAAATACACGTATCTAAGCATTGGAATTGGATAATATAATACACGATGAGAATAAGTTTTAGCGAACTATAGTATTTGAATCAAATACAGCTCATTTGAACACATTTTTGGCGCATAAATCGACAGCATTAGAGAAAATAGTTCTTTATTCTTCTTGATATCACGCTGAATATCGTCCATTGTTTACAAGTGTCGTCCGCAAACCAGGCTGGGTAGTCTACCACCTGGGCAGG…
CV_266 [organism= Crassostrea virginica]	654	Alpha-(1,3)-fucosyltransferase C [Crassostrea gigas]	1.77e-62	Q9VUL9	7e-14	FUCTA DROME	dme:Dmel CG6869	AGTCATTGTGATACTCAGAGCCAACGAGAAAAGTACGTAGCCGAAATGTCGGAAATAGCAAAGGTAGATGTTTTCGGGGGATGTGGGAGCAAGAAATGCGAGAAATACGGGGGTAATGAAAATGACTCCTGCCACTCGTTCGTTGGACAGAACTATAAATTCTACCTATCTTTTGAAAACTCACTATGTCGGGACTATACCACTGAGAAATTTTACAATATATATGAATATGACCACCCTATCATTCCTGTTGTCATGGGGGTCGTTCACCGCCGAGGAGTATCTTCATGGAGCTGTCTATATTGATGTGAACAAATTTCGCACGCCATTTCACCTCACCAGGCGTTTGTTAGCTCTAGGAAATGATAAAGAAGCATACATTGATCTTCTTCGGAGAAA…
CV_267 [organism= Crassostrea virginica]	343	Alpha-(1,3)-fucosyltransferase C [Crassostrea gigas]	1.6e-16	K1QZG9	1e-15	K1QZG9 CRAGI	--	GGCACGCAAGGAACGTCGGAACTACGCAAAATAATTTTAATTCTTCTGGTAAATATACTGCTAATCGTCCAATGATCGCAGACGTCATCAGATAGCCAGCTCTCAAAATTTACCATCTGGGCTGGAATTGATTCATTGTGTAGAGCTTTGCAAAGTTTACAAAATCAAAAAGAAACCATCCCTGGCATCATACATCTTTTTCCACTCAAAATAGCTGTTATATTCGGTGTCGTTTTCTGCAATATTTTGAAATGTTTCGCCAAAGCCTCCATTTCAAACTCACGGACATTAATATAAGATTTTGGAGGGCATCCGGGGGGATTTGCTCCGGGACCCAGTTTAC
CV_268 [organism= Crassostrea virginica]	354	Alpha-(1,3)-fucosyltransferase C [Crassostrea gigas]	8.31e-08	K1QZG9	2e-06	K1QZG9 CRAGI	--	GTGATTAGGTTTCACCAAGTGTAAACACATACAGAATACATGGACATGCAGTATTGACCCGAGACACAATTCCTGGAGAAGTCAACGTCACATTTATATCTCCAGCAAACTCCATCTTTAAGATGATTGTCATCACAATGATATAAAGGTCTATGGCACGCAAGGAACGTCGGAACTACGCAAAATAATTTTAATTCTTCTGGTAAATATACTGCTAATCGTCCAATGATCGCAGACGTCATCAGATAGCCAGCTCTCAAAATTTACCGTCTGGGCTGGAATTGATTCATTGTGTAGAGCTTTGCAAAGTTTCAAAAATCAAAAAGAACCATCCTGGCATCATACATATTTTTC
CV_269 [organism= Crassostrea virginica]	307	Alpha-(1,3)-fucosyltransferase C [Crassostrea gigas]	1.29e-28	Q9VUL9	2e-10	FUCTA DROME	dme:Dmel CG6869	TTCAGAAATCAAAGACACTTCAACAAATCTCCACTGAAAGACTTCGCAAAGGAAAAGACAAATGACGTACGGAGTGATCAGTAATTGTGTTGATGACGCAGGCAGGTTTCTTACGTCAAGAGCTTACGAAATACACACCAATAGACCTTTACGGAAGGTGTGGTAATCTGTCATGTCCGAGAGATGGCAGTTGTGAGGCTATTCTGAAACCATACCGGTTCGGCATTGCTTTTGAAAACAGCAATTGCAAGTCGTATACATCTGAAAAATTCTGGAAAGCTCTTCAACGAGAATCAATACCTCTTGT
CV_270 [organism= Crassostrea virginica]	384	Alpha-(1,3)-fucosyltransferase C [Crassostrea gigas]	7.85e-30	K1QZG9	3e-25	K1QZG9 CRAGI	--	GGGCGCGATAAGTGGGGGGTGGTTCCCAGAAGTACATGTCCAACAGATGGAACACCACAGCATCTACATCCCGAATGGCGGACCTGTCTGTGGTCACTGAACACTTGTAGTGGCACGAAGTGTTGAGGATCTCTCGCACATGATTATCCCAGTCAATATCAAAATGAAAACGAGTCCATAGTAGGATCCGCCTCTCGGTCCGGTTTATCGTGTATTTCTGATCGAACACGAACACATGCGGCTTAGATCCCAATAGCGTTATTTCATATCGTACCGGAAGTTGTTGTGTAAAGAGGTACAGAAAACTAGTCATCACAAAGGTCACACCAATCGTCAGAATCACGCGACTGTTCATAAATCGGTGGAGTGCGTGATAAACCCCCC
CV_271 [organism= Crassostrea virginica]	469	Alpha-(1,3)-fucosyltransferase C [Crassostrea gigas]	3.96e-18	K1P388	1e-15	K1P388 CRAGI	--	GGAAGATGACTATGTTGAAATATAACAGCATCGCTATCGGTCAGGAAGCTCTTATTTGTTGTCGTGGCACATCTGGAGTACTTACACTGATCGAAGTTAAAATGTGTAAACCAGGACGGTGGGTTATAATATAGGATTTGTTTGGTCTGATTATTGAAAAAATTCAACTGTTCTACGCGATTTCCTTGTTTATGGTTTGCCCAGGTATTACTCAAAATCTCGTATGTAATAAACACTGCACCTGTAGTTGCAACGAGAGAGAGAAAGTTCTTTTGGAGTCTCGTTAGCCTTGATCTGAGGATCATGTTGATTATTGATTTATCGATAATCACGTTGTTGAGCAATTTTCCAGAGAAGACAGTGATCGAATGAGAGTCTGAACAGCTGTTCAGATCAATA…
CV_272 [organism= Crassostrea virginica]	397	Alpha-(1,3)-fucosyltransferase C [Crassostrea gigas]	1.09e-60	Q11131	1e-07	FUT7 MOUSE	mmu:14347	GGTTTACACATTTTAACTTCGATCAGTGTAAGTACTCCAGATGTGCCACGACAACAAATAAGAGCTTCCTGACCGATAGCGATGCTGTTATATTTCAACATAGTCATCTTCCGCCACATCCACCGTTCAAATCTTCCCAACAGAAGTGGATATTTACTTGTTCAGAAAGTGCCTACTACGGAGACAAGACCTGCTCCACTCCGCAATGGAGGCATCGCTTCGACTGGATCATGTCCTATCGACGCGACTCCGACTTCTTCTTCGGATATGGAGATATCATCTCAAAGGAAAAATTCTTGGAGAAAGACTACGACAGAATATTTAATCAGAAAAAGGGACTCGTCGCTTGGATTGCTAGTCATTGTGATACTCAGAGCCAACGAGAAAAGAGAGACGG
CV_273 [organism= Crassostrea virginica]	351	Alpha-(1,3)-fucosyltransferase C [Crassostrea gigas]	3.13e-18	K1QZG9	2e-15	K1QZG9 CRAGI	--	AATTTAAGCTGGTGACTACACTGACGATACATACAGTGATGAAAGAAGAAGAATTCACAAACTCGATGGAAAGCAAGTGCCTAAAGTTTTGGTCAGCAAAGAAGCCGCTGTTATTCGTCAGTATTTTGTCTTTCTTGTCAATTTTCTTCTACTAGCTGAAAATTATTCGTCTTATTCATCCATCGTGCTCCCTAAGAACTCCAATCAACATGTGTATTACTTTGGTCAGCGTCATTTCGTGAATAAATCGGAGAAGCAGATTCTTCTGTGGACTAGGTACTTCTATGACGTGGACTGGGAGAGCAATGTCAGGAGGGCGTTGAGTGCTTCGTGTCCCCACAGGTGCTCTGT
CV_274 [organism= Crassostrea virginica]	512	Alpha-1,2-mannosyltransferase ALG9 [Crassostrea gigas]	2.34e-80	Q8VDI9	2e-39	ALG9 MOUSE	mmu:102580	AGCCACCATGAAGCAACGGCCCCAGAAAAAGAGAGATGTTAAGACGGAGAAATCGGGGGTTCAGGACAAAGAGGGGATGACAGTCAGTTTGAGTTTCCATGGACGCCAAAGGGGTACACAGCTTTCAAGATTCTCCTCTCTGCTCGCTTGTGTGCTAGCCGTGTGGAACATTGTGGGAGATTGTGATGAAAACCTCAACTACTGGGAACCGATGCATTATCTGATGTTTGGGAAAGGCTTCCAAACCTGGGAATACTCACCTAAATATGCAATCCGCTCCTATGCTTATCTCTGGATCCACGCCCTACCCATCTCTTTGTACAATATGTTATTCAGCACAAATAAGATTATGCTTTTCTACATTCTACGCTGTGTTCTAGCAGTTGCTTGTGCATCATG…
CV_275 [organism= Crassostrea virginica]	274	Alpha-1,2-mannosyltransferase ALG9 [Crassostrea gigas]	6.54e-44	Q8VDI9	2e-19	ALG9 MOUSE	mmu:102580	ATCTTTGGATGCTGATTTCTTCACAAGGCCACATAAGGAGGAGAGATTTTAATTCCCAATCTATCCCTTGTTGGCATTATTTGGAGCAGTAAGCATCGACTATTTAACAGAAACTGTGTTGTTTTTGCTCCCTGGACAGAGGAGCCAACACTACACCTCAAACACCCACTGGATCCCGCTCTGTCTGTGTGTCCTGTTTAGTGCCCTGTCCTTCTCCCGTGTCATAGCCCTGTATCAGGGATATCATGCACCATTAGATATTTATGTAGAACTC
CV_276 [organism= Crassostrea virginica]	411	Alpha-1,2-mannosyltransferase ALG9 [Crassostrea gigas]	1.41e-72	Q8VDI9	2e-38	ALG9 MOUSE	mmu:102580	TTCTCCCAGGAAACAACTGGAATCTACAGTTCCTTCGCTCAGAATTCAGAGGCCAACTTCCAAAACCATACAGTTCAGGGGAGGATGCAACAAGAATCATTCCTTCAGACATGAATGACATGAACAGAGAAGAAATGTCTAGATATATCAACAGTAGTAGATGTCACTACCTGGTAGACTTAGAAACGCAGACAGACACAAAATATGAACCCAATTACTCGGGGCTCACGGAGGAATGGTCAGTGCTACACTCCGTTCCCTTCCTAGATGCCAGCAGATCTCATCGGCTTTTACGTGCATTCTACTTCCCGTTTGTGTCTTCAAGATACTGCACTTATATGAATTATAACTTATTAAAAACACAAGGCAAAAAAAAATTCTGCTCAATAGAAATATATA…
CV_277 [organism= Crassostrea virginica]	318	Alpha-1,2-mannosyltransferase ALG9 [Crassostrea gigas]	4.71e-09	K1RH37	2e-07	K1RH37 CRAGI	--	CTTGTTGTTTTTTAATAAGTTATAATTCATATAAGTGCAGTATCTCGAAGACACAAACGGGAAGTAGAATGCACGTAAAAGCCGATGAGATCTAAAAAATAAAGAAAAACATTTTGATTGGCAGAAGGCAACAGTTGGGTCTAGAAAAACACATTTATTTGTGCAAGAACCTAGTCAATAAATGTCTTTGTTGTAAAACCTTTTACCTATTATTATGACAAATTTGATCAATTGTTTTTATCATTAATCCGTAATGTGGATTTCAAATGGACAATTCCGAAATTTTATAGTGTTAAATGAAATGCATCATAGCAGCTC
CV_278 [organism= Crassostrea virginica]	346	Alpha-1,2-mannosyltransferase ALG9 [Crassostrea gigas]	1.76e-38	Q8VDI9	2e-19	ALG9 MOUSE	mmu:102580	GATCTTTACGGTGTGGAGCCCTTTTCATATTACTTCCTGAATGGATTCCTGAATTTCAATGTGATGTTTGTGTTAGCATTGGTCTGTTTCCCGCTCATTGTAAGTACATTACCTTGTCAAATTTCTATTGAAACTGGAAGATAGAGACACACCACTCTGGCTCCTAATGCTGCCTATGTATCTTTGGATGCTGATTTTCTTCACATGCCACATAAGGAGGAGAGATTTTTATTCCCAATCTATCCCTTGTTGGCATTATTTGGAGCAGTAAGCATCGACTATTTACAGAAACTGTGTTGTTTTTTGCTCCCTGGACAGAGGAGCCAACACTACACCTCCAACACCC
CV_279 [organism= Crassostrea virginica]	453	Alpha-1,3-mannosyl-glycoprotein 4-beta-N-acetylglucosaminyltransferase C [Crassostrea gigas]	9.7e-19	K1PG82	4e-16	K1PG82 CRAGI	--	TTACGTTAGTACTACTCTCTCTCTCTCTCTCTCTCTCTCTCTCTCTCTCTCTCTCTCTCTTAAAAGCAGTGTTTGTGATTCTCATCACTACGGAAAGACAAAAATGGGATTTGTATTGTAAATATCAATATTGCCTCTGTATTTATTTACTATACACAAAATTCCTCTTCTGGAGGATAGAGTGCATTTGGTTGTTAGATTTAAGGAACCTTCTTTCCTGACTTGCTTTGCAGTTTGAAGACAGCAATTTCTTTCACAATAACCCACGTTTCTTGTTTGTTTGTGATGATAATACTCAAGCAGTGAATTTTACTTTTGCCAGTGACTGAGGGAACGTTGTTCATCTTAAAATCTCCATCATCGAAGTACCCTAACAGTTTATTTGACTGCACTCTGCCT…
CV_280 [organism= Crassostrea virginica]	510	Alpha-1,3-mannosyl-glycoprotein 4-beta-N-acetylglucosaminyltransferase C [Crassostrea gigas]	3.52e-104	Q6ITT3	7e-27	MGT4C PIG	ssc:414851	TTTTATCATCCGGGTGCGTGTGGGTCCCCGTGTGAATTTCAATTCTGCTCAACAGCTGCGGTTCATCGAAGGTCACAGTAAACCAATCATTAGCTTTCCCTTGTCGGTTACTCCAGAAAATACCGTCTTTTCTACTATAGGGATTATCAGGGTTAAAATAACCCTCGTATGGCAAACTAGTGAATATTTTGGCAGGCGGGTTATCTCCCATGATCGTTTTTGGATATGCGTGGAAGAAACGATCCTTTAGAGGTTGTATTTTACCCGGAAGCGAGGAATGATAACCAACGTGTTCAAATATGGTGGGCCGACGTATATGACGTTTAAATTGTAACATCTGTACGTTGAAATTCAAGTACGTCACATCACACGGTTGTTGTGCATAAAACAGAAGAACCA…
CV_281 [organism= Crassostrea virginica]	2402	Alpha-1,3-mannosyl-glycoprotein 4-beta-N-acetylglucosaminyltransferase C [Crassostrea gigas]	0	Q6GMK0	9e-55	MGT4B DANRE	dre:431727	CATATATAATATTATATAATATTAATAATCAAATAACAGGATTTTTTATGTTAGCGAATAATAAATCATTCCCGCAAATATATAGTATTCCACATCTGAAATCCAAATTGTCCTTACTTTCGATGAATATTCGTAGATGGGGAAATTAAGAAGAAATTATTTATAACTTTATATGAATAGGTCAAAGTCCACCCTACTATTTGAAGAACATTAAAGAGCTCAAACTGAAACACTGCTTTCCTTCCTGCTAAAGATTACCGGTATACAGGGATAATCAATGGTTGAATAATTTCGGATGCAAAGATTGAACTTCTAATCACTAGTAGACTTTATTTATGTACTCATACAAAAATATTGTAAATTCTGGGGATGTAAAAGCCCCCAACTCCTAAAAATCAT…
CV_282 [organism= Crassostrea virginica]	537	Alpha-1,3-mannosyl-glycoprotein 4-beta-N-acetylglucosaminyltransferase C [Crassostrea gigas]	1.69e-61	Q6ITT3	8e-12	MGT4C PIG	ssc:414851	TATCACGTGCAGCGTTCCCATGGAGATGATCTTTTCGAATCTCTCGCGCAGACGGTTGCTGATTTCCTCTTTCCATTTCGCGTCAAAATCAGCCAAGAAAACAACAATGTATATTTCTTGAAGTTCCTCTTCTTTGGTGCAATTTACGATGGACTGCACAGTGTTCAAAATGTACTCATTTTTTTCTCGTTTAACCGTTGGTATTCCGATGGTTAGAAACCTTTTCTTGTTGCTTGCATTCTGTATGATTCGGGCGTCCGCGCGCCAGTTGGCTCTCAATTTCGTTAGGTCCGCTGAGGGCTTGTCAATAAAGTCCCTGTATGACACCTGTCGAATACCGTAGTCCGAGTAACTCTCCCTTCTTCGTCTCTTGATGGGCCAAGTCAGAGGTGATATTTA…
CV_283 [organism= Crassostrea virginica]	526	Alpha-1,3-mannosyl-glycoprotein 4-beta-N-acetylglucosaminyltransferase C [Crassostrea gigas]	5.9e-18	K1R4B6	1e-14	K1R4B6 CRAGI	--	TTCTAGGATATTTTGATAATGGAAATATCAAGGTAGACAACTTAACTTCAGTTTTAGGACCGTTTAAAATCCATTGTGTTGGTATTACACTTACTGAAAACCAGGATTGGTGGATCATTATTAAAGAAATCGCAGTATTTATTGCCGACTAAAATACTTATATGTTCATTTTAGTATATATTTGTTTTCTCAACATTGTAGAATATGAAGTAAACAAGAATCATAGATTGTGTATGGTTGATATGAAGTAGTATTTTGTAGTGCAATCTAAGTGATGAATTTGTTTCAAACGCATCAGATACTTTGGAATCATTAGAATTATTGGTGGCTCAATTTTCGTGGAATTCGTGGGTATCCCTCATCCTCGAATTTACATCCTCAACGAAACAATAAGTAAAA…
CV_284 [organism= Crassostrea virginica]	372	Alpha-1,3-mannosyl-glycoprotein 4-beta-N-acetylglucosaminyltransferase C [Crassostrea gigas]	5.68e-38	Q6ITT3	5e-12	MGT4C PIG	ssc:414851	CGAGAAGCTTCAACAGCCACTAAACTTAAACTAGCATGCAGTTTTCCGTGTTTTATAGAGTCTTCTGGATGCTCACGTGACCCTGTGACTATCAGTATTTTTTCAATTCTTTGTGGATCATCAAACACGATAGTGAACCAATCTCCCGTTTTACCATTTCCTTTACTCCAAAAATATCCAGGTTCCCCACTGTATGCAGATTCAGGTGATAAGGACTCACCATCTTGTACTTTCATATTTGTGTATATTCTTGCTGCAGGGTTGTCTCCTTTGTATATTTTTTTCAGAATTATCAAAGAACCTGTCCTTTAATGGCTGAATCTTTCCAGGAAGTGACGATTTCAAACCTACGTGCTGAAATATGTACGATCT
CV_285 [organism= Crassostrea virginica]	384	Alpha-1,3-mannosyl-glycoprotein 4-beta-N-acetylglucosaminyltransferase C [Crassostrea gigas]	9.94e-29	Q6ITT3	8e-13	MGT4C PIG	ssc:414851	GATTGTATGTATTTTTGAGTTTTTGAGGGGAGGATAAAATGTTTCCCAAGACCGAATAACAACCAGAGTTCCCGCGGAAATTAATTCTGAGAATGTTTCATTCATTCTTTTGCTGATATCTGTTGTCCAAGTTTCGTTGAAATCCGCTAGAAATATTACTATGTAGATTCCATTGAGTTCCTCAGCTTTGGTGTAGTTCACGATAGACTTTATAGTGCCCATGATATACTCATCACCAATTCGTCGGATTGTTGGGATCCCTATCGTCAGGAACTTTTTTCAAATGGAAACTTTCCGAGAATTGTTGCTTCTCGCTTCCAATTTTCGTGAAGTTTTGTAAGATCTGTGGATGGCCTCTCCAGGTAGTCTTTGTAAGTCACCGGT
CV_286 [organism= Crassostrea virginica]	396	Alpha-1,3-mannosyl-glycoprotein 4-beta-N-acetylglucosaminyltransferase C [Crassostrea gigas]	3.42e-57	Q6ITT3	4e-23	MGT4C PIG	ssc:414851	CCGGAAGTGACGATTTTAATCCAATGTGTTGAAAAAATAGTAGGACGCCGGATAAGACGTTGAAACTGTAACATTTGCATATTAAAGTAAAGATAAGTAAAATCACATGGTTGTTCTTCGTAAAATAACAAAACCATTTTCGCCAACTTCTCTAAATCGTACGAATGGTAAAGTTTTCCAATGAAGCCGAGTTCTGAAAATTCCAAACAAATCCATTGTTGTTGTACTTCTATAATGTAATCTTTTATAATTTGAAGATATCCAGGCACAGTGTAAATATCATCTTCCATTTGAATGTAATAAGTTGAGAGAAACTTGCAATACAGAAATAAGAAAGCGTAATCCACGTTTGTTTTGTAGCGCCATTTCCGTTTGTTCATAGTTATCATTGTAAGT
CV_287 [organism= Crassostrea virginica]	420	Alpha-1,3-mannosyl-glycoprotein 4-beta-N-acetylglucosaminyltransferase C [Crassostrea gigas]	3.02e-15	Q6ITT3	2e-05	MGT4C PIG	ssc:414851	TTGAAATCCGCTAGAAATATTACTATGTAGATTCCATTGAGTTCCTCAGCTTTGGTGTAGTTCACGATAGACTTTATAGTGCCCATGATATACTCATCACCAATTCGTCGGATTGTTGGGATCCCTATCGTCAGGAACTTTTTTCAAATGGAAACTTTCCGAGAATTGTTGCTTCTCGCTTCCAATTTTCGTGAAGTTTTGTAAGATCTGTGGATGGCCTCTCCAGGTAGTCTTTGTAAGTCACCCTTTTGGGAATTTCTTCCTGATAAATTCGGTTTATTTCGAAATTTCTACATGATGTGAAAGCTGTACTGTGGAGGAGCCAAAGAAACTGTATGAGGAGAGTCAAGACAGAAATAACACAAATCAGGTAAAGCACGAAGGTTCGATAGCTGGCCA…
CV_288 [organism= Crassostrea virginica]	438	Alpha-1,3-mannosyl-glycoprotein 4-beta-N-acetylglucosaminyltransferase C [Crassostrea gigas]	1.53e-70	Q9DGD1	7e-15	MGT4C CHICK	gga:395415	GGGCGAGCGGCCTCAACACTGACCAAACTTAAACTAGCATGCACTTTCCCGTGTTCGATTTTGTCTTTCGGGTGTTCACGTGACCCTGTTACTATAAATATCTTCTCGACCCTCTGAGGGTCATCGAACACAATTGTGAACCAGTCACCCGATTTTCCATTACCTTTACTCCAAAAATAACCGGGTTCTCGGCCGTACGCCGACTCCGGTGAAAAGTATGGTTCAGCGTCCATATTTGTGTACACTTTTGCCGCTGGGTTATCCCCCTTATATGATTTTTCGAGATTGTCAAAATACCTGTCTTTTAATGGCTGAATTTTTCCCGGAAGTGACGATTTTAATCCAATGTGTTGAAAAAATGTAGGACGCCGGATAAGACGTTGAAACTGTAACATTTGC…
CV_289 [organism= Crassostrea virginica]	486	Alpha-1,3-mannosyl-glycoprotein 4-beta-N-acetylglucosaminyltransferase C [Crassostrea gigas]	4.12e-65	Q6ITT3	4e-19	MGT4C PIG	ssc:414851	CCTGTGACTATCAGTATTTTTTCAATTCTTTGTGGATCATCAAACACGATAGTGAACCAATCTCCCGTTTTACCATTTCCTTTACTCCAAAAATATCCAGGTTCCCCACTGTATGCAGATTCAGGTGATAAGGACTCACCATCTTGTACTTTCATATTTGTGTATATTCTTGCTGCAGGGTTGTCTCCTTTGTATATTTTTTCAGAATTATCAAAGAACCTGTCCTTTAATGGCTGAATTTTTCCAGGAAGTGACGATTTCAAACCTACGTGCTGAAATATTGTTGGGCGTCGAATGATTCGTCGAAACTGTAACATTTGTATATTGAAATCAAATCGTAAAGTCGCATGGTTGTTCTTCATAAAATACAATACCATCTTTGCCAATTTTTCTAAATCA…
CV_290 [organism= Crassostrea virginica]	444	Alpha-1,3-mannosyl-glycoprotein 4-beta-N-acetylglucosaminyltransferase C [Crassostrea gigas]	2.73e-28	Q6ITT3	2e-16	MGT4C PIG	ssc:414851	GGCAATTTTTATCATACCATCAAACATACAGGATGTAACGATTATCGTTCTTGAAACAAATTGTCTTTTAAGAGCTGAATTTTATTTTTAATGATGAAATCAGGCCCATTTGTTGAAATAAGGCAGGCAAAAAAAACCAGTTCGTTCGATTGACCTTTTAAGATACGTAAATCATTTATAAGCATATCACAAGGTTTTTTGTCGAATGAAACCATTAAAAATTCACTAACTTTTGTCAAATCCACACTTTTAAAAAGTAGACTAATGAACCCGAGTCTGGAGAAACGCAAATAGAGCCATGTATTGCTTGCACACGAGGAAATATATAATTCAATATTCTTCAAATAATTCTTACTCACTATAACATCGTCCTCTATTTGCAAATAAAACTCGGAGAAA…
CV_291 [organism= Crassostrea virginica]	382	Alpha-1,3-mannosyl-glycoprotein 4-beta-N-acetylglucosaminyltransferase C [Crassostrea gigas]	1.59e-69	A4IID1	9e-18	MGT4A XENTR	xtr:100124983	ATCGTCGTAGAAATGTTGGCTTGAGGGTTACTGTTGACGAAAACTTTATTCTGAATATCGCTTTCAAAGTATGGATCTTTCAGTTTTTGAAGTCTTCCATCTAGAGAAGAATGCAGTCCAATATGCTGAAATAAGGTTGGTTGAATTAGTATTCTTGATTTCTGTTTTCGTCTTTTATAGAATTCTATATACGTATCGTCAGCTGGAGTATGTTGGTACCAGTCAACAATCATCTCAGCTAGAGACACCAGGTCACGGCTGTGAAACAGTTTTCCCATGAATCCTAACTCGATGAACTCCATACAAACCCAGTCTGTCACTCTTTGNGCGNGTGTCTCTTTGATGTTTCGATAAAACCAACTGACCGCTATAACATCATCCT
CV_292 [organism= Crassostrea virginica]	1372	Alpha-2 adrenergic receptor [Crassostrea gigas]	4.8e-161	Q9UHM6	6e-11	OPN4 HUMAN	hsa:94233	TTGGACATCCTTAGCGACGATCGTGCGATAACGTACATGCCCGTCATCTTGTTTCTCATTCTTGTCATGATATTCGGAGTCCTCGGAAATCTCCTCGTCCTATATATATACTGTTCTGATTCCAAACGAAAACCAGCCAGCAACTTTATCATTACCATGGCGGTGTTCGACTTCTTGGCTTCTAGCATTGCCATCCCGCTAGACATTTATGATATGCGGTTCCATTACACATTTTTCAGTCCATTAGCCTGTAAAGTCTTCCGATATTCGGAATCAGCATTCACCAACGCCTCCTCCTTCATTTTAATCCTCATTGCCATTGATCGTTACCTGAAGATTTGTAAACCCCTCTTACCCGAATCGCCGCTCAGAAGTAAACTGATGTGTACTGGGGCAACC…
CV_293 [organism= Crassostrea virginica]	966	Alpha-2 adrenergic receptor [Crassostrea gigas]	3.43e-175	Q9NQS5	0.0001	GPR84 HUMAN	hsa:53831	GATAGCAATGGACCGTTACCGCAAGATCTGTCGCTCCCTGGAGTGGCAGATTACCAACAAACATTCCAGGATCCTGTGTGTGGTCTCAGTGCTCGCCGGACTAGTCCTGTCATGGCCGGCTCTACCTCTGTATGGAATCAAGTCGGCGGAAATCGTCCTTTCTCCCATTGTTAACGGAACGGCGACGGAATGTTCCATTGACGACGCGTTCAAAAATACTCCGCTTCCGCTCGTATACGAAGCCCTGCACACCATGGTATTTCTAGTCGGTGTTTGCTCGCTTGTGATTTTGTACATTTTGATAGGCAGGCGTGTTCGATTTTTCGCCCACAAGCACGAGGCACGAAGAGGCAGCTCTTCAAATGGGCTGGACACCATCGAACAGCGCAAGAAGACCCG…
CV_294 [organism= Crassostrea virginica]	370	Alpha-2C adrenergic receptor [Crassostrea gigas]	4.63e-34	K1QNX1	1e-28	K1QNX1 CRAGI	--	ATTAAAAACGAGAGAAAGTCGGTCAGCTTCGACACAGACACCACCGTGATAGAAAGTGGGGTTGAAGGATTCGAATCCGAGACCATAAGCAGCAGCACGAGTGGTCAAGCGGTGAGAAAGCGAAAACGATTCAGAAAGAAATCTTCCAGAAATGCCAGACCTTCACGCGCAATCCGTAAAACGTGGACCATGTTTTTTATCTGTACCGCAGTGTACCTTCTGTCTTGGGTACCGTTTTTCTTTGAAATTTTCAATGTGACTCGGATTTTAGTTTTTCGGTATTTCTTCCTGGTTGGTCACGCAGCCAACCCAATCATTTACAGCGTTGTCAACATCAAAATCAGAAACGCCATCAAGAAACTATTCCGGT
CV_295 [organism= Crassostrea virginica]	436	Alpha-2C adrenergic receptor [Crassostrea gigas]	6.52e-52	K1QYW3	5e-44	K1QYW3 CRAGI	--	GCACAATGAACTGTGTACTTGTGTCCATAAATACAGCAGTGGACCTATTTGCACTGAAACCTGGTGTATCATATCTTACATCAACCGCAACACTCAGAGGAATCCCACCTAATCTTTTATGGATGCTTTGAATATGGGAGAGAAAGAATTTCTCTATTGCCACCCTGTATTGGAGCTGCATCTTATAAAAATTAGTAGCACTCCCAACAGCAAGGTTCATAAATCTCGCTCCAAGTGAGAAGCGCTCCCAGGATCCTCCAGACAAAATAACCATAAGTTGCATCACCATGTGCACAAAACTTCTACCACCATAAAACGGTGTTGAAATCCATTTCCCTGGATGTCCATTACTACATTTGAATTTGTATTTTATTCCAGCAGCAATATATTCCCCTTCAT…
CV_296 [organism= Crassostrea virginica]	1066	Alpha-galactosidase A [Crassostrea gigas]	1.26e-166	P51569	3e-85	AGAL MOUSE	--	AAAAGTATGGCAGACAGAATCGCGGCAGAAGGTTACCGTGACGTAGGGTATGAATACGTCATCATTGATGACTGCTGGTTAGCCTCAGAACGAGACCAAAATGGCCGACTGGTTCCGGATCCAAATAGGTTTCCTTCCGGAATAAAGAATTTGTCAGATTACGTTCATAGTAAAAAGCTGAAATTCGGAATCTATGAAGATTTCGGTAAGAAGACTTGCGGTGGTTACCCGGGCAGCGAGTTCTACATGCAGACAGACGCCGAGACCTTCGCTGACTGGGGGGTGGACTATCTCAAATTCGACGGATGCAACAGCAACCTGTATGATTTTCCCGCCGGATATGAAGCCATGGGATTTTTTCTCAATAAAACTGGGAGACAGATATTTTACTCTTGCGAG…
CV_297 [organism= Crassostrea virginica]	350	Alstrom syndrome protein 1 [Crassostrea gigas]	1.18e-29	K1QQ92	3e-25	K1QQ92 CRAGI	--	GTGTCTGTATGCTAAGAGGAATGCTCCAGGACAGAGCAGACTGTCGCCCTCCAGTCCCAGTGCTACAGACTCGGGTAACGGCAGTGTCAAGTCCTCGTACAGGGAGGAGGAGGTCAGTCACCACCAGCCCTGGGCCTCCTATGTTCTCTACCCACCGGATGTCAAATTGGCCCCACCCCAGGGAAAAGTTTCATCAAGAGAAAAGAGATCTGCCCCTTCTGAACAGCTTTCAGCGGGAATATACAAGGGTTCAGATTCCAGAACTGTCTCTGCTCAGAAATTTGACTCCCGACCAAATCCACTGGGAAGCTCCACCGATGAGTGTCTGTATGCTAAGAGGACGTCCGCAG
CV_298 [organism= Crassostrea virginica]	444	Alstrom syndrome protein 1 [Crassostrea gigas]	1.77e-68	Q5R5Q2	3e-05	SRRM1 PONAB	pon:100173713	GTGTATTCATCATCTGGCGTTTCTGGGGTGAACATTTTGTTTTTGGGCGGCGTCTTCATCACAAACTTTTCGTACTCTGAGTCTGACTCAGGTATAAACATCTTATTTTTAGGAGGAGAAGTTGTCCTATTTCTAACTTTTCCTACTTCCCTGCCCACCTTGGATGGAGGAGACTTGGAACGTGGAGGGGTGTATTCCTGGGGAAAGATGTTTGACCTGTTAGGTGATGACTTTGGAGACGGCCCCCTCTTAGTTGGTCGCGAACTGCCTGTTTTTCTCTGACTCTCTGGAGACATCAGGGGGACGGGGATGACCCTGGTCTGACTGTAGGACGGGGAGAGGGACCGCCCAGCCGTCTGGACCGCTTCTGACTTCATGGCCACTTCCTTGGGCCTACGT…
CV_299 [organism= Crassostrea virginica]	406	Alstrom syndrome protein 1 [Crassostrea gigas]	3.75e-37	K1QQ92	6e-32	K1QQ92 CRAGI	--	CCTCACCAACTCAGCAGGGGTTCGTCCAGGGAGTTCAGATGACTCCCTTCAGGGGGACAGCAAGCTGTCCATGACCTCACGGTCTGACCCTGGGGACCAGTTTGCCACTCCTCGACGTGTGCGTGATGTTTCTAAGTTTTCGCAGGCACACCTCACTGAGGATGACAGCTCAGGTAACCTGGTGAAAAGTAAATCGAGGTCAGAGACTGACCTGGTTACTTTGAGCCCGGAGGGGAAGCAGGTGTCCTCCTCCCCTGTGGCCCGTGGGAGACTGATGGACATGTCTGCCCAACCTCCCCTATACCCTCCCAACACTCCACCCTCCTGTCTCCCTCATTTCAAGGAGCCTTGGGGGAAATGCAGCAAAGAACCGACTTCAGCAGCAAGATAATTGGTCTC…
CV_300 [organism= Crassostrea virginica]	364	Alstrom syndrome protein 1 [Crassostrea gigas]	1.92e-48	K1QQ92	2e-41	K1QQ92 CRAGI	--	GTTTATACCTGAGTCAGACTCAGAGTACGAAAAGTTTGTGATGAAGACGCCGCCCAAAAACAAAATGTTCACCCCAGAAACGCCAGATGATGAATACACAGCCAAAATGAGAGATAGCCCCAAGGGGTTAGCTTGGTACATTCCCATGGGTAAAGAAGCCAGACCCTGGAAGAAACCTCTGAAAGAGCGCCAAGCTCACGCGGTGCGCAGTGAACCATGGCAACCCAGCAACATCAGCAGCAACCAGTGGAAGCACATCAACAACAAGAATGTCATGAATAAGTCTCGTGACACTCATTTTGATTTGAACCCCAGCGGCGAACTCATAGAAAATAAGGAGAATACGATGGAGGAATCGGATGAT
CV_301 [organism= Crassostrea virginica]	317	Alstrom syndrome protein 1 [Crassostrea gigas]	4.78e-11	K1QQ92	6e-11	K1QQ92 CRAGI	--	GGTACGTTGTTTCCGATGTACTGGCAGCTCTCTAGGTCCTCTCCTCCTCCAAAGTGGTTCCCTTCATAAGAATACTGCGACAGTGATGCTGAATCTAACTCTAGGGACACCTGAGAACAGTTGATCAGAAATGGCCGACGCTGAACTCCTGACTGACAGGTTATAGGTGTGAGTTGTGTGTGTGTGTTCCTGTATGGCAAGACGCGGGACAGGACCGCAGTGAATGGAGGAGTTATACTGAAGTCTGTTGATTTCCCTGGGTCTGGAGGCTGGCTGGCGTAAACTGGACACACAGTACTGACCTTAGGACGGATCTA
CV_302 [organism= Crassostrea virginica]	406	Alstrom syndrome protein 1 [Crassostrea gigas]	9.95e-42	K1QQ92	7e-36	K1QQ92 CRAGI	--	TCTCAAATGAGTGAGAAATCTTTTGTTTCGGAGACCGAGAGTCGGAATGGTGGTAAGAAGTTACTGTGGGATCACGGAGCAGACCTTGGATATGATGACAGCTGTCGATTTCAGGGAACCATGAAATCAGACACTGAAACTATGGAGGCCAGCCAAGGGTCACTGGATAAAAGCTTCGAGTCTTCTGGAAAATCTAGTCAGGCGTCAAAGGATGGAACAGAGAAAGGCGGTGACATGTCAGACGTTGTGTCTCGACCGAACTGGAAGTGGAGAGTTGACGAGATCCGAATCAGCCATGTGGCGCCAGATATGGAGGCCAGGCCAAGGGTCACTGGATAAAAGCTTCGAGTCTTCTGGAAAATCTAGTCAGGCGTCAAAGGATGGAACAGAGAAAGGCGG…
CV_303 [organism= Crassostrea virginica]	334	Alstrom syndrome protein 1 [Crassostrea gigas]	1.84e-37	K1QQ92	2e-37	K1QQ92 CRAGI	--	TCAGAGTCGTCCAGAGGGATGGTCGACAGCGAGGACTTTTGGAATTCCCTGTTGTCTTTGGACTTGCGGGGTCCTGGTTCTCTGGAGTTCTATGCTGCTGTCTTTGGAGGAGGTGGAATCCAGCCCCAGTCCCTGGTCAGAGTCCTCCATCAGAGTGGAGTCCGAGTTCAGGAAGGTGGTGGAATCGTCTGACTGTGGCACGGATGTGGTGGACACATTCTCCAGCTCGGCGCTGATGGCTCGGTCCGACAGCTTCCCTTTCTTCTTGGCACCCAGTAACATCTCCAGCTTCTGCAGCTTTTCCATCCTCTTCATTTCCTTCCTTCTCTCCACA
CV_304 [organism= Crassostrea virginica]	507	Alstrom syndrome protein 1 [Crassostrea gigas]	9.28e-79	Q96JM3	6e-05	CHAP1 HUMAN	hsa:283489	CCCCGTCCTACAGTCAGACCAGGGTCATCCCCGTCCCCCTGATGTCTCCAGAGAGTCAGAGAAAAACAGGCAGTTCGCGACCAACTAAGAGGGGGCCGTCTCCAAAGTCATCACCTAACAGGTCAAACATCTTTCCCCAGGAATACACCCCTCCACGTTCCAAGTCTCCTCCATCCAAGGTGGGCAGGGAAGTAGGAAAAGTTAGAAATAGGACAACTTCTCCTCCTAAAAATAAGATGCTTATACCTGAGTCAGACTCAGAGTACGAAAAGTTTGTGATGAAGACGCCGCCAAAAACAAATGTTCACCCAGAAACGCCAGATGATGAATACACAGCCAAAATGAGAGATAGCCCCAAGGGGTTAGCTTGGTACATTCCCATGGGTAAAGAAGCCAGAC…
CV_305 [organism= Crassostrea virginica]	401	Alstrom syndrome protein 1 [Crassostrea gigas]	5.74e-48	K1QQ92	3e-41	K1QQ92 CRAGI	--	GTTCTTCAGCAGACTGGTCAGTGACTCAATGCGTGACGTGTTCATACTGCTGTCACTGTGGGTCTCATTCATCTCCTGAAACTTCCGCCACAGCTCGTTTATGTTTGCCGGGAGGGCAGGATCTCTGTCTTTCTCTAAAGTCTCTCTCAGGGCCTGAGCTTTCTTGCTGGGGGGGATGCTGTCAAACTCTGCCCCCAAAGTCTTCTCTTCCTCCTCGGTCAGCACTCCCCCTTTAGGTCTTTTTAACTTGTCTCATCATTTCCAGCTCTTTCTTAGCCTTTAATCTCTCAGTCCTCAACATGTCCTCAAACTCATCATCTGGAACCTGTGGGAGTTCCGTGAAGCCTCTCCATCCACCAAGAACTGCCGGAGCTCCCTTTCGCTGCTTCTATTGGCAGG…
CV_306 [organism= Crassostrea virginica]	373	Alstrom syndrome protein 1 [Crassostrea gigas]	4.57e-35	K1QQ92	6e-30	K1QQ92 CRAGI	--	GATCCTGGTTCAAGTGGTCTAATATCAGTGGACCTTTGACCATATGGAGCATCATAATCCTTTTGTGGGTAAAACCTTCGTTCATCCATTCCTAGACGATCATCTGATCGAATATTGTGGTCCTCCACAAATCTGGAGTATGAGGAAGCCTCCTGTCTTCCTGTTCTGGAGTCTGGATTGGCTCTGTTGGGCTGTAGGGCTTGTCCACTGGAATACTCCGTTCTTCCCGCACCACTGGGCTGTGAGTCATAGTTCAGAGACTCTCTGCTGGGGTCCAGCGGTCGACTCTGATACTGCGACATGACGTCTCCCAGTCTGTCATACTGGTTGGGTGTTGCCCGGTCAGAATTGTCATGTTTCTTGGCGTAGTCGT
CV_307 [organism= Crassostrea virginica]	378	Alstrom syndrome protein 1 [Crassostrea gigas]	1.07e-44	K1QQ92	1e-44	K1QQ92 CRAGI	--	GTGGTGACAGAGTCCCAAAGAAAGTCCAAGAGAAACAGACAGAAGAACATCATCGACCCCCTGATGGTGAAACTCCGAGAGAAAGTGGAGAGACAGAAAACAAAATTGATGTGGAGAGAAGGAAGGAAATGAAGAGGATGGAAAAGCTGCAGAAGCTGGAGATGTTACTGGGTGCCAAGAAGAAAGGGAAGCTGTCGGACCGAGCCATCAGCGCCGAGCTGGAGAATGTGTCCACCACATCCGTGCCACAGTCAGACGATTCCACCACCTTCCTGAACTCGGACTCCACTCTGATGGAGGACTCTGACCAGGGACTGGGGCTGGATTCCACTCTCCAAAGCAGCAGCATAGAACTCCAGAGAACCAGGACCCGAGAGA
CV_308 [organism= Crassostrea virginica]	321	Alstrom syndrome protein 1 [Crassostrea gigas]	1.12e-22	K1QQ92	9e-22	K1QQ92 CRAGI	--	CTTCCTGGGAGGGATCAAGAAGAGCAAGGCTACGTCAGGAGCAGGCCGTTGGATGAGGAAATTTACGACTACGCTAAGAACATGACAATTCTGACCGGGCAACACCCAACCAATATGACAGACTGGGAGACGTCATGTCGCAGTATCAGAGTCGACCGCTGGACCCCAGCAGAGAGTCTCTGGACTATGACTCACAGCCCAGTGGTGCGGGAAGGACAGAGTATTCCAGTCGACAAGCCCTACAGCCCAACAGAGCCAATCCAGACTCCAGAACAGGAAGACAAGAGGCTTCCTCATACTCCAGATTTGTGGAGGACCACA
CV_309 [organism= Crassostrea virginica]	349	Alstrom syndrome protein 1 [Crassostrea gigas]	7.58e-29	K1QQ92	1e-28	K1QQ92 CRAGI	--	TCCGTTCTCTGTAGAATCTCCTTGACCTTACGATCCAGGGAGTCGTGTATTTTCTGTCTGTCCTCTGCTTCTTTCCTCTCCACACATCCTGTGGCAGCCACTGCCTCCTCAGTATTCTTTCCAGCCACTGTCCCTGTGCCGCTCTGCGTTTCTGTGGGGATCGGTTTGAACGTCTTGCTGCTGGGCTCGCTGGCTGCTGAAATGTCTTCATCTGGTTTCATGCCACTAATGTTGTCTGTCCGAGCAAAAGCTTTGCGACCTCCTCCCCTAGGGACGACCTCAGACTGACATCAGAGGTCATTGACTTGGCTGACCGCGTCAGATCATCCTGGCCAGAGGTTCCTAGGGT
CV_310 [organism= Crassostrea virginica]	374	Alstrom syndrome protein 1 [Crassostrea gigas]	1.74e-44	K1QQ92	4e-38	K1QQ92 CRAGI	--	AAACAGCTGCGAATTCAGGAGGTCAAGAAATTAGGGGACAGTGCCGACACTCTGTACTCCATCCCTGAGGATACAAGCTTCGAGTCCAGCCGAGGAGCTTCCCCTAACGTGGTGACCGAGTCCCAAAGAAAGTCCAAGAGAAACAGACAGAAGAACATCATCGACCCCCTGATGGTGAAACTCCGAGAGAAAGTAGAGAGACAGAAAACAAATAGATGTGGAGAGAAGGAAGGAAATGAAGAGGATGGAAAAGCTGCAGAAGCTGGAGATGTTACTGGGTGCCAAGAAGAAAGGAAGCTGTCGGACCGAGCCATCAGCGCCGAGCTGGAGAATGTGTCCACCACATCCGTGCCACAGTCAGACGATTCCACCAC
CV_311 [organism= Crassostrea virginica]	428	Alstrom syndrome protein 1 [Crassostrea gigas]	3.92e-27	K1QQ92	5e-27	K1QQ92 CRAGI	--	GCTTCTGGGGATGTTCCGCGGTCAGGAGGCTGAACATCCCCAGAAGCAGGCCAGCGGAATCCTGGAGACTGTCGTCAAAGCAGAGAGAGAGCTCATCCAGAAAAATGGTAGATCCTCGGCTGGACTCCAGTTACGATGGCTTCGACCTTCGCTCCGCAGACAACAGTTTCGCCCCAAAGGACCGGGACATTCGGAAGCAGCTGGAGTGGTCCCAGATGAGCTCGCTGGATTACGGCCACGCCGATAAAACTGCCCTGTCAGAAATGTCTTTTTAAGACGGGTTTACCGTTCAGTGCTCTGGGAAATGCCAAGACTTTCTTGTCTTCCCAGCTTCAGAAGATGTCCGATCAGACCTTTAATCATAGCATCGAGTTGAAGACTCCCTACAGAAACGTGTTG…
CV_312 [organism= Crassostrea virginica]	402	Alstrom syndrome protein 1 [Crassostrea gigas]	2.41e-22	K1QQ92	4e-19	K1QQ92 CRAGI	--	GAAAACATGGCCGCTGATTTTCAAAACAAAAGTTACGAGAAGAAGAAAATAATTGAAATTGCCATACATTTTCATGTTATGGCAAATAGACAGGTTTGGTCTTCACTGCCTGTTGATCCCTGGCTAGAGGAGGAAGATGAGGATAGTGTTCTAGACCGTCCCCTCACTAGATCCGTCCAAGGTCAGTACTGTGTGTCCAGTTTACGCCAGCCAGCCTCCAGACCCAGGGAAATCAACAGACTTCAGTATAACTCCTCCATTCACTGCGGTCCTGTCCCGCGTCTTGCCATACAGGAACACACACACACAACTCACACCTATAACCTGTCAGTCAGGAGTTCAGCGTCGGCCATTTCTGATCAACTGTCTCAGGTCGTCCCTAGAGTTAGATTCAGCATC…
CV_313 [organism= Crassostrea virginica]	330	Alstrom syndrome protein 1 [Crassostrea gigas]	1.84e-20	K1QQ92	3e-17	K1QQ92 CRAGI	--	CCCCGGTCCAATGGACGACCCCTCTCCCTCTCTATGTACTGCTGCATGTCCTCTCCTGAACGTTCCCTCTGGGTAAGTCCCTGATCAGGGGAAACTCTTTGTCGCCTTTTATCAGCTTCCAAATCTGTCAAGGAGGGCTTGTACAGGTCAAGGTCAGATTTCTGTGGGTGGGAGAGAGACTCTCCCGGATAGAGGGCACCCCTCTCCAGGGGACGGACCTCCAACCCCTTTCCTGGTTCCAGTGGTCGACTCTCCCCTCTATCATATCTAAACTGTATGTTTTCTTCCGATGATCTCATTGGCTGGCTTAGTGAAGTGCGACTGGTCTCA
CV_314 [organism= Crassostrea virginica]	340	Alstrom syndrome protein 1 [Crassostrea gigas]	4.27e-23	K1QQ92	3e-21	K1QQ92 CRAGI	--	CATATACATGTAACTGTTTCTGACCAAATTGAAGAGGATGGATGTTTTCTCAAGAAATGTTGGGACAGGATTCCAGCACCTGTGTGAGTCAGTGTTTGTGGGCCTGTGTCAGATAATTGGGACCTCTGTACAGGTGGCCATCAGGAGAGAGACGATGAACATCACGGAGATAGTGAGGAGACAATTATCTGATAAGGATGATCTCATTGCAATGGAGAGTGGAAGCAGGAGAGAAGGATTCAGACTGGAGGGATCAGATACGGACTTTATGTTATGGCAAAATGACAAAAAGTGATCTGGAACATGTTTCAGTCTGAGTATTATGACACAGCCAATAAAA
CV_315 [organism= Crassostrea virginica]	352	Alstrom syndrome protein 1 [Crassostrea gigas]	1.71e-54	K1QQ92	2e-46	K1QQ92 CRAGI	--	GGAGATTCTACAGAGAACGGCGTATGTAGAGAACAAGCAGGTTCCCCGAAAGGCAGAGGCTCCTGCCTTGGATTACTCTTTGTTACAGAGAGATCTGCAGGAAATCCAGAACAGTCTGCCTGTCCACCTGAATGCTGACACTTCAATGGATGCCTCTGGAGAGAAGGAAGGTCTGAGGGATAGTCTCAAAATGAGTGAGAAATCTTTTGTTTCGGAGACCGAGAGTCGGAATGGTGGTAAGAAGTTACTGTGGGATCACGGAGCAGACCTTGGATATGATGACAGCTGTCGATTTCTGGGAACCATGAAATCAGACACTGAAACTATGGAGGCCAGCCAAGGGTCACTGGAT
CV_316 [organism= Crassostrea virginica]	400	Alstrom syndrome protein 1 [Crassostrea gigas]	2.21e-24	K1QQ92	6e-21	K1QQ92 CRAGI	--	GCCAAAATGAGAGATAGCCCCAAGGGGTTAGCTTGGTACATTCCCATGGGTAAAGAAGCCAGACCCTGGAAGAAACCTCTGAAAGAGCGCCAAGCTCACGCGGTGCGCAGTGAACCATGGCAACCCAGCAACATCAGCAGCAACCAGTGGAAGCACATCAGCAACAAGAATGTCATGAATAAGTCTCGTGACACTCATTTTGATTTGAACCCCAGCGGCGAACTCATAGAAATAAGGAGAATACGATGGAGGAATCAGATGATGACGATTTGGACACCAAGCCCCTCAACAAATGTCTCTACAGGATGCCTTCAAGCTGTACAAACAGAGCACAATCTCTCATGTTCGAGAGCGTCAGAACGTGTGCTTCTGCAGCCAATGAACGTAACTTCACAGCCCT
CV_317 [organism= Crassostrea virginica]	425	Alternative oxidase, mitochondrial [Crassostrea gigas]	7.86e-18	K1QRC6	7e-15	K1QRC6 CRAGI	--	AAACTGCATCCATGAAGGATGTAGTGTTGGCAATACGCGCAGATGAGGCGCACCACAGGGTCGTGAATCACACACTGGCTTCCATGAAAGAGGACGAATATAATCCCTACGAGCCGGGGAAGTGAACAGCCGGAAATTGAGGACACGGAAGGGTCATTAACGCTATAGTTTATGCTTGTTGACCAATGTTTGGTCTTACGTTCTATCAGAATTTGCATACCAGACATTGTGTACTGTTTCGTCAAACGTGTTATTGTTAAATACCGTCGATCTGGCGTAAAACATCAAACAATCAATCAATCTTTACACGTTTTAAGTGATGCATTGATATTAAACTGTATTTCCGCCCGAATTTTGTGAACATTTCATTTGAATTTGTTACGCTAGAAGAACATTTGA…
CV_318 [organism= Crassostrea virginica]	325	Alternative oxidase, mitochondrial [Crassostrea gigas]	4.77e-19	K1QRC6	2e-15	K1QRC6 CRAGI	--	TCCCGCCACCATGAAGGACGTCATCTTTAACATCCGGGCGGACGAGGCCAACCACCGGAAAGTGAACCATGTTCTGGCGTCCCTACCAACCGACAAATATAACCCCTTCCTACCCGGACAATAACAAACACACAGACCCTAAATGTGCCTCATCTCTGTCTTTTTCAGGAAACTGCATCCATGAAGGATGTAGTGTTGGCAATACGCGCAGATGAGGCGCACCACAGGGTCGTGAATCACACACTGGCTTCCATGAAAGAGGACGAATATAATCCCTACGAGCCGGGGAAGTAAACAGCCGGAAACTAAGGACACTGAAGGGTCA
CV_319 [organism= Crassostrea virginica]	926	Amidase [Crassostrea gigas]	7.58e-133	P95896	1e-63	AMID SULSO	sso:SSO2122	TCAGACTGTAATTTCTCACAAGCTCTGGCGACCTTGAGAACTGTGAGGTCATCAAACATCCTCCCCACGATCATCATCCCACAGGGCAGACCCTCGCTGTGACCCACGTTAACGCTGATGGCGGGGTGGCCGGTGGCGTTAAATGGCGCAGTGTTCTTTATCATTCCTAGGACTAAATTGAGGGTTTCTCCTACAGAAAGATCCTTCGTTGGAAGTGGGATGGATTTCATTGGCAGAGTGGGCATCACGATTACATCAAACTCTTTCAAAAGTCTGTTGTACTCCCCTGTCAGGTGTTGCAGAAGGTTTTGTGCCTTGCTGTAAAATTTGTTTGGTAATTCCTCTGTATATACTCAGAAAATATCATAACACACTTTAGTGGCAGTGGAAAGTCAAATG…
CV_320 [organism= Crassostrea virginica]	804	Amidase [Crassostrea gigas]	4.3e-122	P95896	9e-60	AMID SULSO	sso:SSO2122	CAGCGGGGAACTGTCGTGGATCGTTACCGTGATCATACCCCGCGATCACCTCCAACAACAGGGCACAGTCTTCCACCGTCCTTGCCATGGGTCCCACGTGATCAACCGTCATCTCGATTGGCATGATGCCAGTATATGGCACCAAACCATAGGTCGGTTTCAAACCCACAATTCCACACCAGCTAGAAGGAATACGAATGGAACCACCCTGGTCCCCGCCAATTGCAACATCAACGACCTTTCTTGCCACCAAAGAGGCGGATCCGGAACTTGATCCACCAGTGCTTTTTGTTGGATCATGAGGGTTTTTTAACTGGTCCCGTGGACGAGGTACAACTGTTCCCGGAGAAGCAGAGATCTTCACAAACCGCCTTTCCTAAGATTTGTCCTCCTGCATCC…
CV_321 [organism= Crassostrea virginica]	690	Amidase [Crassostrea gigas]	6.24e-117	P95896	1e-37	AMID SULSO	sso:SSO2122	AATTTCACGAAGCATATAATACAAAATCTACTTAATTGTAAATATACTTTCTCCTGTTACATACGGATGATAAAAGTCAAAGACTATCTGACGTCAACATACAATTTCTCCACGGCTCTGGCGACCTTGAGAACTGTGAGGTCGTCAAACATCCTCCCCACGATCATCATCCCACAGGGCAGACCCTCGCTGTGACCCACATTCACGCTGATGGCGGGGTGGCCGGTGGCGTTAAATGGCGCTGTGTTCTTTATCATTCCTAGTTCCAGTTTAAGGGTCTCTATTATGGAATGGTCTTTCGTTGGAAGTGGAAAGGCTTTTCCTGGAAGTGTGGGCATCACGATGACGTCATACTCTTTCAAAATTTTGTTATACTCCATTGTCAGGTGCTGCACCAGA…
CV_322 [organism= Crassostrea virginica]	372	Amidase [Crassostrea gigas]	7.96e-12	K1P6P1	1e-11	K1P6P1 CRAGI	--	CAATTAGCTGCACATCTCAGCCTTGTTCATGGATCATTCCTGGGCGCCAGATGAAGCCGACTGGACCAGTGAGCACACTGCCCAAAAGTCCAAACCGCAAGTGACAGAAATGGAAATGTAGATCCACTTGCCGCTTATGATCCTCGTCATTCAGATGACAGACAAGTAGACATAAGTTACACACTTCAGCAGTTGAGGGATTTGAGGAATCTCTTTCCCGTAACAGGAATGTCCCACTTGTGGAATGTACCTGACCATGTTCCAGAGGCTATCCAAGAAATGGAAGTTCTGGATGAGGAAGATATTATGGTCACAAGATGAGAAGCCTCATATTTGTGAGGGTAATGTACCCCAGCTTGCAATTGACCATGA
CV_323 [organism= Crassostrea virginica]	407	Amidase [Crassostrea gigas]	6.33e-11	K1QFU8	3e-09	K1QFU8 CRAGI	--	GGCTGCAGGGGTTGCTGATTATAAGTGCAAGATGGCAAGAAAACACGGTCATGAATTCAGAGAGATGTTTACCAGTTGTGACGAATTCCACCTACCTCTTTGTGAACATTACTTACAGTCTTCGCCCCTGGTAACCACTATAGAATATAGAGAGGAGAGCCTCAGAATTTACCAATCCATTTTTCTTCAACATCCAGATCCTAAGGAATACCAGGAACACAAAGAGATTATCTGGACGAGCTTATCTATGGCTGCAGGGGTTGCTTTTTATTTTATGTGCTGGTCTTTTCATTTATTGCAAGAGAAGAAGCAAATCATCAGTAGCATCTATGACACAGTTTTTATGCGCCCTCGAGGCAGAAATCCCTACACACTTCGCGTACCAAATGGTCCAACTAC…
CV_324 [organism= Crassostrea virginica]	348	Amidase [Crassostrea gigas]	6.22e-05	K1Q2A1	8e-05	K1Q2A1 CRAGI	--	GCGTTAACGTGGGTCACAGCGAGGGTCTGCCCTGTGGGATGATGATCGTGGGAGGATGTTTGATGACCTCACAGTTCTGAAGGTCGCCAGAGCCGTGGAGAAATTCGGGACAGCAGTTCTTAAACTTTTGCTTTGTGTATTAATGTCATTATAAGCAGTAGACAATCCAATACGCAAGTTCCGAGACAATTGCTCTTCTGTGAAGGAGGTATTTAATTGTACTCACGCACACACATCGGTGGGTACAAAGCTTACATCCTACATACGGGAACCGTCGAAAACTGTTGCTTAAAAATATATTTCGATGATTTTGCAAATCAATAATGCAAAGAAAAGTTTCAAAGTTAT
CV_325 [organism= Crassostrea virginica]	431	Amidase [Crassostrea gigas]	6.96e-26	P22984	1e-11	AMID RHOER	--	ACTTTGTCGGATCGATGTAATAATATTTATGAAAAAAAAATCGGTTTCCTTTCTATGAAAACATACAAGTCGCGTTTTTAAGTTGATATTTTATACTTATCTTGCCGAACGCTAATGCTATTGCAAAAACATTTCTATTCCTGAGATTACAACAAAACAATTTCAGATAGTCTGAAACTTCTCCATGGAATGAAAAAGAACACTACTCCCTTTAACGCTACCGGACATCCCGCCATCAGCGTTAACGTGGGTCACAGCGAGGGTCTGCCCTGTGGGATGATGATCGTGGGGAGGATGTTTGATGACCTCACAGTTCTGAAGGTCGCCAGAGCCGTGGAGAAATTCGGGACAGCAGTTCTAAACTTTGCTTTGTGTATTAATGTCATTATAAGCAGTAGA…
CV_326 [organism= Crassostrea virginica]	324	Amidase [Crassostrea gigas]	1.27e-30	P27765	3e-06	AMID PSECL	--	CCACATGGCACTCCATACACAGGAACTAGCTAGCTTAGGAAAAATATGTCGAAAGGATCAGAATTACAAAAGAGTGCCGCCATCGTTCGGATTACAGAGAATGATATCATCGATATCAGAAGACTTGCGACTGAAACTGACAGCTGAAGAGACCAAAGCCGTCCACGATTTCTGCGAAAGTACTAGTCAAGATTACCAGAGGGTGAACGATCTGGTTGCACCAATTCCTCCAATTAAATATCCAAGGACTCCGGGATACAGAGAAACTGAAGATGATTCATGGTATTACCGCTGTGATATTAAGGGAGCAGAGTCGGGACTTTT
CV_327 [organism= Crassostrea virginica]	350	Amidase [Crassostrea gigas]	1.98e-18	K1P6P1	3e-18	K1P6P1 CRAGI	--	CATTGATGCCAAGAAGAAAAAGAAGGATGATTTAATTTGTGATATCATCACATCGCAAACACCCACAGATTGTCTCACTCCAGTGGTAAATATAGCAAATCCTGACACAACAGACCCTATCGACCTACAGTTTAAGGAAAATCTGCCTCCTTTCAACGTTCCTCATTATTGTCTTCATAAAGAATTTCCGAACCCCCTCTGATAACATTCACTGATGTGTATGATTTTATGGTCATAAGAAGAAGAACAGGTGGTCAAAGTGCACAGAATTTCAAAGGCCTTGACAAGTCTGTTAAACATTTTGATGCAGGTGACATCCAGGAGATATGTATGGCAAGGGTGAGTTGACA
CV_328 [organism= Crassostrea virginica]	473	Amidase [Crassostrea gigas]	1.14e-59	P27765	2e-25	AMID PSECL	--	GAGGAAACAGACGCCGTCTTTGTCTTCTCCAAAGAAACATTGAAAAGTTACCAAAAAGTATACGAGTTAAACTCGCCATCTGCAACGGTTAAATACCCCAGAACTCCGGGTTATAGAGACACTACAGATAATGCATGGTATTACAGATGTGACATTAAAGGGGCGAATTCTGGACTTTTGGCGGGGAAAACGGTTGCGATCAAAGATAACGTGTGTGTGGCGGGAGTCCCGATGATGAATGGAAGTAAACTCTTGGAAGGTTTGTTCCCGACCGAGACGCCACCATCGTGACCAGGATATTAGATGCAGGTTGCTAGGAAAGTTGTCGATGTTGCCATTGGTGGGGACCAAGGTGGTTCTATTCGTTTACCTGCCAGCTGGTGTGGAATTGTGGGATTG…
CV_329 [organism= Crassostrea virginica]	564	Amiloride-sensitive amine oxidase [copper-containing] [Crassostrea gigas]	4.96e-103	Q8JZQ5	5e-36	ABP1 MOUSE	--	TCGGGTCCGTGCGGTTTCTGAACACAACTCGATTCAAAAGAAGTGCCATAAGTATTTAAATGGATGCCCCCGCCATCTTTTGGACTGATCTTTACAGTATTTGGAGAAGACACACTAGGACACTCCGTGAAATAGTTAAAAGGAAGCAGGTAAAAGTTCACTTGAGTACCAGGTGTAGTGGTTGAAGGCACATCCTCAGTATGTGGTATGTGTAGGACGCCCATAGTTAGCCACGCCACAAGGTCGGCATTAACTATAGAGTCGTTATTCTCTATGAACTTATCAAAGTCCAGGAGCGGATCCCAAGGGTCATTCTGGGCGTAGATAGAACTACTAGTGTCCTCAAAATCGTGATATCGTGTCACCGCTAGAGGATATTTGGCCCAATTGGCTGCTTTA…
CV_330 [organism= Crassostrea virginica]	511	Amiloride-sensitive amine oxidase [copper-containing] [Crassostrea gigas]	2.38e-58	P36633	1e-06	ABP1 RAT	--	TGTGGTAGGTGGGTTTGTAGGGGTCCAACGATGTATTCCTCCACCCTCGGTGGATTCATGTCTCCCTAACGATTATTGCCTTGGCAGTCCGTTCGGGTTGTTTGGCTATGCCTTGTAAATATTTCAAAACGGCATCTTTTAAAGGCATTAAGTGGTCAATCATGTAGATATAGGAATTATTAGTTGTGGCTTGCGAATATGGAACGAGGTTCAATGATTTAACGTTTAGGAGGTAGTCGCGTGCTGAGATGTATTCCTTCGGCGTGAGTCCGTCAAACACTTGCGGATTGTCCAGATCCCTTGGAATCACAGAATATCCCGGAACACAAGTGGGTCTTTCTAATTTGATGACAGCTAAGATGATTACGACGATGAGAAAGATGACACTTAGAACACAAG…
CV_331 [organism= Crassostrea virginica]	288	Amiloride-sensitive amine oxidase [copper-containing] [Crassostrea gigas]	5.67e-26	K1QY16	7e-26	K1QY16 CRAGI	--	GCTTTCTCGTTGGTTTTTGTAGTTATGCTGACAAGAGCTCCCCCGTAATCTGGACCAGTCACAGGTCGATATTGAAAGGGAATATCATCTATCCATATGGTGTAATGTGTAGGATTTGGAAGCGGAGTCACAATTATTTCCATAATCTTTGGTATTAGCAGATCCCCCGCGAAAGATGATGACCCTTGCTTCTCTTGATGGTCTCTGGCCAGACCCCTCTATCCAGATAGGAAATGGCATCCCTTTTTGTTTGGGAAGATGAAGCTCGGCCGAGAAGATGTATGACGA
CV_332 [organism= Crassostrea virginica]	299	Amiloride-sensitive amine oxidase [copper-containing] [Crassostrea gigas]	3.12e-44	P36633	2e-10	ABP1 RAT	--	GCGAAATTTCGTACGCAATGCGTTCCTCTTGAAATCGCACGTCAAATATCTGAAGACCGGTTGAAGGTCTCATTTTAAAATTGAAATCCCAATGCATGTACGACACGTGTTGGCCGTCCACTTGATACCGTCGCCCGTCTGGTTCCACAAGTTTGGGACCCCTGTAGCGGATCCGGCATTTCACTTTTGCCTCTGCGGTTATACGACGAATATAGGTATTCCTTGGCACCAAGAGGTTCATAGTTTATTTTACGTATATGGTTAACTCCGAGATATCGCGTAACGAGGTCTTCCACTTC
CV_333 [organism= Crassostrea virginica]	391	Amiloride-sensitive amine oxidase [copper-containing] [Crassostrea gigas]	1.35e-24	Q9TTK6	2e-09	AOC3 BOVIN	bta:281002	GCGAGTCAAAAATAATTGGAAAACATCTGTGTAGGTTTATACCCAGAATAAAACACGCTCACTTCTTGGAGGGCAAGTTCATACACAATTCTCTCATCCATGAATCGAATATCATAGAGCTGCGGGCCTCTAGTGCTGGACATGCGGAAATCAAAAATCCCAGTTCATGTACGTCACATGCTGACCCTGGACACTGTAACGCTTGCCATCGGGTTCGATCGAGATTGGTGCACGTTGATTTGTTTTTGGAACCTCTGTACCTCGTCTGTAAAGTGTGGAAAATAGGTTTTCAGACATGACAGGGAATAATATGGGCTTCTTCTGCAATTTGTTTTCATTTGTATTGCTTTCACTAAGGAATCGAGGGAGTCGAACGTATGTTCGTTGTACC
CV_334 [organism= Crassostrea virginica]	324	Amiloride-sensitive amine oxidase [copper-containing] [Crassostrea gigas]	2.49e-43	Q8JZQ5	5e-08	ABP1 MOUSE	--	GACGAAGAAATATGAGAAGATCGAGCCATGTTCGTCTGGGCAGCGGGTGGACTTGTCAGAGCCCCTCGTTCCGTCTATATTCCACGATCTGACCTCAAAAGAAGTGAAAGGAATGATGGATTTTCTGTTTAAGCAAAAGGATCTTAATTTGACCAGACCAGAAAAAATGAGTGTAAAATCGTCATACATCTTCTCGGCTGAGCTTCATCTTCCCAACAAAAGGGATGCCATTTCCTATCTGGATAGAGGGTCTGGCCAGAGACCATCAAGAGAAGCAAGGGTCATCATCTTTCGCGGGGGATCTGCTAATACCAAAGATTATGG
CV_335 [organism= Crassostrea virginica]	474	Amiloride-sensitive amine oxidase [copper-containing] [Crassostrea gigas]	4.01e-72	P36633	8e-22	ABP1 RAT	--	CTTCGAAGGGGCATTCCTGTATTAATCTCAAAAAATACAGAATGCATTTTTGTATATGATTGGTTTAGTGGAGGATTCCATGACGTGCAATGCGTCAGTAAAAGTTGCATGAGAGGGACAGTCAACACCAGGAACTAAGCCCTTGTCCTGTGGACCAATCAGAGCAGTCGAGTCAAAATAATTGGAAAACATCTGTGTAGGTTTATACCCAGAATAAAACACGCTCACTTCTTGGAGGGCAAGTTCATACACAATTCTCTCATCCATGAATCGAATATCATAGAGCTGCGGGCCTCTAGTGCTGGACATGCGGAAATCAAAATCCCAGTTCATGTACGTCACATGCTGACCCTGGACACTGTAACGCTTGCCATCGGGTTCGATCGAGATTGGTGCACG…
CV_336 [organism= Crassostrea virginica]	337	Amiloride-sensitive amine oxidase [copper-containing] [Crassostrea gigas]	2.03e-60	P36633	3e-27	ABP1 RAT	--	CTCTTTGGATTGTTGTAGACGTTCGGTTCTATCCTCATAGAGTCACGTGACCCCATTGCCGAGTCTTCTGGGAAGTAATTGTAGGGCAACAAGAAGAAGCTGAGGTCCATCCCCGGGGTGTGCGTCACGGGCAGGTCCTCGGTGTGGGGGATGTGCTGGACACCCATACTGACCCAGGCCACCAGGTCCTCATCAACAATAGTGTCGTTGTTGTCAAGGAACTTTTGGAAGTTGACCACTGGGTCCAGGGCATCCAGGCCACTGTAGATGGTGCTACTAGTTCGTTCTCTATCGCTGTGTTTGGTAACGGCCATCTGATAGCGCATCCATGCCATGG
CV_337 [organism= Crassostrea virginica]	416	Amiloride-sensitive amine oxidase [copper-containing] [Crassostrea gigas]	9.09e-49	Q8JZQ5	9e-09	ABP1 MOUSE	--	CCAAGTCATGATGCTCCCCAATTTTGGAGTACATGTCAGCGACAACATCAACGGCAATCTCCATCATCATATGTTTAGCTACAAAGTGGACTTGGACATTGAGGGAACACACAACAGATACAGAACATTAGATATTTCTACTACAGCTTCGGCCAACCGATTCAATCCAGACCCCAATGCCAAAATGATCCAAGGCCAGTTTGTGATCTCTGAGAAAAAGCCGAAAAAGAAGCAGCCTACAAGTTTAATTCGATACCCCAAAGTATCATTTATTTACAGCAATCTAAAAAGCAACAAGTTTGGGATTCCCAAGTCCTATCGGCTTTTAAACCGAGGAATGAGCAAACAATTGCTACCCTCGGGCCAGGGGACGAGCCGGCCATGGCATGGATGCGCTAT…
CV_338 [organism= Crassostrea virginica]	444	Amiloride-sensitive amine oxidase [copper-containing] [Crassostrea gigas]	2.35e-90	P19801	4e-26	ABP1 HUMAN	hsa:26	GCATCTTTTTCAGTGCGTCTGATGTTACGGACGTACGAATTCTGAACATGAGGGTTACCGTACCATGGATCAGTTTTGTTTTCCGACTTGATGTCAAGGGTTTCAAAAATATTTTTAGTGCCTTTGATATCGAGGTCAACCTTGAAGTTGAAAAGATGATTATGAAGACCTGCAATAACAGTTTTTCGCACGTGGGCACCGTACGGTTCTTCTTGTGGTACATAGAAAGACGTTCCTAAGTATCCTGTCAGCAAGACCCGTATCTCTACCATGCCGTTTTGATAAAACATATAGTCAAACACGTAATCATAGTTGATGACACTCATTATTGTCCGTACCACCAATACGGAATTCACCATTCCACCGTAAAAGGCTCCAGATCTACCATAGGCTCGGTGA…
CV_339 [organism= Crassostrea virginica]	433	Amiloride-sensitive amine oxidase [copper-containing] [Crassostrea gigas]	2.79e-71	P36633	2e-17	ABP1 RAT	--	CACCAATACGGAATTAACCATTCCACCGTAAAAAGGCTCCAGATCTACCATAGGCTCGGTGACGCCGGAGAGGATAGTTTGCATTGTGCTCAAAAACGCAGAAAGCATTCTCGTACGTGCGATGGCCATTCTCGTTGGCCGAATACAGGTATGAGTGAATGAATTGAGCATTTTCGGGACAATCGACGCTTGGGACAAGCCCTCTTGAGCGAGTTCCGAAAAGACCGGCGCTGTCTGCGTAATACAACATCCGGTTGGTGGGACTAAAAACCTGAATCAAAACCGTAACTTCCTGCATACTCAATTCGTATATAATTCTTTCCGAGTCAAATTTTATGTCAAAAAGCTGAAGGCCATTTGTGGTCGACATTTTATATTTCAAGTCCCAAGTCATGTATT…
CV_340 [organism= Crassostrea virginica]	375	Amiloride-sensitive amine oxidase [copper-containing] [Crassostrea gigas]	4.78e-69	P36633	1e-25	ABP1 RAT	--	ATAATTCCAGATATTGGTTATGGTCCTTACGACAAGAAAGTAATCCACAAGCCCAGCGTACCCCGTGTATCCGTTAAGGGAGTTCGTGTAATGGCGCCGCAGTGGAATATTACCTGTGTCCTCAAAGATGCAGACTGAATTCTTTATCCTCCACGGATTATGGGAATTCGTTAGAAAGTCAGCGTCAAAGAACTGCGCGGTTTCCGGACAATCGACGCCAGAAACGAGTTCGTTACTGCTCGCTCCCATCATCCAAGATGCGTCGTAATAATTACTGGTCCCTTGCACGGGACCGTATCCTGAATAGAACACGACAGCGTCTTGCAGCGAAATTTCGTACGCAATGCGTTCCTCTTGAAATCGCACGTCAAATCG
CV_341 [organism= Crassostrea virginica]	363	Amiloride-sensitive amine oxidase [copper-containing] [Crassostrea gigas]	1.59e-59	P36633	1e-27	ABP1 RAT	--	CTCTGGGAAGTAATTGTAGGGCAACAAGAAGAAGCTGAGGTCCATCCCCGGGGTGTGCGTCACGGGCAGGTCCTCGGTGTGGGGGATGTGCTGGACACCCATACTGACCCAGGCCACCAGGTCCTCATCAACAATAGTGTCGTTGTTGTCAAGGAACTTTTGGAAGTTTACCACTGGGTCCAGGGCATCCAGACCACTGTAGATGGTGCTACTAGTTCGTTCTCTATCGCTGTGTTTGGTAACGGCCATCTGATAGCGCATCCATGCCATGGCCGGCTCGTTCCCCTGGCCCGAGGGTAGCAATTGTTTGCTCATTCCTCGGTTTAAAAAGCCGATAGGACTTGGGAATCCCAAACTTGTTGC
CV_342 [organism= Crassostrea virginica]	422	Amiloride-sensitive amine oxidase [copper-containing] [Crassostrea gigas]	4.37e-74	P36633	6e-24	ABP1 RAT	--	GTGGAATATTACCTGTGTCCTCAAAGATGCAGACTGAATTTTTTATCCTCCACGGATTATGGGAATTCGTTAGAAAGTCAGCGTCAAAGAACTGCGCGGTTTCCGGACAATCGACGCCAGAAACGAGTTCGTTACTGCTCGCTCCCATCATCCAAGATGCGTCGTAATAATTACTGGTCCCTTGCACGGGACCGTATCCTGAATAGAACACGACAGCGTCTTGCAGCGAAATTTCGTACGCAATGCGTTCCTCTTGAAATCGCACGTCAAATATCTGAAGACCGGTGGAAGGTCTCATTTTGAAATTGAAATCCCAATGCATGTACGACACGTGTTGGCCGTCCACTTGATCCGTCGCCCGTCTGGTTCCACAAGTTTGGGACCCCTGTAGCGGATCCG…
CV_343 [organism= Crassostrea virginica]	1196	Amine sulfotransferase [Crassostrea gigas]	1.83e-90	Q3T0Y3	2e-23	ST1B1 BOVIN	bta:521920	GACAGAGGTTAATGTACAAGAAAACAAAGGGAAATGATAACCACACATGTATATATGCGACAACTATATAGCAACAGTCTAATGAGCTACAGGTACATTGTGGTATGGTGTATCGTAGGTTATTGTTATTCTATGAATTACAGTACAACTATGCGGTAATCTACAATATTTTGCCACCTTAAAGCAAAACTATGCATAGAGCCAATCTCCGAAATTCTCTTATTTTTTCATTGTTATCTCTGAAGTACGCCTATTCGTTTTTCCGGAACATTGGTATCAGCAAGAATTCAATCTGATTGGGCTGGTGTATTCTAAGGTATCCCAAATTGTGAAAGGCCTACATATATTTTATCTCAAGGGGGATATTTGCGGCTTGGACTTGCGCCTCTAAAGCCTCAC…
CV_344 [organism= Crassostrea virginica]	494	Amine sulfotransferase [Crassostrea gigas]	3.07e-24	K1RV76	3e-20	K1RV76 CRAGI	--	AAACAATGTCAAGGTTCAAAAAACAGTAATGTTCCAGCGAGCATGCGCATGGTCACGGATGTCACGGACAAACACATTATGTACAGGAAAGGAGAGGCAGGAGATTGGAAGAATTGGTTAAAGGTTGCCCAGAGCGAGGCTTTGGACGCGGAAGTCCGAGCCGCAGACATCCCACTGGAGATAAAAATATATATAGGCCTTTTCACAATTAGGGACTTAAAAACACACCAGCTTATCGTGAATTCCCAATTAGGGCGAATTGTTGATGATACAAAATTACCCAAAATAACGAATAGGCGAGTTGCGGATTGCCAACGTAAAAGATTGGCTCTACGCAAGGTGGAAAAGATTACTGCATATCTGTCATCCATTGGTGAACGCGTAACTTATTAGAACTTT…
CV_345 [organism= Crassostrea virginica]	476	Amine sulfotransferase [Crassostrea gigas]	1.18e-45	Q29476	1e-12	ST1A1 CANFA	cfa:403892	GTGGGAAGGGAATAACTGATTTACAAGACAATAATTGCAACAAAGAAAACATGATTCTTTATAAAGGAACTGTTCTACCTAATTTTGTTGACACAAAATTGAAGGATATCGAAAGCTTCGCTGTTCAAGACAGTGATGTATGGATAGTGGGATATCCAAGATCAGGAATGACATGGATTCAGGAAATTGTGTATTTAGTCCAGACACTAGATTTTGATGGAAGTCGGCAAATAGATTGTGATGAAAGAGTTCCCTACTTGGAATTCCCCACTTCCTCCTTGACAGATCTGGCTGAGAAACCCTCCCAAGAATCATCAAATCTCACCTACCCCTCAATCTGCTACCTAAGGAATTACAGTCATCACAATCAAAGATAGTCTACATTGCCAGAAATCCTAA…
CV_346 [organism= Crassostrea virginica]	388	Amine sulfotransferase [Crassostrea gigas]	2.69e-21	P63047	2e-07	ST4A1 RAT	rno:58953	GTCAAAAAGGCCCAGGGAAAAACCGGGTCAAAACGCCCGTTTAAACGGTGCATTTCAATTTACAGATGAGAAGATGCGGAAAGGTGTTTTATGGGCAACATACGGGTCTTTTGCCTTAGGACTGTCTATTCTAAGTGTTATATTCTATAAAAAAGTTATTTTAGCTGTAATTCGGCGTGGGAAGGGAATAACTGATTTACAAGACAATAATTGCAACAAAGAAAACATGATTCTTTATAAAGGAACTGTTCTACCTAATTTTGTTGACACAAAATTGAAGGATATTGAAAGCTTCGCTGTTCAAGACAGTGATGTATGGATAGTGGGATATCCAAGATCAGGAATGACATGGATTCAGGAAATTGTGTATTTAGTCCAGACACTAGAT
CV_347 [organism= Crassostrea virginica]	274	Amine sulfotransferase [Crassostrea gigas]	1.03e-21	K1RV76	3e-17	K1RV76 CRAGI	--	GTTCGCGACCCCATAGCACATCTCAAAGAAAACAGTCAATTAACCTTCAAAGAAAGCGACATCTTTGTTGTGTCATTCCCCAAATCTGGTACGCACTGGTGCTATGAAATTGTGGACATGCTAAAAAACAACAGCTCCGAGTTCACGAAACACATGCTTCCGCTGATTGACATTCTTCCCGCGGAGAGNNNAAGCAGGACCTAAAAGGGCACGTTAAATGATCGCAGACTTCCTTGACCTTAATTCCAGTGAGGAACTGATCGAAGAAATCGCC
CV_348 [organism= Crassostrea virginica]	377	Amine sulfotransferase [Crassostrea gigas]	9.13e-19	O35400	2e-05	ST2B1 MOUSE	mmu:54200	GAAGAGGTGAGAAGCGAATACTCCATCGGGTACTTGCTTAATTCTCTCCGCGGGAAGAATATCAATCAGCGGAAGCATGTGGTTCGTGAACTCGGAGCTGTTGTTTTTAGCATTTCCACAATTTCATAGCACCAGTGCGTACCAGATTTGGGGAATGACACAACAAAGATGTCGCTTTCTTAAAGTTAATTGACTGTTTCTTTGAGATGTGCTATGGGGTCGCGAACTATTCCGGCGGGGAAGCGAACACCGTCATACTCAATGAGTTGCAGGACCACTTTCCATTTGGTCTGTTACTTCAATAGCAGTCATGGCTCTATCACCGCTCGAGTTTAATATGTTACTGTATTCGCTGAGCTTATTTGAACGGTGTGTTG
CV_349 [organism= Crassostrea virginica]	668	Aminopeptidase N [Crassostrea gigas]	5.42e-128	P79098	3e-44	AMPN BOVIN	bta:404191	ATAAACCCTCCAGCATTCCACTGCCCCTCGCTATACTCCTTCATGATATAGTTCCATCGAGAGCGCACAAAGTTCCAGGCTATTGGTCGACCAATCACGTTGCTGCCTACAGCAGAGATGACGCTGGTTCCGTCCTGTTTACGTACTTCACCATCTGTCACGGCATACTCCAAAAACCTTTTGAGAAGCCATGGGACCTTGGTACAGGACAGGGCGGACAGGAGCTTGGCTCTCTCGGAGGCCACCTGGGACGTCTTGTATTGATTGTAGGCAAAGTCCCACTCCGCCTGGCCGCCCTGTTTAATGGCCGTACAGTAAACAGTGTACTTCAATCCAGGGTCAATTCTGTTATTATTGGGGCTGTCCATCCACTGCTTGTATTGCTGTTCTGCTGCAGCT…
CV_350 [organism= Crassostrea virginica]	524	Aminopeptidase N [Crassostrea gigas]	8.85e-47	O57579	1e-18	AMPN CHICK	gga:395667	CAGTCTTTAAAGCTATTGTCATACTGATGTCCTCAGACATAGCCAGATTCCATGCGTCATTGATAATCTGTGCTCTATTGATAGGGTGGAAAAACCTTATGATCTTCATCCAGTTGATTGATCAGTTTATTCCAATTGTCATCGCTATAGGTCACGCGGTAATACCCATACTGCATCACGTTACCAAGTATCCAATCAGATCCCTGGACATTGGCAGATATAGTCTCTGTATCTGTCTTGTGCATCCAGTGGATATCAGCATCAGTCACGTTAAAGTTGATGTTGGACTTTGTTGTATAAGTAAATGGAATCTCCCAATGATAATTAAATGAAGAAACGAATTTCAAAAGGATCCACTGCGCCGTAATCTCTAAGATATCTCTTCTGTGTTATTTGGAT…
CV_351 [organism= Crassostrea virginica]	405	Aminopeptidase N [Crassostrea gigas]	9.51e-53	Q10737	9e-29	AMPN HAECO	--	GCCAAATTTGATATTACCTTAGTACGCAAAACCATATGACGTCACTGTCAAATATGCCTAAAATAAGTTCTGAATCCAGAGGTAATGGTTGGATTGCAGATCGATTTAACACCACCCCTCCTGTGTCCACCTATCTGTTAGCCTTCATAATCTGCGACTTCCAATACAAAGAAGACATGACAGCGAATGATGTCAGATACAGAGCTTGGGCTCGACCGGAAGCTGTCAACCAGACGGAGTATGCGCTCTCAGTGGGAACCAAGATATTGACTTACTTTGAAAACTACTTCGGAATCCCTTTCCATTGCCTAAGCAAGATATGATCGCGTTACCTGACTTTGCGGCTGGAGCTATGGAGAACTGGGGACTGATTACGTACAGAGAGACCGCCATGTTGTA…
CV_352 [organism= Crassostrea virginica]	340	Aminopeptidase N [Crassostrea gigas]	1.95e-46	P15144	2e-23	AMPN HUMAN	hsa:290	AAGGAGAAGGATCCACCCTCCATAGTCTTTCTTAAGTCTGTCATAGTTCCTACGAACAAAGCTCCACGCCAGGTCTTTGCCGATCGTGTTCTGGGAGATGTAGATGATGACGCTGGACGCATCCTGCTTGCGTACAACACTTGTGTCCAACGCCATATCCAGATATCTGCTGAGGATCCATGTCTGCTTAGAGCAGGCCAAGGCGTACAGGAGTCTGCTCTTCTCGGCCGCCAGACTGGACTGCTTGTACTGCCGCATCACAAAGTCCCACTCCCCCTCCCCGCCTTCCGACACCCCGGTGCAGTCACCAGGGTCTTCAGGTTCGGATCCACCAGGTTAC
CV_353 [organism= Crassostrea virginica]	328	Aminopeptidase N [Crassostrea gigas]	2.54e-23	K1QB08	1e-19	K1QB08 CRAGI	--	AACCAAACTGCTGCACGTTGGCGAGCAACCATTGGTTATTAGAGTTGTCTATAGTATTTGTCCAGTCAAAGTTGGCCTCAGTCTGGTTTCTGTAAATCCAGTGAATGTCGTTGTTGTCATAGTTGGTACCTTGACTGGATGTGAATGTAAACGGAATGCTCCATGTGAAGTTGAATGGAGAATGTGTTCGTCCCGTGGTACGCGGCCCTCGGGGAGATCGGCTACATCCGGAACATGCTGCTCACCAAACCCATCTTTGGGAAGTTTGAAGCGTACATGAGGATGAAACTGGAAACCAATTTTCCCATATATTGTTTCCAGTTTCATC
CV_354 [organism= Crassostrea virginica]	333	Aminopeptidase N [Crassostrea gigas]	1.71e-58	Q10836	6e-10	TRHDE RAT	--	GTTTTGAAGGCAATGAGAGTGAATCGATGAATAATAGGTTGTTGCGTTCGTACATTGTTGGAGGCGCTTGTTACTACTACAACAAACACTGCACAGATCGCGCCGTTGAACTGTTCAACAATTGGCTGAACAACGAAACACAACTAATCCCTCCCGACGTCAAATCTCGCGTGATGTGCACTGGGATACGAGAATCTCGTTCTGACACGTGGGACAAGTTGTTTGTCCGCATGGCGTCCCAGACTCCTTCAGACCAAGCCATCATCCTTAGCGCCTTGGGCTGCTCAAGGGAGCACTGGGTTCTAGAACGTTACATGACTTACGCCTTCGACG
CV_355 [organism= Crassostrea virginica]	420	Aminopeptidase N [Crassostrea gigas]	5.43e-56	Q9UKU6	1e-21	TRHDE HUMAN	hsa:29953	TGAAAGGAGAATGTGTTCCCTCCGAGCTGTTGCCAAGGACGTATCGAGACTGTTCTGCCCGGATGTGGTTGTTGTTAAACGTTACCATGACTACCGGGTAGTTCTGCTGCAGAATCCAAGTGTCCATGATGTCCTGTACATCGATATCCTTACCGTCTGTCATGGCTTGCTCAGACAAAGCCTGCCAGAGCTCCTGATGTCGTACATTGCCGTATTCCTTTCTTTTGATGTAATTAGACAGTCCTTTACGCAACGTTTCCGGTCCCAAGAAGTTCCACATCATTCTAATCACGGACGCTCCTTTTTGATATGTAATGGTGTCGAACAAACGGTCGATGTCATCCGGACTGTTAACATTGGTGGCAAAAATCGGGCGTGACGTGGGATAGCTGTCCACGC…
CV_356 [organism= Crassostrea virginica]	410	Aminopeptidase N [Crassostrea gigas]	7.08e-07	K1QB08	8e-06	K1QB08 CRAGI	--	GGCATATTTAATCACACAGATACATTGAAGACATCCTCTCCTCAATAACTATAAAGTATAAACACAAACTCGGAAAAATGCCTTTTTGTAACCAACCGCGAACATTTGTTAACATCTGTAATTAAAACTGCATTCACAACGTTTAAGATAACATTCAAAATTATCACGAACCAAATATGAATAACCAGTAACAAATATTACATGTATGTCAAATTGCGTTCATTGATATGAAAAGAACATTGTTGTCGGCATTTCAAACAAAAACGGCGTCTTTAAAACGTGACGTTACGGCACTCCCCCGCTAGACGCCCTGCGTTGACGTTGCTTCGTTCAACCAGTTCTCCAACTCGGCGTAGTGCTTCGTTACGTAAGCCACGTTCAAATCGACGTCTTGTAAGG…
CV_357 [organism= Crassostrea virginica]	331	Aminopeptidase N [Crassostrea gigas]	1.14e-19	P15145	2e-08	AMPN PIG	ssc:397520	GTCAATTCTGTTTCTTTCTGGATCCTCCATCCAAGCTGTATAGAGGTTTTGGCTTCTGTCGTGCATGACGACACTCCGTAACCACAGGCAGCACTGCCCACCATGGAACGTAGCAAGGTTTCTGTGTGAGTAGAATTAGAATCATCCAAAGTGAGCTTCTTGAAAAGTTTGCTCAATTTCTGCTTCATAAACACCTGGAAGTCCCCGAAAGCCTCGGTTTCTCCCAGCATGTCAGACAGATAATTCAGTTCGTTCATGGCAGCCCTCCAGGGGACATAATCCCCCTCAGAATCCAGGTACTCCAGGCTTGGAAGCGCCACATCCACCGAGA
CV_358 [organism= Crassostrea virginica]	372	Aminopeptidase N [Crassostrea gigas]	7.51e-34	P15145	4e-08	AMPN PIG	ssc:397520	GTGAAATGGGAAGGAATAAAAATCAAATGTTGTTCTTCTCATGGAAAACAAATGTACACATGTAAATGGTTAACTAAACTAATTTTACCAGTGAATCTGATTAATGTTGTAATGAGCTAACACAAACTATTTCAATAACAAAATGTCTATTTACTTTCATTTAACCAATTTAAGACAAGGTTCAAATTTTTCTGCATCCACTGAATGTTTGCTTGCACAGCTTCAACAGCTTGTTCATAAGATCTCTGAGCACGACCCAGATCAGTGTGTGCTTTCCCGAAATCTATCAGCTGCTGTAGCTGATAGTCGCTGTTGAACGCCCCCGAGATGCTCTTGATAAACCCTCCAGCATTCCACTGCCCTTCGCTATCT
CV_359 [organism= Crassostrea virginica]	323	Aminopeptidase N [Crassostrea gigas]	7.59e-27	Q9EQH2	5e-12	ERAP1 MOUSE	mmu:80898	GGACGTGACCAGGCCCCATACAGAATTCCACTTGGCGTCATCCTGCTGATGTTCTTGAAGTCACACACAATGAAACAGGCTAGGTACGTAGACATCGGTACTGACTCCTCATAAACGTCCATTACTAACCCCTCGGGACTCTGCTGTGATCTTTCTATCCGCATGTTGGACAAAGAAAATCATCTCAGGTTTTACGAAACAATGGTGACCTTGAACTTTTGCCTTCATTGTCTGGTTTCATCGAAGCAGGGGAAAAGCTTTGCGGGCATCAACAGGTTCCATCTGGGTGGTGGCCAAAATACACAGTCTGGTCTCCTCTCCTG
CV_360 [organism= Crassostrea virginica]	342	Aminopeptidase N [Crassostrea gigas]	2.61e-31	O57579	4e-27	AMPN CHICK	gga:395667	CCCTGAACCCATGTCTGGATGGGATTTCAAGAAATCCTCCAACTGTTTGATCTCAAATTCAGTGTTAAAAGAAGAGGACACTCCAGATATCAGACGAGGGAAGGCGAAGGAGGATTCACCATATTCCTTCAGTAGGTAGTCCCAATTGCTGCGTACAAAGTCCCATGCCAAACTCCGTCCAACAGCATTTCCAGATATGTAAACAATAACATTAGTGGCATCCTGTTTTCTGATTTCAGAAGAAATCTTCGTGTACTGAAGATATCTACTGAGGACCCAGACTTCTTTGCTACAAGCAGCGCTATCATCAGACGGGACTTTTCCGCTGCCACATTAGACTCC
CV_361 [organism= Crassostrea virginica]	407	Aminopeptidase N [Crassostrea gigas]	2.43e-58	O57579	2e-11	AMPN CHICK	gga:395667	TGCTGATGGAGGCCCTGGGCCAGTCCCAGAAACCCTGGCTCCTGTGGAGGTTCGCTAACTGGATCTTTGATCCAACCCGGATCCGTATGCAGGACGTCAGAACGGTGATCAGCTACCTGTCAAAGCGCCCCCTGGGAAGAATGATCTCCCTTCATCTACTGATGACAAAGTGGGATAGGTTGAACGAGCAGTTTGGTTTTGATAATTTCCTCCTTAGAGAAATGATAGCTGAAGTGACGCAATTTGTGAATTCCGAATTTGAATATAAACAGCTGTCAACACTATTTAGGGAAAAACCACCGAAAGTGGCTAAAAAGGAACACTTAATCTTTAGCACTCATAAAAGCAAATATTCATTGGATGGACGACAATTATAACGTCATCACCGATTGGCTACGT…
CV_362 [organism= Crassostrea virginica]	378	Aminopeptidase N [Crassostrea gigas]	1.31e-46	Q8K093	9e-15	TRHDE MOUSE	mmu:237553	ATGCAAGGTACTTTTGGAACAGAAGATTGGATTCTGGGTAATGTGCAGCAGTATGGGTACTACAGGGTGAACTACGACAGAGGCAATTGGCTGAAACTAGTGCAACAACTCAAAACTGAGCACAAGAACATTCATGTCATTAACAGAGGGCAGTTAATCAACGACGCATGGGCACTGGCCAAATCTGGCGATGCTGACATGGATATTGCTCTGAAGATGGTGGAATACCTGGGAGCTGAGATGGATTATGGTCCCTTGGTATGCGGCAAGGCAAGAGTTGTCCTACGTCAGAGATGTTGACCAGAGCAACCTGTACGGAAATTCAAGAGGTTTAATGCAGACTCTGATCAGAAGCCGTATGATCAGCTGGGAATGGAC
CV_363 [organism= Crassostrea virginica]	401	Aminopeptidase N [Crassostrea gigas]	6.08e-81	Q9EQH2	4e-46	ERAP1 MOUSE	mmu:80898	CTAGCCTGTTTCATTGTGTGTGACTTCAAGAACATCAGCAGGATGACGCCAAGTGGAATTCTGTATGGGGCCTGGTCACGTCCTGAGGCCATTAGTCAGGCTGAGTTTGCTCTAGATGTAGGAGTGGATACTATCACATTTTATGAAAATTACTTCAACATCTCCTTTCCTCTGAAGAAACAAGACATGATAGCCATTCCTGATTTTGCGGCCGGAGCCATGGAGAACTGGGGGCTGATTACGTACAGGGAGACCGCCATGTTGTACGACCCTGTGATGTCATCAGAGAGCAACAAACAGCGAGTCACAGTGGTCATCACCCATGAACTGGCTCACCAGTGGTTCGGCGATTTGGTCACCATGGGATGGTGGGATGACCTCTGGCTCAATGAAGGCTTC…
CV_364 [organism= Crassostrea virginica]	375	Aminopeptidase N [Crassostrea gigas]	1.95e-66	P79098	4e-22	AMPN BOVIN	bta:404191	GATTCCTCAGAAGTACGACGTCAAGACGGCACATACGTCATTATTTACGTGTCACATAACTCTGTCGGACGAGACCTCGCCTGGAATTTCGTGAAGGCCAACTTTGAGCAGCTCCTGGAAATGTATGGGACCTCCTCTTTTGCCCTGAAGAACCTCCTGACAGGAGTCCTCGATTCCTTCAACACGGAACAGGATCTCCAACAGCTGAGAGATTTCAATGAAAAGTTCCCGGATATGGGATCCGGAACGCGGGCCTTTGATCAGGTGATGGAAAAGACAGTCGCCAACATTGACTGGATGAGCAAGTATTACCACACCATTTAGGGCTGGCTGGATGATAACCTGGCATCTTCCACTGGAGGAAACTCCCTGAAA
CV_365 [organism= Crassostrea virginica]	355	Aminopeptidase N [Crassostrea gigas]	6.22e-08	K1PYH9	2e-06	K1PYH9 CRAGI	--	TGTGTCTAAAAATGCACATCTACGTATGTAGATAGTTGTTCTTATAAAACATTATGTACTAGACACACTTTTTATGAAGATGCGAACATTAGGGAACACCATCTGTCGAGCGCTTACAGATCCTTTGTTCGGACAGATGTTTCAAGAGAAAGGCAACAGCATTAAATAGACCTTTCTTGTTTTAAAAGTAGACACCATGATTTTCTCCATTAGTGTGTTTGGTTTGTTTTTCCAGCAGAATTTACAGAACGGGATCATAACATTCCCACCACGTGATCACGTAGCCAATCAGTGATGACGTTATAATTGTCGTCCATCCAATGAATATTTGCTTTTATGAGTGCTAAAGAATTAA
CV_366 [organism= Crassostrea virginica]	538	Aminopeptidase N [Crassostrea gigas]	3.25e-70	P79098	2e-07	AMPN BOVIN	bta:404191	TGGAACTGCAACAGCTTAGAGACTTCATCAGCTCCAAGGATCTGGGATCAGCTACGCGAGCAGCACAACAGGCGATTGAAAAAACGCAGGCTAACATCGAGTGGATGAAGAACAACGTACCGATCGTCGAGAAATGGCTGGGCAGGACGACCCCCACCGCCCAGGTCAACACAAACGTCCGCCTGCCCCGCTCCGTGCTACCGGAGCTCTACACCCTGGAGCTCTTCCCCCGATCTCTACCAATCAGACTCCCAAGAATTTCACCTTTTCTGGGAACCTGACAATTCTCGTGAACTGTACAGAGGTCACCCGCAACATCACCGTCCATAGCAACAAGATCTCCATTGACTTGGCCTCCATTGAAGTGAGGTCGACGCGAGGTGGCGGTAATCTGTTCAG…
CV_367 [organism= Crassostrea virginica]	371	Aminopeptidase N [Crassostrea gigas]	5.52e-67	Q974N6	1e-26	APE2 SULTO	sto:ST0623	CTCCATTTTGGCGTTCTTGAATTTATATGTCGTGACATACATCCTGAGTCCCTTTTGAAAATCTTCCCATCCGACAAACCCCATGAGCATGCGCAGAACAGCCATTCCTTTGCTGTAAGAGATTGAATCAAAGGATTCTGCGATGTCGTCTGGTGTAGCTATGGGAGTAGACACCGGATGTGACGTAGTTAGAGCGTCTTTAACCATCACAGGAAACACCTCTTTTGCGACAACGAATAACGTAAACACATTCCATTCAGGATAAATGGCATCCATAGCAAAGTACATCAGGAGACTGGCAAAAGCCTTCATTAAAGCCAAAAGGTCGTCCCACCACTTCATTGTTACCATGTTACCAAACCAGGTGTAGA
CV_368 [organism= Crassostrea virginica]	352	Aminopeptidase N [Crassostrea gigas]	1.76e-53	P15684	9e-17	AMPN RAT	rno:81641	CCGGGTCAAATGTCATCAAACAACCAATAATATCACTGTGCATATCAACAAACTTAACCTAACAGAGAAAATTCGGGTCACAGGAGTGGACCCCTCCGATGGAATACATTATAAAAATCACGAGATTGACACTCGAAGACAGTTTTTGATTATATACACGAACTCGCCACTTTTACCGGGTCATTACTATGACCTTGACCTGTCGTTTATAGGTCCCCTTAAGGACGATTTACACGGTCTGTACTTGAGTTCTTATAAAAGGAACAACCAAATTGTATATGCTGCTACAACGCAATTTCAAGCCACAGATCTAAGAAAGGCCTTTCCTGTTTCGACGAGCCCGCCATTAAAG
CV_369 [organism= Crassostrea virginica]	383	Aminopeptidase N [Crassostrea gigas]	2.34e-27	K1PYH9	3e-27	K1PYH9 CRAGI	--	CTGACGTAATAATACTCAAACGTCACGTTTGTATTCGGTCGTGGCGTCTCACAGCTACAGAAAGCGTCCGCCATAGAACTGTAAATAATGCGTTCCTTTTCACAAAGGCGACCAGTGCTACTGCTGTACACAGTATGAGAAGGTTCCCCAGGATAAGACAGGACACCTGGAAGCGACTGAGGTAGCACCCTGTCCGTCTGTCAGTAGAGTACTCCACAAACAGCTCCTTCTTCTCCATGGATAAGGCTTTACCGTTGGACTCTTTCCCTGAGGGCGCTCGAATCGTTTCCCTTTTCTCCATTTTCATTTGGCGTAGTCTTTGCGTAAATTCAACATGCTATTTTAAAACAGCACACCAAACATTGCACATTCGTTCTCCGTTG
CV_370 [organism= Crassostrea virginica]	386	Aminopeptidase N [Crassostrea gigas]	3.79e-18	K1PYH9	2e-15	K1PYH9 CRAGI	--	AGACCAGTGCCACAGCTGTACACAGTATGAGAAGGTTCCCCAGGATAAGACAGGACACCTGGAAGCGACTGAGGTAGCACCCTGTCCGTCTGTCTGTGGAGTACTCCACAAACAGCTCCTTCTTCTCCATGGATAAGGCTTTACCGTTGGACTCCTTCCCCTGAGGGGCGCTCGAATCGTTTCCCTTTTCTCCATTTTCATTTGGCGTAGTCTTTGCGTAAATTCAACCTGCTATTTTAAAACAGTATCTGATTACCACGCCAAAAATTTGGATTCCAGTTTTGCTATTGCACATTCGTCCGTTGTTTTTCAAATNTATTTTAATGAAAAATATCCGTGACAACACACAAAATTATCCGTCAAAATCACAGATAAAAGTTCAGAAT
CV_371 [organism= Crassostrea virginica]	846	AMP deaminase 2 [Crassostrea gigas]	4.07e-47	Q02356	2e-23	AMPD2 RAT	rno:362015	GTATATTTCACAATCATTGATTACAGCACAAACATTACAAAAAATCAACCGTGTACTGAATGTATATTACTGAATGAATATGTATATTTTTACAATCTTTAATAATTATCAACATAAGAAGAAGACTGCATGAGGTACAAACTTTTGATGAACTGTACACCAGTCCGTGGCAAAATTCAATCTCTTTGCACATCAGATCTTGATTGTTTAAAAAAACACAAAGTGATTAAAATACTGAAAGAATTAAATACTCAATACAATATCTGAACCTGACTTTACCACTCAGGTTTATATGAAACACAAGTAGCCATGCCAAAAGCAAGGAAGAAAGCAGATCTAGAACCATAGCACTTAGTCACAGTAATCATAAAGGTACAAAAAAAAAGCAAATTTTTGTCC…
CV_372 [organism= Crassostrea virginica]	633	AMP deaminase 2 [Crassostrea gigas]	4.13e-104	Q01433	4e-20	AMPD2 HUMAN	hsa:271	ATGAAGTCTTGTCTCCTACATTTACACCGACAAAATTAAAATTCCCTAACCACATTCACACTGAAATGGATGAAAAATTTCAACAATTGGCTGATACCATTTTGAGTCGAAGCACAGAGAATAGTGGGATCAAAGGTTCAGCTCCATACGAGCTTCCTGAATACCCCATAGAGGAAAACGAACGGAATTTCTACTTTGAGAAACAACTAAGCTCAAGATTTTTTAACAGCGGTGAGCAAACCTCAGCAGACCATGAGAGAAATAATTCTAGCTCCATGGGTAAACCGAGTGCCATGGACAGCGAGACCTACCAGAGGATGTCCTCCACTGACGCCTATGATGAAATCCCAGAGGTCAAGGAGGAGTACGACTTAGCGCCGGACTTTCAGAGAATTTTCA…
CV_373 [organism= Crassostrea virginica]	400	AMP deaminase 2 [Crassostrea gigas]	3.51e-68	Q9DBT5	2e-52	AMPD2 MOUSE	mmu:109674	ACATGCTGACAGAAACACCTTCCATCGGTTTGACAAGTTCAATGCAAAGTATAATCCTATAGGGGAAAGCAGACTGCGTGAAATCTTCATCAAAACTGATAATTACATCCAAGGAAAGTACTTTGCACATGTAATTAAGGAGGTAATGGAAGACTTGCAGGAAAGCAAGTATCAGAATGCTGAATACCGCCTGTCCATCTACGGGCGATCTCGTGATGAATGGGACAAGCTGGCCTGCTGGGCCATCGACAACAAAATCTACTCGGATAATGTCCGCTGGATGATTCAGATTCCACGACTCTATGATATTTACAAGAGCGCCAAGATTGTGAAAAAACTTCCAGGAAATTCTAGAAAATATCTTCATGCCTCTCTTTGAGGTCAGCAGAAATCCACAGTC
CV_374 [organism= Crassostrea virginica]	372	AMP deaminase 2 [Crassostrea gigas]	1.87e-43	Q02356	2e-26	AMPD2 RAT	rno:362015	GGCTTGAGCTCCATGCTGTCAAATACCTCTGCAAGAGTCATTTCCTTTCCCGATTTCTTGTCCTTGCAAACTACATCCTGAGAGCAATTCTTCATCATTTTCTTGATGAACCTCAAAAGGTGCTTTTGATTCATGCATGAAGAGGCATGGACGTGAGTGTCAACCTTTCTGATGTTGTAGAAATCTCTGTGGGGTACCTCTTTCTGGGCAGCAGATTCCTTCAACTCGTTCATTAAAGTATGAAGCTGGTATTTGGAGGATAAATAACTCAGTCTTCGATAAGAGAAGGATTTCAAGGGTCCATCACTGATGAGGCGTACATGATGTTCTGGTCAGCCAGGAAAGTCTTGGGCTGGACATAAGGCAGCTCCA
CV_375 [organism= Crassostrea virginica]	388	Amyloid-like protein 2, partial [Crassostrea gigas]	3.66e-40	B4ESA4	1e-05	IVB3L BUNMU	--	GTTTACATTTGCATTTGTACACATGTATCACGTAAAATGAGTTCGTCAGATGTGTGAACAAACTAATGAAGCTGTGTTCCTGTTGGTTCTGTTTAGATGTTTAAACAGCCTAGTGAAGTTTTTGTTCCCGTTGGGTCTCTTTAGTTGTTACATCTACTGCTGACGTCCTCTCCGTTGTAAATCCACACTGACTCGCAGGGACAAACAGCAAAACACGTAGCCTCTGGATAATTTGGGCAGGTCTGAATCGTACACGCTCCAACAAAGCAGGCTATTGCAGGACAGGCTCGATCTTCCCTGCAGGTGTTCTCACAAAGTCGCCTTGTTTTGAAATTGTTTGCGTTTCCACCGCAGCACCCATAGTTAAACGGGCGACAAGAACGCAGTC
CV_376 [organism= Crassostrea virginica]	325	Amyloid-like protein 2, partial [Crassostrea gigas]	4.14e-27	P81547	1e-13	AXP1 ANTAF	--	CCGGTACCAAACATGCTATTGCAGGACAAGCACGAAACTGTTTGCAGGCATTCTCACAAAGTGCATTTGTTTTGAAGTTATTGGCATTTCCTCCACAACAGCCGTATGTGAACTCGTGACACGAGTCAGTGTTAGAGTCGTAGTAATACCGTGGACAGAATCCTCTGCAGGGACCGGGTTTCTTTGGAAGACTGCATGGCCAATCTACAGTAGGCGTTGTAGTAGGTGGGTAACCATACTGTCTCTGAGAATTTACAACTACCAACGTCAGGACTAAGAAAACCCTGCAGTAAGCATGCCTGATGTTTGGAAACTCAAAATATTT
CV_377 [organism= Crassostrea virginica]	629	Amyloid-like protein 2, partial [Crassostrea gigas]	7.93e-40	O35536	3e-12	TFPI2 MOUSE	mmu:21789	CAATGATGAAGCTAGTAGGCTGTGCTTGTTCTAGGCCTTAATAGTGGTCTGTGTTGGCGCAAGTTACGGATGTGCACCAGGCTCTGTACGCAATCCATGCCGTCTCCCACCAGATGCTGGAAACTGCCGAGGGATCTGTCCTCGATGGTACTACGACGATAGACTGCGTTCTTGTCGCCCGTTTAACTATGGGTGCTGTGGTGGAAACGCAAACAATTTCAAAACTAGGCGACTTTGTGAGGACGTCTGCGGGGAAGATTTTGCTTGTGCTGACGAAGACTGTGATGTATTGGCGTGTACAATTCAGACCTGCCCAAACTTTCCAAAAGCCACGTGTTTTGCTCCTTGTCGCTGCTTGTCAGTTTGGATCTACAATGGCGAGGACGTGACCGATAGATG…
CV_378 [organism= Crassostrea virginica]	492	Amyloid-like protein 2, partial [Crassostrea gigas]	1.6e-38	O35536	3e-10	TFPI2 MOUSE	mmu:21789	TTTATATTTATTATCTCAAGAACATGCCTGTCCCTGTAAAAGCCATTTATATCCAAACAGAGCTTGTAACCCATATATGTTTTGGTTATTTTGTTTTCCGTCATAACATTTCTTTGTAACATCCTCTCCATTGTATATCCAGACCGACTCACATGGACATACAGGGATACACGTGGCGTTTGGAAAATTAGGACAGGTTTGAACGGTACAAGCTCCAACAAAGCAGTATATCAGCGGGCATGCTCGAATCCCACAGACCCTCTCACACAGATCTCGGGTCTTAAAGTTATTAGCGTTGCCGCCACAACAGCCGTAGTTGAAGGGACGACACGACCCAGGTTGGCATCGTAGTAGAACCTTGGGCACAGACCTCGGCACATCCCAGCCTCGGGCGGCAGA…
CV_379 [organism= Crassostrea virginica]	462	Amyloid-like protein 2, partial [Crassostrea gigas]	3.86e-34	Q4KUS1	9e-12	WFDC8 MOUSE	mmu:277343	GCAAGTCACAACAATGATAAAGGCTAGTAGGATTTGCTTGTTCCTGGCTTTAGCAGCGGTATGTGTTGGATGTGTAATAGGTTCATGCATTCTTCCACCACATACCGGGAATTGCGACGGAGTCTGTCCTCGATGGTATAATGATGCTAGGGTTGGTTCTTGTCGGCCGTTTACCTATGGCTGCTGTGGTGGAAACACTAATAATTTCATATCTAGGGAGCTTTGTGAAAACGTCTGCAGGGACCCGGAAAACAATCCAGACTTAATTTGTCCTGTACTCTGCTTCGTGGATCCATGTGACACACCCTGCCCAAATTTTCCGCAAGCCACTTGTTTCCGACTTTGTGGCTGTAGAGCAATCTGGATATACAATGGAGAGGACGTTAGCAGCAGATGCAG…
CV_380 [organism= Crassostrea virginica]	396	Amyloid-like protein 2, partial [Crassostrea gigas]	1.16e-37	Q02388	3e-12	CO7A1 HUMAN	hsa:1294	GATAAATACTAGTAGGACTGGCTTGCTCCTGGCTTTAGCAGTGTACGAGGTCCATGTGGTCTTCCACTAGATGAAGGGATTTGCACAGCGATCTGTCCTAGATGGTACTATGACGCCAGTGTTGGATGTTGTCTTCCGTTTACCTATGGATGCTGCGGTGGAAACGATAATAACTTCAAAACTAGACAGCTTTGTGAAAACGTTTGTAGTGAAAACAATCGGGTTTGTCCTGGAACACTTTGCCTTTTGAGGCCATGCTCAACTCAGACCTGCCCAAATTTTCCATATGCCAAGTGTTTCCGTGTGTGTCCGTGTAAGTCAGTCTGGATACACAATGGAGAGGACGTAAGCAGCAGGTGTGACAACTGAACTAAAACACAGCGATTCTCTGTTAAC
CV_381 [organism= Crassostrea virginica]	313	Amyloid-like protein 2, partial [Crassostrea gigas]	1.26e-12	K1QW69	4e-09	K1QW69 CRAGI	--	GATCGAGTTTGTACCGAATGGATCTGTGAAATTGAGGGTTGTACAAACCAGACCTGCCCAAACTTTCCAAAAGCCGCGTGTTTTGCTCCTTGTCCCTGTTCGTCAGTTTGGATTTACAATGGCAAGGACGTCACCGATAAATGTTACAACTTAGAAGAACCAACAACAAAGAAATACAAATTCAAATAAAACGATTTGTGTGACACAAGAAAACATAACTAGTTTTCTGTTAACCTGTTTTGACGAACTCATATTACATGTTAAATGTTAACAACTGCAAATTTAAACAAATAAACGGCTAACATATGCACGA
CV_382 [organism= Crassostrea virginica]	309	Amyloid-like protein 2, partial [Crassostrea gigas]	6.63e-05	K1QW69	9e-05	K1QW69 CRAGI	--	GGGAATTGTGACGGGATCTGTCCTCGATGGTATAATGCATGAACCTATTACACCTACAACAATGATAAAGGCTAATAGGATTTGCTTGTTCCTGGCTTTAGCAGCGGTATGTGTTGGAGGTGTAATAGGTTCATGCATTCTTCCACCACATGCCGGGAATTGTGACGGGATCTGGTCCTCGATGGTATAATGATGCTAGGGATGGTTCTTGTCGTCCGTTTACCTCGGCTGCTGTGGTGGAAACGCTAATAATTTCATAACTAGAGAACTTTGTGAAAAACGTCTGCGGGGACCCGGAAAATAAGTCTG
CV_383 [organism= Crassostrea virginica]	339	Amyloid-like protein 2, partial [Crassostrea gigas]	3.62e-14	K1QW69	2e-10	K1QW69 CRAGI	--	GTTTAAATTTGCAGTTGTTAACATTTAACATGTAATATGAGTTCGTCAAAACAGGTTAACAGAAAACTAGTTATGTTTTCTTGTGTCACAAAAATCGTTTTAAAAATTATCGTGTACAATAATCATTAAATAATCATAAAAACATGTAAAACTAGGGGTATTTTGGTGTTGTTGGTGCTTCTAAGTTGTAACATTTATCGGTGACGTCCTTGCCATTGTAAATCCAAACTGACGAACAGGGACAAGGAGTAAAACACGTGGCTTTTGGAAAGTTTGGGCAAGTCTGAATTGTACACCCCTGAATTTCACAGTCCCATGCGGGACAAAAAACATCTTCAC
CV_384 [organism= Crassostrea virginica]	524	Amyloid-like protein 2, partial [Crassostrea gigas]	1.31e-24	O35536	1e-05	TFPI2 MOUSE	mmu:21789	GGTGTATACTTTTACATGTTAAATGGATTGGTTACATGTGTTTAACATAAAACCTGTGTAGTTGTTTCTGTTTAGTTGTTACATCTACTGCTGACGTCCTCTCCATTGTTTATCCAGACTGACGTACACGGACAAACAGCAAAACACGTGGCTTTTGGATAATTTGGGCAGGTCTGAATCGTACACGCTCCAACAAAGCAGGCTATTGCAGGACACACTCGTTTTTGCCTGCAGACGTTTCTCACAAAGCTGTCTAGTTTTGAAATTATTAGCGTTTCCACCGCAGCAGCCATAGTTAAACTGACGACAAGATCCAACCTTGCATCATAATACCATCGAGGACAGACACCGTCGCAATCACCGACATCTGGTGGAAAGACCGCATGAACCCTTGTACAG…
CV_385 [organism= Crassostrea virginica]	496	Amyloid-like protein 2, partial [Crassostrea gigas]	8.38e-25	Q8AY46	3e-10	IVB1 BUNCA	--	GTCAAAACAGGTTAACAGAAAACTAGTTATGTTTTCTTGTGTCACACAAATCGTTTTATTTGAATTTGTATTTCTTTGTTGTTGGTTCTTCTAAGTTGTAACATTTATCGGTGACGTCCTTGCCATTGTAAATCCAAACTGACGAACAGGGACAAGGAGCAAAACACGTGGCTTTTGGAAAGTTTGGGCAGGTCTGAATTGTACACCCCTGAATTTCACAGTCCCATGCGGGACAAAAAACATCTTCACTGCAGATTTCCTCACAAAAGCCGCCTAGTTTTGAAATTGTTTGCGTTTCCACCGCAGCACCCATAGTTAAACGGGCGACAAGAACGCAGACTGGTGTCGTAGTACCATCGAGAACGGACCTTTCCGCAGTTTCCGGCATCTGGTGGGAGA…
CV_386 [organism= Crassostrea virginica]	1806	Angiopoietin-2 [Crassostrea gigas]	6.59e-127	Q640P2	7e-32	ANGL1 MOUSE	mmu:72713	AAATTCATCGTCTTCCTCTAAGGTTTCACGTTTTCATTGATGGTTTGACTTAGCACATATCGTAGTACCTGGCATGTACAAGTGAAAACCAGCAAAATAAATATGTAGATAAGAGTTGGTAAAAATGTCAGTTAATCCCACACTTTCTCTGTTTGAATCAGATACCCAAGCATTGTGATGCCTCAGAGAATGTATATGTAAATCTCTGGAATGGTATTAAACAAGGCCTATCTAACAAATACAAGAGTGTCTGTGAGATAAACTGCAGATTATCTAATTAGGGCAAAAATGTCATCTATGTCGAACCGTTTGCCATGTACAATTGTCAAGCAATGCAACATCTATAACAATTGTAAGTAAGCAGCATATATTGCTCTGAGCAGGCCAAACTGAATGAAT…
CV_387 [organism= Crassostrea virginica]	359	Angiopoietin-2 [Crassostrea gigas]	1.13e-28	K1PY49	5e-24	K1PY49 CRAGI	--	CCTGTTTCTGCCCATTAATGGACCTTTGAAGATGGTTCATTATGCGATACATGTTTGTAATATTTATGTTATATTCATTCATAGTTTTTATCACACTGAGTTAGTTTGAATTCCTGCTTGGTGATTGTCTGATTTAGATTAAGGTTTTCTGTCTTCTGATCCTCTAACATGCTCTCCACTGCCTTTAATCGCTTTTCCAGCTCGGTAAATGTGGGACCTGACAGTATTTGGTTGGTGGCACTTTTCATGATACTGTACGGGTTTTTAGAGTCTGCTGCTATTGTACTCTCTCCATTCGCTTATCTGCCTGAGGAAATTCCTGAACTTGATTTGGACAATGACCCCCATCCACCATTTCC
CV_388 [organism= Crassostrea virginica]	243	Angiopoietin-2 [Crassostrea gigas]	2.65e-08	K1PQB6	3e-08	K1PQB6 CRAGI	--	AATAATTGTAATTGTTTGGATATAACCGTCTACAGAAACAATGCCGATTACATGTTTTCTGTGAATACATAGTCATGATTACGACGGCAACAGGCTGGCAGTATTATCGTGCAAGCTTCTGACTGCTTGGCATTATATCAGTATGGACAAACGACTACTGGCGTTTATAGCATCCACCCAAAGAGGGCGCTCGCACTGATGTCGTCTGCGATATGGAGACAATGGGTGGAGGATGGACGGTAN
CV_389 [organism= Crassostrea virginica]	334	Angiopoietin-2 [Crassostrea gigas]	1.13e-29	K1PY49	1e-24	K1PY49 CRAGI	--	CAATCACCAAGCAGGAATTCAAACTAACTCAGTGTGATAAAACTATGAATGAATATAACATAAATATTACAAACATGTATCGCATAATGAACCATCTTCAAAGGTCCATTAATGGGCAGAAACAGGGCTACCGTGAATTAGAGAAGAAGGTCTCTGGCATTGTCCTGGATGTTGTGGAGGTCAATAATGTGCTGGAGAAAAAAGTCACGACTTTTGACAACACTGTCAGCTTGAAACGAAGAACATCCAGGTGGAAACAATCTCAAAAGTTCTGAACTGTGGACAACTACCCTGAGTCAACCTTCAAATACTGCCAAGGCACACAGGGGATAGG
CV_390 [organism= Crassostrea virginica]	342	Angiopoietin-4 [Crassostrea gigas]	8.51e-47	Q9U8W7	6e-21	TL5B TACTR	--	ATTTATGGAGTTAACAACAATACAGACATGGAACCATTCAGGCCCTTATCATCATTCTGGAGGACTTAAGCGACTCATATCCAGACTTGCTTGCCCAGTAGTACCATGTCATACCAGCACCCGTGACTTTTGGTTTCTTGTGGTAGGTACCATTCAGATTACTATAATGACAAGTATTAAACCACCATCCGTTTCCGTATGAAGCTGCACAGTTACCAACCCATTTGTCGTTATCACTGTCCTTTGTGGTAAACATCATTCCGTTGTGATAAGTAAAAGAATCCTTCATGCCCAAGGATCCCTTGAATCCGCCAACTGTCAGCACGTACTTTTCAGACTTGT
CV_391 [organism= Crassostrea virginica]	393	Angiopoietin-4 [Crassostrea gigas]	8.85e-63	Q9U8W7	3e-23	TL5B TACTR	--	CTCTAACAGAACAGACAATATAACAATCAAGACCTAATCATCATTCTGGAAGATTTTAGCGAAACCCACGCATTCTTGTTTGCCCAGTAGTACCATGTCATACCAGCCGACGAGACTTTGGGTTTCTTGTAGTAAATACCATTCAGATTAGAGTGATGACAAGCATTAAACCACCATCCGTTTCCTTCTGTAGCTGCACAGTTACTATGATATTTGTCGTTATCACTGTCCTTTGTTGTAAACATCATCCCGTTGTTGTAAGAAAAACAATCCTTCATGCCCAAGGATCCATTGAATCCGCCAACTGTCAGCTTGTACTTTTCAGACTTGCTACCAACCTTGAACGTCGAATACGTAACATTTCCTTCTTCTCCTGAGAACCTCCTCAAATCA
CV_392 [organism= Crassostrea virginica]	353	Angiopoietin-4 [Crassostrea gigas]	3.93e-43	K1QDA8	1e-34	K1QDA8 CRAGI	--	GGCTTGGATTCTCAGCCTTGGCGATACGTAGACCAAGAAACATGTCGTGGCTGACTCTGTGCATTGTTGTACAGTTCTGTGTGTCGCAAATCAATTCTGCTGGTCACACTCCCCTTCCGTATGTCAAAGATGAAGTGAGTTCGTTTCTGAAACAGGCCCCATGGAAACACACAGAGTCCTCTGGTACTTTAAGTGGAGGCCCAATGGTTCTCACTCTGATGTCAAAGTACAAACTGAACGGCGGACTCGTCTTCTCAAAGAAATATCCAGAGAACAGTTTTAGAAGTTGTTCCGACATATTGAAAAAGAAACCTCACCGCAGAAACAGAGACGGTGTGTACACGATATCCCTT
CV_393 [organism= Crassostrea virginica]	533	Angiopoietin-4 [Crassostrea gigas]	3.42e-103	O70497	8e-43	FCN2 MOUSE	mmu:14134	GACGGACGGGGGAGGATGGACCGTAATACAGAAAAGATTTGACGGAAGCACGGATTTTCAGACTAAATCATGGCAGAACTATGCGGAGGGATTCGGGAACCCTGGCCATGAATACTGGATTGGTAACGATGCAATTCATGATCTTACCAAAAGTGGCAAGGCGAAATTAAGAATTGATTTGAAAAAGTTCAAGGGAGATCAGGGAAATGTCACTTATTCGACGTTCAAGGTTGGAAGCAAGTCTGAAAAGTACAAGCTGACAGTTGGCGGATTCAAAGGATCACTCGGCATGAAAGATTCTCTTTCTTATCACAACGGGACGATGTTTTCAACAAAGGACAGTGATAACGACAAATGGAGTTATAACTGTGGTGCTACATACAAAAGTGGATGGTGGTT…
CV_394 [organism= Crassostrea virginica]	520	Angiopoietin-4 [Crassostrea gigas]	3.88e-64	Q9U8W7	1e-28	TL5B TACTR	--	AGTGATTCAAAGAAGATTTGACGGAAGCACAGATTTTCAGAGTAAAAACGTGGCAGAATTATGCAAAAGGATTTGGACACCCTGGACATGAATTTTGGATCGGTAACGATGCAATCCATGATCTTACTAAACTAACAAGGCCAAATTAAGAATTGATTTAAAGAAGTTTGATGGGGAAAAAGGAAATGTCACGTATTCCAGATTTCAGGTTGGAAGCAAGTCTGAAAAATATAAGCTGACGATTGGTGGATTCAGAGGCTCTTTGGGCATGAAAGATTCCTTTACCGTTAACAACGGTATGATGTTTACCACAAAAGACAGCGATAATGACAAATGGAGCAACAATTGTGCAGCATATTATGGAAACGGATGGTGGTTCAATGCTTGTTCTTACACCAA…
CV_395 [organism= Crassostrea virginica]	452	Angiopoietin-4 [Crassostrea gigas]	9.71e-66	O70165	3e-24	FCN1 MOUSE	mmu:14133	GTCCTTTGTTGTAAACATCATTCCGTTGTGATAAGAAAAAGAATCCTTCATGCCGAGTGATCCTTTGAATCCGCCAACTGTCAGCTTGTACTTTTCAGACTTGCTTGCAACCTTGAACGTCGAATAAGTGACATTTCCCTGTTCTCCATTGAACTTTTTCAAATCAATTCTTAATTTCGCCTTGCCACTTTTGGTAAGATCATGAATTGCATCGTTACCAATCCAGTATTCATGGCCTGGGTTCCCGAATCCCTCCGCAAAGTTTTGCCATGATTTAGTCTGAAAATCCGTGCTTCCGTCAAATCTTTTCTGTATTACGGTCCATCCTCCCCCGTCGTCGTCATGTCACAATCACCCGCTTCTTCACCCCCTGTACTGACGGTGTATTGTGTACACACC…
CV_396 [organism= Crassostrea virginica]	529	Angiopoietin-4 [Crassostrea gigas]	8.27e-44	K1QDA8	3e-41	K1QDA8 CRAGI	--	CTCCTCTCTCAGTCCTTAACAATCCGGAGACAAAGAAACATGTTTTGGTTGGTTCTCAGTGTTGTTGTTCCATTTTGTGTTTCGCAAATCGATTCAGCTGATCTCACCCCCTCGTCCGTATGTCAAAGATAAAGTGAGTTCGTTTCTGAAGAACGCCCCATGGAAACATATGGAGTCCTCTGCTATCCTGAGTGGACCACTAGTTCTTACCATGAAGTCCAAGTACATAATGAACGGAGGAGTTGTCTTCTCTAACAAATATCCCGAAAAAGGGTTTAAAAGTTGTTCCGATATATTAAGAAAGAAACCGAACAGAAAGAACATTGACGGTGTGTACACGATATACCTCAGTACAGGAGTGAAGAAGAGGGTGTATTGTGACATGGACCACGGACGGGG…
CV_397 [organism= Crassostrea virginica]	487	Angiopoietin-4 [Crassostrea gigas]	4.75e-59	Q24K15	8e-25	ANGP4 BOVIN	bta:617915	GTTAGTGCCATACTCGCCATTCAAACTGCTTAGGGAACACGTTCCATACCACCATCCACTTCTTCCTTGCTGAGCACATTACTTACCTCCGGCATCCATGTCATGAGTACTGAATATTTCACCATCAGCTTTTGGAGCCCCGACAACCGCTGACATGCTATCGCCAGCATCTCCAGAGTATCCCGATATATTAAGTCTGTAATAGTCTGTGACATTCGCCACACTGAAGACACTGTACTCAGCAAATCTGTGGTCACCATCAAAATCCTCCAGTTCGATTCTTACAGTGGACAATCCAGCCTTTGTCAGTCTGTGAATGTTTCCGTCTATCCAGTACTCTGTGTACACTGATCCAAATCCATACGTATATTCTGTCCAGTTTCTGTTAAAATCCACTGA…
CV_398 [organism= Crassostrea virginica]	496	Angiopoietin-4 [Crassostrea gigas]	1.04e-31	Q9WVH6	4e-08	ANGP4 MOUSE	mmu:11602	GTAGACCAGGAAGCATGTCGTGGCTGACTCTATGCGTTGTTGTACAGTTCTGTGTGTCGCAAATCAATTCTGTTGGTCACACTCCACATCCGTATGTGAAAGATGAAGTGAGTTCGTTTCTGAAACACGCCCCATGGAAGCACGCAGAATCCTCAGGTACCCTTAGTGGACCAGTGGTTCTTACTCTGATGTCCAAGTCAAACTGGATGGGGGATTGGTTTTTTCCAAGAAATATCCGGAAAACAATTTTAGAAGCTGTTCCGACATATTAGAAAAGAAGCCTCATCGTAAAAACAGAGACGGTGTGTACACGATACACCTCAGTACAGGGGTGAAGAAGCGGGTGTATTGTGACATGACCACTGACGGGGAGGATGGACAGTGATTCAAAGACGGTTT…
CV_399 [organism= Crassostrea virginica]	1256	Ankycorbin [Crassostrea gigas]	2.62e-169	Q9P0K7	2e-18	RAI14 HUMAN	hsa:26064	GGTTGATACGTACAGCGACATAAAGCTGAAGTGTTAACATTCAGTGTGACTGAAAGATAATTAACAAGTGTAATTAGTGATCTTGGATTGTTTACAAACTCTTCAGTACTTGAGGGGAGAATGAAAAGGTCAAAGAGCACGTCTCCACGAAATAGTTTCACGATGCGACGATCTAGTTCAACTTGGAGTATGATAATGTCTGCCAAAAAAAAGCGCAAAGCTTCCCCAGTTTTGACTCGACAAATGTCTCACTCTGAAAATATCCTGGCAGATATTAATAAACTCGACTCCAAAGGAAGGAGCCTTCTGTTTTTGGCCGCCCGCTGCGATCAACCGGAAGTTGCTATTCAGTTGCTGGATGCTGGATGTAATGCTAATCTGGCCAACAGTGAAGGCAAC…
CV_400 [organism= Crassostrea virginica]	722	Ankyrin repeat and sterile alpha motif domain-containing protein 1B [Crassostrea gigas]	5.38e-138	Q7Z6G8	2e-32	ANS1B HUMAN	hsa:56899	ATTGGCGTCTATACCGATCTGCCGTCATTTGAGGCCGAAATAAAGATGCTCAACCGAGATCCAGGGCGGATTTTGAGTATTGGGGAATGGCTGGAAGAGAATGGCCTGGGACAGTACGAAAATACCCTGGTCGCCAATGGCTTTGATCATACGGATTTTCTGGGAGAAAAGATCATGGAGGAGAGTGATCTGGAAGCCATCGGAATAACCTCAGCTGAGCACCGGAAAAAGATCCTAGACTCAGCTAAGTCACTGCCACAACTCACTCCCATAGACCCCGACAACCTTCCTCCCTCAGTTGGTGAATGGCTGATTTCCCTCCACCTGTCCGACAAAATAGAGACATTTATGAACAAGAACTTTGACACGATGGAGCGAGTGATGAAACTGTGGGAGGTG…
CV_401 [organism= Crassostrea virginica]	560	Ankyrin repeat and sterile alpha motif domain-containing protein 1B [Crassostrea gigas]	4.53e-43	K1RBZ6	1e-37	K1RBZ6 CRAGI	--	TCTGAAGTCCCACCAAACAAAGGGATCGGTGTCCCTGAGAATGCTGCGGTGCAGTATGAAAACAATAATTCTGTTGTAGCAGCATGGGGAGGGAAAGAGGAGGAGGTAGAGGAAACCGAGTATGAAAACAATGGTTCTCTCGTGGAGGGAAAGTTTTCTGCACGGTGCAGGGATTCCAAAGGATTCACACCACTAAGAGATTCTAAGGGATTTTCACCATTGAGAGAATCAAAAGAGTTTCAGACAACCATGGACAATGAGGATGCAAATGAAGGGGAAAATCCCTATGATGCTACACTGTTTCAGCAGTCTAAAGACATTCCAAAGCCGAAAAACATTCCCAATGCTCAATGTGAACCAAAACATGATGCTCCAAAGACCGACGATGAACCAAATGCC…
CV_402 [organism= Crassostrea virginica]	453	Ankyrin repeat and sterile alpha motif domain-containing protein 1B [Crassostrea gigas]	1.03e-51	P0C6S7	4e-23	ANS1B RAT	--	ATTCAATCCCACAGTCCAGATTCTCCTGTTGTACCATGCTGATCCAACCATCCGGAACCTGAAGGACGAGTCACCTCTTGACCTTGCTGCCCGCTACGGTCGAGTGGATGTGGTGCAGATCTTGTTGGACAAGTGTCCCGATTTAGTCCAGAGTCCCATTCTCATCCACTCTCCACTCCACCTGGCTGCCGCATGTGGACATAAACAGATTGTGGAGATCCTGTTAGATAAAGGCTTCAACGTCAACACACAGACAGAAGATGGCACAGCTTTACATCTTGCTGCTTTGTACTGTAAACCNGAATTGGTTAAAAATCCTTTTGGAGAGAGGCATTGACTGCTCACTAACCAACAGAGATGGGAAAACTGTCCAAGAAATCTTAAAGACAAGTCAACCAG…
CV_403 [organism= Crassostrea virginica]	429	Ankyrin repeat and sterile alpha motif domain-containing protein 1B [Crassostrea gigas]	5.62e-31	K1RBZ6	1e-26	K1RBZ6 CRAGI	--	CGGAAGTCTTGTCTTTGATTACCGACTATGTGAATCAAGTTTCTACTCAAGAGGTGGAGGATGTCACAGTTTACGACACTTTGGTTGAACACCCCACCAGACCAGTCCCGAAACCTCGCCCGTCCCTAGGGAGCTCCGCAGACGGGGAGCAGAAAAGTCCCCACCAATCAAGGGGGGGAGTCCCCCTCTGTTCATTACGCCAAGATTGAGAAAAGTGACGTAGAACATGCCCCTCCGAGTGGAACGGATGAGGAGAATGAAGTGTTTGATGAAGCACCCCCTCCAGTCCCTCCCAGACAGTCAACGTTTGATGACGGAGATGTCTCACCTGTACACAGAACCATTCAAGAAGTAAAAATGGAGAGAGATTCCATAGCATTTCGAAACCTCCAACCATTC…
CV_404 [organism= Crassostrea virginica]	346	Ankyrin repeat and sterile alpha motif domain-containing protein 1B [Crassostrea gigas]	6.59e-37	K1QRW9	1e-30	K1QRW9 CRAGI	--	AATACATACATCTGTACACTCAAGTTAAATGACTTTGTGTGGTTGTATATTGCTCAGGCAAAGTACCTACATAATTTACTGCCGGTGGTAATTTTTTCTTCAATTTAGTGCAAAAGTTTTAATAGGTCTGTATCGGGGCTCGGTGATTGGTGGACCCAGAACTGTTGTGACCCAGATTTCAGACAATGTCACTCATCAGAATCTATGGACCTCAAAGAGGAAGTCCCTTCCTGGTACCATGGCACTGAACTTAGAGCCCATGAAAGAGGAAAGCTTTGAGAGGAAAATGGCTGCCATCGCTATGTCAACACACGATCCAAGAATGTCAAGGTTGCATGGGAAAGAG
CV_405 [organism= Crassostrea virginica]	360	Ankyrin repeat and sterile alpha motif domain-containing protein 1B [Crassostrea gigas]	2.12e-05	K1RBZ6	3e-05	K1RBZ6 CRAGI	--	CTTCCTGTTCTGCTGATTTAAATGACAAGGATGGTACAGGGATTCCTAAAGTTCCCCCATCTTGTGATAATTTGAAAATTGAACAAATCCCAAAATCACATGAAGACAAAGACCCCAAATCTTTACAATTAAAAACAAAGGAAAATATAGATAAAACTGATGAATTGGGTGAGCCAACAACAGAATATGAAGTTATGTCACAAGTAAAGCACCCAGATAAAAAGATGTAAAGGATCAAGAGGCAAAACACCTAAGTTCGTCTCTGGACAAAATGAAGTTATTGATACTTACCAGATTGCTTCAGATATTACAAGAAAGAGTTCACTGGATAGAATAGATGTGATTGACACTTACCAAATT
CV_406 [organism= Crassostrea virginica]	366	Ankyrin repeat and sterile alpha motif domain-containing protein 1B [Crassostrea gigas]	4.28e-14	K1QZK6	5e-11	K1QZK6 CRAGI	--	ATGGTACTAAATGTTCATCAATATCTACATCGACATCAGCTACATCTCTTCCAATATACTTTGCGTTTTCTTTCAGTCGTAAAGTTTTATATGTTTCCATTATACAGTGAATCATATGCGAATTGTTGGACTGGTGCGCTGCTTCTAAAATGTTGTCCATATCGATTTCATCGATAAAATGTGATGATTTTTCATAGAGCAGACGAAAAAGTTTGAAATTGCCCCCTTTTGCAGCCAACGTGCATGCTAAACATCCATATATATCTCTTTGCTCATTGATTTGTGGGAATTTGCTGCAAGATATGTACAAACTTCTAAATTTCCGTGTAGACTTGCAATATGCAAAACTGTCCTGTGAAGATTATC
CV_407 [organism= Crassostrea virginica]	355	Ankyrin repeat and sterile alpha motif domain-containing protein 1B [Crassostrea gigas]	4.18e-13	K1QRW9	6e-11	K1QRW9 CRAGI	--	AGGGACTTCCTCTTTGAGGTCCATAGATTCTGATGAGTGACATTGTCTGAAATCTGGGTCACAACAGTTCTGGGTCCACCAATCACCGAGCCCCGATACAGACCTACAATGACCACAAAACCATCACATGAACTGCTTAGAACAAACCTTGTATAATGATTAACCATAAATACTAGTATCTTTAGTTTATGTTAATTATCAATACTGATTTATAATGTGTAAATGACTCCATATAACAATTGCACCCTTAAGCTACCAAGATCCATGAGTACTTTGCCTTGAGGGGTGCTTTAGTTTCTCTAGTTTTCTACTACCAGTAACATGAACGCTCTACTTCTCACCTCCCACTCCCCCT
CV_408 [organism= Crassostrea virginica]	373	Ankyrin repeat and sterile alpha motif domain-containing protein 1B [Crassostrea gigas]	8.22e-55	Q92625	2e-26	ANS1A HUMAN	hsa:23294	CGCTGTGCCATCTTCTGTCTGTGTGTTGACGTTGAAGCCTTTATCTAACAGGATCTCTACAATCTGTTTGTGTCCACATGCGGCAGCCAGGTGGAGTGGAGAGTGGATGAGAATGGGACTCTGGACTAAATCGGGACACTTGTCCAACAAGATCTGCACCACATCCACTCTACCATAGCGGGCAGCAAGGTCAAGAGGTGACTCGTCCTTCAGGTTCCGGATGGTTGGATCAGCATGGTACAACAGGAGAATCTGGACTGTGGGATTGAATCCGTACTGCGCTGCACTGTGGAGAGGGGTTTCTCCATCACAATTTTGCAGGTTGACCTGGATCTGGGAATGTGGATTTGTGAGGAGGGTTTTACAAATGTCC
CV_409 [organism= Crassostrea virginica]	472	Ankyrin repeat domain-containing protein 1 [Crassostrea gigas]	3.5e-74	Q9EP71	4e-08	RAI14 MOUSE	mmu:75646	GTAGACATAAATAAACGAGGAACAAAAAAGCATCATTCAAAGACTAGCTAAACTTTTTATTTGGATCGCCCTATAATCATGGAAGACAAATCAGCCGAACTTTACCATGCTGTGTGCAATAATGACCCCGACAAGGTTAGAGAACTTATAGACAACGGAGCCAACCCAAACGAATATTATTTCGACATGGAAAACATCAGCTCCAGTTCCATTCTCCATGTTTGTTGTGGTAAGGGGCATCTTGAATGCGCCCGTGTTCTAGTTGACAGAGGAGCTGACATTTTGTCACGTGACAAATGGCGGATGTCACCACTGATCCACGCAATAATGCCACAATTTACGGAAGTCGTTCAATTTCTTGTCACCGAAAATTCGGAGGTTGTAAATATGTGTGATAAA…
CV_410 [organism= Crassostrea virginica]	801	Ankyrin repeat domain-containing protein 17 [Crassostrea gigas]	1.87e-95	Q99NH0	3e-31	ANR17 MOUSE	mmu:81702	GTCAAGCAATCGTAAAGTCTCCTAGCCTGATGGCTTCATTTCGTAAAGGACATGTGAAAGTCAGCAAGTGGATGGTGAAGCATGTGAACCAATTTCCCTCAGACCAAGAGCTGTCCCGATACATTGCAACTGTCAGTGATAAGGAACTTCAGAAAAAATGTCAACAGTGTATGGAGATCATAGTGAGTGCAAAAGACCGACAAGCTGCAGAGGCCTTCAAAAATGCCAACATCTTACTGGAAGAATTGGACAAGGAGAGACAGCATGAGGAAACCGAAAGGCTGCGGCAGCCAAAAAGAGAGAAAGAAAAAGAAGAAAAGAAGGAAAAACAACAGGAAAAGGATGTCAAAGATGTGGATGAAGAAGAAGATACAAACAGCAATAGTAAGAATTCCACAC…
CV_411 [organism= Crassostrea virginica]	713	Ankyrin repeat domain-containing protein 17 [Crassostrea gigas]	1.15e-96	Q99NH0	4e-26	ANR17 MOUSE	mmu:81702	ATCTGGATGACTTTGGAACACTGCCAGAGAATTTAAAGATCAGTGATAGGGAGGTTGAGAAACTGAGAAAAACAGTGGAGAAAAAACCTGATAAATCTGACCATGTGTTGCACGTCAACAAACAGAATGGTGAAAATGTCTCACCCTCTGTCCATAGCCTTCATGTGAAGTCAACTCCTGTGATAGCAAGCCCCAAGAAGGGACAGAAGAAGGAGGAGGGTTGGAAAGAGGTCGTCAGACGACCTATTTCCTGCAAGTCTAAGAAAGTGCAAGTACCTTCTTCGGCCATTAGTCGTGTGATTGGTCGTGGTGGTTGTAACATCAATGCTATTCGAGAGGTATCGGGAGCTCATATTGAAGTGGAGAAGCAGCGAGGGTCAGGAGAGAGGGTCATTACCA…
CV_412 [organism= Crassostrea virginica]	2307	Ankyrin repeat domain-containing protein 17 [Crassostrea gigas]	9.49e-161	Q502K3	5e-15	ANR52 DANRE	dre:553206	ATTGCCGCTGCCAAGACCGGTGACCTTCAGACAGTGGTCAGCTGTTTGAATTGTGGGATATCTGTAGACGAGCGAGACAAGGACGACGCCACGCCGCTGTACTGGAGTTGCTGCCGGGGCTACACCAAGCTCAGCGCGGAGCTGATCAAATGGAAGCCAGACGTCAATGCCAAGGTCAAATGGGGCTCCACCGCCCTCCACGCCTCGTGTGACCGCGGCCATATTGCCTGCGCCACGCTGCTTATTGATAGTGGTGCCTATTTAGACATCAGGAATAAAACAGCAAATACAGCCCTTCATTTGGCGGCATACAGAGGAAACATCGATATCGTGAAACTATTGGTCCAAAGAGGAGCCAATGTATTCCTCCGCAACGACAAAGGGCGATGCGCATCGGAA…
CV_413 [organism= Crassostrea virginica]	705	Ankyrin repeat domain-containing protein 17 [Crassostrea gigas]	8.4e-79	Q8IWZ3	8e-39	ANKH1 HUMAN	hsa:54882	TGGCGGTCAAGGTGGCAACTTAGCATGAGGAGAATTGCACACCAAGAACAAGTTTGAAACGCACGAAACGTAATACTTTTATGTTTTTGAGATAATATTTGACCGCAATCATGCAGAATGAAACCTCAGATGAGAATGTTTCAACGAATAAAAATATTAGAACTGTCGAAATTGAGCAAGGTAGTCAGACAGTATCGTATCCATCGCTAGAGAAAAATGAAACCATACAGTCCTCTCAGTCGACTTTTGGACCAGACATAAGTGATGACGATGAAGTGTCTGACGTTGGTTCATTTATCATGGATAATGACATTGATGAAGAAGACCAGGATATAGAACCCAAATTTCTTTTACCCACAGAGGGATTGGAGGCTTCCAATATTCCTTCTATTGACCCAG…
CV_414 [organism= Crassostrea virginica]	618	Ankyrin repeat domain-containing protein 17 [Crassostrea gigas]	9.16e-25	K1Q4Z9	5e-22	K1Q4Z9 CRAGI	--	CTTCAAAATGGGAATAGCTATCAGCTTTGACAGATAACGAGGAAAATGATGCAAGCTTGTTTTCATTCTACATTCATTTTAAGACAATTTCATGTTCACATGCTACATACAGAGTCAACATATTACATGTCATCAATGTCAGAATTATGACAATCAACAACAGTTTCTCTGGAAATAAGAACAGCATCCTCCCAGGATAAAACCAAAAGACTACATGCTAGTCTGTGAACTCCAAGAATTCCACATCACTTTGTCAGAGGCCTCGGACACTTGTCCTTTCATCTGAGGGTTCCACATATTATTTTGCATTCCATCTCCAACAGGACCAGGAATAAAATTCTGCTGAGCCATGGAAAACTTGCCCAGGACCCATACCCTTCCCATAACTACTCCATACCC…
CV_415 [organism= Crassostrea virginica]	494	Ankyrin repeat domain-containing protein 17 [Crassostrea gigas]	1.14e-43	K1Q4Z9	6e-38	K1Q4Z9 CRAGI	--	ACCATTGTTGCGCGGCCAGTCTTTGCCTTCTTTTGGTGTGCTGGCTTCAGAAGAAGAAGGGAAGGCATGCTTACAGGCTGACTAGGTGAGGCTGGTAAAAGATTGGAGTCATACGGGATATTGGGGAATACGATCTGGCCGCTAGCTGCTACATCCGCCGGTAACAAACTGGTAACCTGCTTATCCAGGTCATTTGAGGGCTGAGGACTAGCTGGAGATTCCCCCTCCACCTTCTCTTCAGCTGAGGATCCCTCTCCATTGTTTTCCTCCTGCTTGATCTTAACTTGCACTTCCAGGGTTCGCTGTAGGACTTTGGCTCCCTGCTGCAGGACATGTTGCAGATGTTGCTGCTGCTGTTGTTGCTCAAGTTGATGCTGAGCACTCAGGAACAGCTGCGCC…
CV_416 [organism= Crassostrea virginica]	350	Ankyrin repeat domain-containing protein 17 [Crassostrea gigas]	1.13e-36	O75179	3e-27	ANR17 HUMAN	hsa:26057	CTTGACTGTCAATGTCAGCCCCTGCTGATACTAGCAGCTGAACAACATCGAGATGTCCACCATTGCAAGCAAGCCAAAGGGGGGAGTTCCCCTTTTTGTTCTTCACATCAACTGCAGCATTCCTTGACAGAAGAAGTTCTACAAATCTGTAATGGCCCTTGTCTGCTGCGATGGTCAGAGCAGTGTCCCTGGAGGAAGGGACAGGGGGGAGCATTGACATCAGCAGTTGGTCAGAAAGAGGAATATACAACACCATCTCAATCTTGGGCAGGGTCATAGGCTGAGATGGTGTTGTATATTCCTCTTTCTGACCAACTGCTGATGAAAGGTGACCAGAATCAAGACTAGCA
CV_417 [organism= Crassostrea virginica]	389	Ankyrin repeat domain-containing protein 17 [Crassostrea gigas]	3.67e-58	K1Q4Z9	1e-51	K1Q4Z9 CRAGI	--	CCATCATTAGCGGCCAGCAGAATGGACCCACCGCCCCACCCATCATGGGTCCCAATGGGCAGTTTCTGCCCACCAGCTCTCCAGCAGGATCATTTTCTCCTTTTAATAATTTATTCAGCAATGTTGCTGATCAGCTCTTGAAGAAAGATGATGCATCAGAGAGGATGAATTTTGCCAGCGTGGCAGCTGCTGGCGTGATTGGTAGTCTCACCAATGCCAGTGCAGCCTCAGATTTAGTTCCCACAAAAGTGGACCCACAGCTCCAGGCCAAAGCTCCCGGATTTAGACCTGTTAGAAACCCATCACCACAAGAAATGGAGATGAGGTTCAAGGAATGCAATTGCCACTCAGATGTTGAATGAAATGGACAGTAGAATGTTCCGTACAGG
CV_418 [organism= Crassostrea virginica]	318	Ankyrin repeat domain-containing protein 17 [Crassostrea gigas]	6.15e-45	K1Q4Z9	3e-38	K1Q4Z9 CRAGI	--	CATTATTAACGGAGCACTACTTGGCCGGCCTTGATTTAGAGGAGAGAAGGGACGAGGAGGAGCAGGGTTTTGTCCTGGGACGCCCAGGCCTGCTGAGGGGACTGTGTTGCCACTAGTGGGGACCCCCACCGGAGGGGATGATCCTGCAGTGGCCTGAGCCTGTCCACTTGCCACAAATTGATGGATCAAGTTGGCAAATTCCTGCTGAGATATCATCCCTGGTGACAACAAGTTAGGTCCTGCGCCACCTAAGTTCTGGAACTGGTGAGCCAGGGCCTGTTGGTAGAGTAGATATCTCATTGCCAGGTTGGGTGGCAC
CV_419 [organism= Crassostrea virginica]	426	Ankyrin repeat domain-containing protein 17 [Crassostrea gigas]	7.51e-24	Q99NH0	8e-08	ANR17 MOUSE	mmu:81702	GGGATGTTGGAGGTTTGCTTGGTTTACTCGTGCCATCACCACCACTGTTGTTATGGTTCCTCTTCCCCCAGACTTTGGAACATTCTTCCATGCTTGGTCTGGATTTCGTGGGGGACGTTGGAATCCTTCTCACCAGCAGCCTTTTTATCACATTCTGCGCTGTTGTTTGAAGAGAAGCGATGTTATTCTGAGCTGGAGAATTTGGGATCACTCGGTGGAACAATGTTACCCAAGCCCTGAACTGGCACTCGAGACTCTGGAACATTTGTCTCTGATGGCACAAGAGCGGATTCAGGGGAATTCATGAGCACTCGGTTTGGATATTCCAACAGGAGTTTTGACAACCTGGGTGTGGCCACCCTTGGGCAGCTTCTATGATCATAGTGGACCCATCCTTCA…
CV_420 [organism= Crassostrea virginica]	316	Ankyrin repeat domain-containing protein 17 [Crassostrea gigas]	5.93e-11	K1Q4Z9	6e-09	K1Q4Z9 CRAGI	--	GGGGACGACAGTGAGGGGTGGAGGCGAGCAGAGGGAGGGGGGCCCGGTACTGGGACCGACGGAGGAATTTTCCTACTCTCTGGGCGATCATTAAAGGAGCACTACTTGGCCGGCCTTGATTTAGTAGGAGAGAAGGGACGAGGAGGAGCAGGGTTTTGTCCTGGGACGCCCAGGCCTGCTGAGGGACTGTGTTGCCACTAGTGGGGCCCCCACCGGAGGGATGATCCTGCAGTGGCCTGAGCCTGTCCACTTGCCACAAATTGATGGATCAAGTTGGCAAATTCCTGCTGAGATATCATCCCTGGTACAACAGTTA
CV_421 [organism= Crassostrea virginica]	348	Ankyrin repeat domain-containing protein 17 [Crassostrea gigas]	4.27e-37	K1Q4Z9	2e-34	K1Q4Z9 CRAGI	--	GGTTGCCCATATCCCCATACTGTGGGGGCGTTGGCACTCCATCCCCGGGCTGAGGGGTTAGAGTGGGAGGTGGAGGGGTGGGGGATGTTGGAGGTTTTGCTTGGTTTACTCGTGCCATCACCACCACTGTTGTTATGGTTCCTCTTCCCCCCAGACTTTGGAACATTCTTCCATGCTTGGTCTGGATTTCGTGCGGGGACGTTGGAATCCTTCTCACCAGCAGCCTTTTTTATCACATTCTGCGCTGTTGTTTGAAGAGAAGCGATGTTATTCTGAGCTGGAGAATTGGGATCACTCGGTGGAACATGTTACCCAAGCCCTGAACTGGCACTCGAGACTCTGGAACAT
CV_422 [organism= Crassostrea virginica]	418	Ankyrin repeat domain-containing protein 17 [Crassostrea gigas]	4.69e-57	K1Q4Z9	5e-49	K1Q4Z9 CRAGI	--	CCAGCGTGGCAGCTGCTGGCGTGATTGGTAGTCTCACCAATGCCAGTGCAGCCTCAGATTTAGTTCCCACAAAAGTGGACCCACAGCTCCAGGCCAAAGCTCCCGGATTTAGACCTGTTAGAAACCCATCACCGCAAGAAATGGAGATGAGGTTCAAAGGAATGCAATTGCCACCTCAGATGTTGAATGAAATGGACAGTAGAATGTTCCGTGCAGGCATGCCAAATCAGTCGCCGTCAATGTCTCCCCGTTCTAGTGCATCCACACCCAACACAAACATGTCCCCACAAAGCCAGACAAATGCTAGTCTTGATTCTGGTCACCTTTCATCAGCAGTTGGTCAGAAAGAGGAATATACAACACCATCTCAGCCTATGACCCTGCCCAAGACTTGAGAGT…
CV_423 [organism= Crassostrea virginica]	870	Ankyrin repeat domain-containing protein 29 [Crassostrea gigas]	4.12e-57	B2RXR6	7e-22	ANR44 MOUSE	mmu:329154	GTTAAGTAAGAGTTGCAAGGTACCTTCGTGTCTTTTCTGACAAGCTACATAAAGAGGACTTGCTCCTGTTTCTGTACGTAAGTTCACGTCAGCCCCACTGTTAAGTAAGAATTGCGCGGTACTATCGTGTCCACCCTGACAAGCTGCATAAAGAGGACTGATTCCTGTTTTTGTACATAAGTTCACGTCAGCCCCATTGTTCAGTAAGAGTTGCGCGGTACTCTCGTGTCCATTCTTACAAGCTACATAAAGAGGACTGGCTCCTGTATATGTACATAAATTCACTCTAGCCCCATTGTTTACTAAGTGTTGCACGATACTGTCGTGTCCGTTTATACAAGCATAAATAAGAGGACTGTTGCCTGTCTCCTCATCGCATGAGTTTACGTCAACGCCATC…
CV_424 [organism= Crassostrea virginica]	389	Ankyrin repeat domain-containing protein 29 [Crassostrea gigas]	7.86e-20	Q99J82	5e-08	ILK RAT	rno:170922	CTGCCAAAACTAATTCCATATGCATGGTTCGCAAACCTTTCAATACACTCGTTGTTAATCTTGGAAAACAAAAATCATTTTCATACCCACAAGTAATCCAGAGAAGACTGACTTTGTCGACATAAATTAACACTAGCATCGTGTTTCAGTAAAAGCTGTACCATCTCTTCATGTCCATTTTGACAAGCTTTCCATAGAAGACTGATGCCATCGTTATTACATAAATTAACATCAGCGTTTTTCATTATCAATAGTTCTGAGGTGCTTTCTTGTCCATTTGAACAAGCCCAATAGAGAGGACTCTCTCCGCGTTTATTGCATGTATTCGCCCAATGCCTTTTTCTATTAGAAGTTCTGCGATGCTATTAAGTCCAGTTACACAAGCTGCC
CV_425 [organism= Crassostrea virginica]	355	Ankyrin repeat domain-containing protein 29 [Crassostrea gigas]	3.77e-16	Q3SX45	6e-09	ASB2 BOVIN	bta:539244	ATCATTTCTTTCTACAGAGATTTATTTCAGCTCCATTGTTTAAAAATATGCATAATGCTCTCATATCCATTTGCAAAAACTTGAGGAAGAGGACTAAATCCTTCTTTGCTACATAAATTTTCCTTAGCGTCAGTGTTAAGCAATTGTTTACAATTCTTTCATGTTCATTTGCACACGCTGCATAAAGAGGGGCAGATCCTTCCTAGCTAGATAGAATTACATCCGCGCCATAGGTCAGTAAAAGTTGCACAATGCTCTCATGTCCATTTACACACGCTGCATAGAGAAGAGTAAATTCTTCCTCGCTAGATAGATTTACATCCGCGCCATTGTTCAGTAAAAAGTTGCACAATGC
CV_426 [organism= Crassostrea virginica]	383	Ankyrin repeat domain-containing protein 29 [Crassostrea gigas]	8.98e-27	Q108T9	5e-12	CTTB2 LOXAF	--	TATTGTGAACTTATGTAATGTTGAAATAAATCAGTCCTCTATTTAATGCTTGTAAAACGGACACGAGAGCGTTATCCAACGTCTATTGAATAATGAAGCAAATGTGAATTCATGCAATATAGACGGCGAAAGTCCTCTCTTAACAGCTTGTGAAAATGGACACGATGGCACCGTACAACTCCTATTGGAAAATTGCGCTAAAGTTAATTTATGCACTAACTACGGTGTAAGTCCTCTATTAACAGCTTGTGGAAAGGGACACGATGGCATTGTTAAACTCTTATTGGCAAAAAGGCGCTGACGTTAATCTATGCAATAAAGACGGTGTAAGTCCTCTCTTGACAGCCTGTGACACAGGACAAGTGAGCATCGTGCAACTTCTA
CV_427 [organism= Crassostrea virginica]	342	Ankyrin repeat domain-containing protein 29 [Crassostrea gigas]	7.67e-39	Q07E28	1e-15	CTTB2 NEONE	--	GTTATGCATAGAGGACTTCTTCCATTCTTGTCACATAAATTAACATTAGCGCCACTGTTAAGTAAAAGCTGCACGATGCTATCGTGTCCCTTTTCACACGCTTTGTAGAGAGGGCTTCTTTCAAAATTATCGCACAAATTGACATTGGCGCCATAGTTCAGTAAACGCTGAACTGTCTTATCATGACCAATTTCACTTGCTTTGCAAAGAAAACTTTCTCCATAACAGTCGCACAAATTGACAACAGCACCTTTGTTCAGTAAAAGTTGCGCGATGTTATCGTATCCATTTTCACAGGCTACGTAGAAAGGATTTATTCCAGTATTATCACAAAAGTTAACA
CV_428 [organism= Crassostrea virginica]	482	Ankyrin repeat domain-containing protein 29 [Crassostrea gigas]	9.27e-32	A2A690	1e-13	TANC2 MOUSE	mmu:77097	GCTTCAACTAAATGCTTGGAGGACAATTATTCCCGTATTTTCTATTTCCCGTTGTCACTAAAAATCAGAATTTATTTCTGCCTTTCTAATAGGATATACAGGTGTACCTTATACATTCTGAGCACATAAACGTATGTTATCCACTCGTTTTTTGGTGCGAATTGTTGTTTGTGTGTTTGTTTGTTTTTGGGTCCAAGAGAAGATTAATTCCAATCTTAAGATTAAATTCACAGCAACACCATTGTTAAGTAATAGCTGTTCACTGCTTTTATGTCCATTTTGACAAGCTATCTGTTTAGGACCGATTCCGTTTTTATCACATAAATTCACGTCAGCGCCATTGTCCAGTAATAGTTGCACTGTGTTTTCATGTCCATTAGAACAAGCTCCCCAGAGGGG…
CV_429 [organism= Crassostrea virginica]	310	Ankyrin repeat domain-containing protein 29 [Crassostrea gigas]	3.59e-18	O75832	2e-10	PSD10 HUMAN	hsa:5716	CGTGCATGAATTGACTATTGCACCCATTTCTAATAAATTCCAATGATACCATCGTGATGATTTTGACAAGCTAAATAGAGAGGACAAGCGCCATCTTTGTAACATAACGTTAGATCAGCACCTTTCTCAAGTAAACACTGAACAATGTTTTCGAGTCCACCTAAACAAGCTACAGAGAGCGGGGTGTGTCCACCTTTATCACGAGAATTAACAACAGCCTCCTTCTCCAACAGACACTTTACAATCTCAACGTGTCCGGCTGAGCAAGCTGCAGACAGAGGCGAGTCTGATGCAGCACATACATTATCAG
CV_430 [organism= Crassostrea virginica]	355	Ankyrin repeat domain-containing protein 29 [Crassostrea gigas]	2.7e-20	P57078	5e-10	RIPK4 HUMAN	--	GCTTATGTGTCCTTGTTGGCAAGAAAGATGTAGCGGGCTTACCCCGTCATTGTTACAGATATTAATATCAGCACCCTTTTTGATTAAAGTATAGATGATATTGTCATGTTTGTGGAAACAAGCCAGATGGATAGAACTCCAACCATCTTTGTTCCATTTTGATATATCTGCCCTTTTTTCAAGTAGACCTTGCACAATGCTTTCATGCCCGCATGAACAAGCGTACAGAGAGGGGACTTAATCCATTTTATCGCAAATATTAACATCAACATCTTTTTACATTAAGCAACTGAAAAATTGCTTGACATCCGGTGGAAGAAGTTATAGCCAAAGGTGTCATTCCGAAAATATCAAG
CV_431 [organism= Crassostrea virginica]	483	Ankyrin repeat domain-containing protein 29 [Crassostrea gigas]	2.6e-14	Q502M6	3e-06	ANR29 DANRE	dre:553798	GGAACTGCACATCTTTCATTGAACAATGGCGCTGAGGTGAATTTATGTGATAACGACGGAAAAAATCCTCTCTGGATAGCTTGTCAAGAAGGACATGAAAACATCGCACACTGGTTACTGAGCAATGGTGCAAATGTAAAATTTATACAATAAAAACAGGAATAATCCACTTTGGATAGCTTGTCAAATAGGACATGAACGCATTGAACAACTTTTGATAAGGAATGGCGCTGAAGTGATAAATGACCTTTCAAAATTAACACTTAGCTATGTCCAGTCTTAATCAATACCTATAAAGCAAGGATTCTATTCTATATGGATAGTACAGTTCTATTAAATCTCTAATGAACATCCTCGATGATGTCGTATTGCATATAACAGTATATTTACCTGTCATAC…
CV_432 [organism= Crassostrea virginica]	346	Ankyrin repeat domain-containing protein 29 [Crassostrea gigas]	1.74e-35	Q12955	9e-17	ANK3 HUMAN	hsa:288	GTAAGTCCTCTTCATGTGGTGTGTGAAATTGGACATAACAGCATCGTAGCGCAATTTCTGAACAATGGCGCCGATGTGAATATGTGTGATAAGGAAGGTTTTAGTCCACATAAAGTAGCATGTGAAATTGGACATGACAGCATTGTACAGCAAATAATTGACAATAACGCTTTGGTGAATTTACGTAACGAGAAAGGATTAAGTCCTCTTCATTTAGCGTATGGAAATGGACACGAAAGTATTGTGGAACTCTTACTGAACAATGGCGCTGAAGTGAATTTATGTAACGTGAAAGGATTTAGTCCCCTTCATGTAGCTTGTGAATATAGACATGATAACATAGTGC
CV_433 [organism= Crassostrea virginica]	462	Ankyrin repeat domain-containing protein 29 [Crassostrea gigas]	2.86e-34	Q9ULJ7	2e-16	ANR50 HUMAN	hsa:57182	GTATATCCAAGAAGGCCAGACGCGTTTACCTCAGCGCCACTCTCAAGTAAAGTCTCTACAATATCATCATTACCTTTTACACATGCAGCTATGAGGGGATTTATTTTAGCTTCTGTAAACGAGTTCACATTTGCGCCGTTCCGCAATAACATTTGCACAATGGATCTGTGTCTATGGTGACAAGCAGTATATAGAGGACCAATTTTGTCTTTTTTACATAAATTTACATCGGCACCTTTGCTAAGAAGAAGCTGTGCGCAACTATCATGGCCTATTTGACACGCTATAAATAGGGGACTCCCTCCACTATTTTCACACTTATTTACCTCAGCACCCTTATCGAGTAAACCGTTGAGCAATAGTGTGATAACCCTTGCTACAAGCCTTAAAAAGAGGGCT…
CV_434 [organism= Crassostrea virginica]	239	Ankyrin repeat domain-containing protein 29 [Crassostrea gigas]	2.67e-09	Q8N283	0.0001	ANR35 HUMAN	hsa:148741	GATAAAGACCAACACAGTCCCCTCTATATGGCTAGTGCAAATGGACATGAAAGCATTGCAAAGCTCTTGATAATGAACAATGCTAAAGTCAATTTATGTGATCGAGCCCAAAGGAGTACCCTCTATATGGCTATAGCAAAAGGACATGAAAGCATTGCAAAAGCTCTTAGATAATGAACAATGCTAAAAGTCAAATTCAATGTAATATATTCCAATTCAGTCCTCTCTTTAATGGCTTG
CV_435 [organism= Crassostrea virginica]	240	Ankyrin repeat domain-containing protein 29 [Crassostrea gigas]	3.8e-19	Q1RK13	4e-08	Y220 RICBR	rbe:RBE 0220	CAGCGCCATTTTCTAGCATGATTTGTACAATGCTTTTATTCCCCTTTTGACACGCTGCATGAAGTGCACTTTCCTTATATTCTGAACATACATTGACGTCAGCGCCATTGTTCAGTAGGATTTGTAATATGCTTTCATTCTCCATCTCACACGCTGCACAAAGTGGACTTCCTTTATATTCTGTACATAAATTGATGTCAGCGCCATTTTTCCAGTAGAAGATGCACGATGCTTTCATTG
CV_436 [organism= Crassostrea virginica]	362	Ankyrin repeat domain-containing protein 29 [Crassostrea gigas]	1.7e-22	Q8VBX0	8e-11	ASB13 MOUSE	mmu:142688	CTCATATGTGTTTTACATGAGAATTTGGCTGGTATGTATCCAATTCACGTTGCCTCGTTTTCTCAGAATGATTCATTGTTAATCAAACTACTAGACAACGGTGTGAACATCAATATGAAAGCATCATGGAGAAGAGAAACACCCCTTCATATGGCATGTGCAAAGGGACATCAGAGCACCGTTTCCCACTTACTTGCTAGGGGCGCTGATATCAATCCTTGTACATCTGGTGAAAGTCCACTTTTTAAAGCCTGTCTAAATGGACATGAAAGCATTGTAGGTCTTTTGCTTAACAGAGGTGCGGACGTTAACGCATATTCAACATACATAGATTGCCCATTGTATGCAGCGTGTAAAAATGG
CV_437 [organism= Crassostrea virginica]	342	Ankyrin repeat domain-containing protein 29 [Crassostrea gigas]	4.9e-19	Q9C0D5	8e-09	TANC1 HUMAN	hsa:85461	ATTTATAGCTTGTCTAAATGGACACGAGAGCACTGCAATGGTTTTACTGAACAATAACGCTAATGTTAATATTTGTCAACAAAATGGAGTAAGTCCACTTTTGGCAGCTTGTGATTATGGATATAAAGGCATTGCAGAGCGTTTACTTAACAAAGGCGCTAAGATGAATCTATCTAGTAAAAAAGGATTAAGTCCACTTGTGGTAGCATGTAAAAATGGACATGAGGACATTGTACAACTTTTACTGAGCCGTGGCGCTGCTGTCAGTAATTTTGAAAACACGGAATAAGTCCTCTCTTTGAAGCCTGCTTAAGTAGTCATTACAATATTGTAAAAGCTTTT
CV_438 [organism= Crassostrea virginica]	374	Ankyrin repeat domain-containing protein 29 [Crassostrea gigas]	4.57e-46	Q9VFD5	7e-19	FEM1A DROME	dme:Dmel CG6966	ACAGCTTGCTTAGAAGGAAAAGAGGAAATTGTTAAGCTTTTGTTAGAGAATGATGCTGAGATTGATCAATGTACGGAGGATGGGTGTAGTCCTCTCTTTGCTGCTTGTGACAAGGGACATGAGAGCATAGTACAGATGTTGATACAGAAAGGAGCGAACTTGAATATATGCACAAAAGTTGGATCGAGCCCTCTTTTTATGGCATGTTTCAAGGGCCATCAAGAAATTGCACAGCTCTTGTTACAAAGTGGAGCAGACGTCAATTTATGTAATCAAGACCAATGCACCCCTCTCATTGTAGCTTGTGAAAAAGGATTCCGAAGCATAGCACAAAAACTGCTCGATACCGGAGCTGAGATAAACTCTTGCACCCG
CV_439 [organism= Crassostrea virginica]	394	Ankyrin repeat domain-containing protein 29 [Crassostrea gigas]	2.85e-08	K1R5N8	6e-08	K1R5N8 CRAGI	--	CTGGTCAATTGTGCAGACGTGAATTTGTGTAATAAGGACGGAGACAGTCCTCTGATAGCAGCTTGTTGTAATGGACATGAAAGCATTGCAAAGCTTTTACTGGTCAATGGTGCTGATATAAATTCACGTTAATAAGGACGGAAAACGTACCTACTGACTTGTTAGCTTGTTTAAATGGTAGATGACAGCAACTGCAAACTCTTTACTGGTCAAGTGGCGCTGACGTGAATTTAGTGGTAATAAGTACGGAACCACTTCTCTGATAGCAGCTTGTTCTAAATGGACATGAAAAGCACTGCAAAAGCTTCTACTGGTCAATGGCGCTGACATGAATTTTATATAATAAAGGCGGAAAAACACTCCTCTATTTTGCGGCTTGTTTTATATAGACATG
CV_440 [organism= Crassostrea virginica]	335	Ankyrin repeat domain-containing protein 29 [Crassostrea gigas]	7.68e-41	Q99J82	2e-16	ILK RAT	rno:170922	TATAAACCTAACTGATAACATGGGAAACTCTCCTCTTTTTATATCATGTCAAAACGGACATAATGAAACCGTGAAAATATTGATAGATAATGGCGCTGAAGTGGATATTTGCAATATTACGGGGGAAAGTCCCCTTTTTACAGCATGTGACAATGGACATCAGAGTACTGTGCAGGTATTACTAAACAATGGTGCTGATGTGAATGTATATAAAGAAAACGGGAGCATTCCTATCTTTACTGCGTGTCAGAATGGACATGATACCATTGTGCAGACTTTACTAAACAATGGTGTTGATGTTAATTTATGCAACCCTACTGGAAAAAGTCTTCTCC
CV_441 [organism= Crassostrea virginica]	349	Ankyrin repeat domain-containing protein 29 [Crassostrea gigas]	7.69e-50	B2RXR6	2e-17	ANR44 MOUSE	mmu:329154	GTAAGTCCTCTCTTGATTGCTTGTCATGAAGGACATGAGGCTACTGCACAGCTTTTCCTAAACAATGGCGCTGAAGTGAATTTATGTAATAACGACGGCGTAAGTCCTATCTGGATAGCTTGTCATAAAGGACATGAAGCTACTGCAGAGCTTTTACTGAGCAATGGCGCTGACGTGAATTTATGTAACAAAGACGGAGCGAGTCCTCTATATATTGCTTGTCAAGAAGGTCATGAATGTCCAGCACAGTTGTTGGTGAATAATGGCGCTGACGTGAATTTATGTAATAACGACGGAATAAGTCCTCTCTTTATTGGTTGTTATAAAGGACATGAAGCTACTGTACAGC
CV_442 [organism= Crassostrea virginica]	384	Ankyrin repeat domain-containing protein 29 [Crassostrea gigas]	8.94e-10	Q02357	6e-09	ANK1 MOUSE	mmu:11733	AATTTATGGATTTGCATAACAAGAACTCATTTTACAGTATATATTTCGAATTTCTAGGAGCTTCTCCCCTTTTTGCTGCTATTAAAAAGAGAAATATTAAAATCCTTCAACTTTTATTGGACAATGGTGCTAATGTGAACAACTTCACGAAATCACGTTTTACCGTTGCTGTCGACGATGATGAAGAAAAGTACTACGGAATAAGTCTTCTTCATGCAGCTTGCATTGTTAATGAAGACAAAATTGTCGAAATGTTATTGAAAAATGGGGCTGATGTTAATTCTTTCAATACAAGGAACTCCACTTCATGCTATGTGTAGATGTGGAAATGAAAGAATTGTACAACTTTTACTGGAAAATGGCGCGGAAATCAATCTTAGTTCC
CV_443 [organism= Crassostrea virginica]	493	Ankyrin repeat domain-containing protein 29 [Crassostrea gigas]	2.01e-40	Q8C8R3	8e-18	ANK2 MOUSE	mmu:109676	TTTTGGTGCAAGAATTTATCTCGGCTCCATTTTCGAGTAACTTCTGTGCTATGCTTGGAGGTCCTTTTTTACAGGCGAAATAAAGAGGGCTGCATCCCGCATTTGTGCATACATTCAAGTTCGCTCCATTCCTCATCAACATCTGTACTACGCGCTCATGTTCGTGGTCACAAGCTGTATGAAGAGGGCTACATCCATCCACGGTACATTGATCAATTTCAGCACCATTCTCTAACAGAAACTGCACAATTTCTTCTTGTCCTTCTAAGCAAGCTAAATAGAGAGAGCTACATCCGTTTTTGGTGCATGAATTTATTTCCGCTCCGTTTTCGAGAAGCCTCTGTGCTATGCTTTGGAATCCTCTTTGGCAAGCTATTGAAGAGGGCTGGATCCACCTTT…
CV_444 [organism= Crassostrea virginica]	274	Ankyrin repeat domain-containing protein 50 [Crassostrea gigas]	5.25e-23	K1QJV4	1e-17	K1QJV4 CRAGI	--	CACACAACAAGCATTCGTTCATAAACATACTTCATATTCAAAATTACACTATCACAGACAAATGTATCACAGTTTCAGCCAGAGGAGTCTTTTATTTTCTTCGCCTACCCAACTTTTGTGAACTGCCAGGGTAAGTGAATGCTCAGCTTTTTGTCTAAAGAGGCGCGGCTACAGTCCAATGTTTTCATCAGTTTTGTCACCGATTTATCACAAGAACATGGTGTATATCCAAATCCATCATCATTTATCCAGTACTTATCTTTTTCGAATGAGT
CV_445 [organism= Crassostrea virginica]	206	Ankyrin repeat domain-containing protein 50 [Crassostrea gigas]	6.61e-33	K1QJV4	7e-25	K1QJV4 CRAGI	--	ACCTGCTTTGATGAGTCTCTTCAGGAGTTTGATGCATTTGTGGTCCGAGATATTGCTCATGGTCAAAAACAGAGCGCTCTGTCCCAGGCGGTCGACAATGTTGACATCACTTCCATGCTTGATAAGGTATTCTGCTATGTCGAACTTTGCGTCCTCCAAGGCAATCAAAAGGGCTGATTTCCCTGCATTGTTGATCTCGTTAATGT
CV_446 [organism= Crassostrea virginica]	391	Ankyrin repeat domain-containing protein 50 [Crassostrea gigas]	1.75e-07	Q9M8S6	3e-05	SKOR ARATH	ath:AT3G02850	ATGGGTAATAAGAACCTCGGCCATGTCGTAAAGTCCATTCTCTATCACAATGTGCATCAATGAATTTCCCTCGCAGTCCGTCGAATTGGGATCCACGCCAGCTTTCAATAAACACTTGAATTCTGCCAGATCACTTTGATACACGGAGCTGAACAGCCTCAGCACCATTCTGATTTCGTCCATGGCGCTTTCTTTGGTCTCTCTGTGTGAACTGTTCGACACGTGGTGGTGCAAGGCGCGTCGAAGCTCTTCCAGCATGGTGTCTTTCTAGTCTGTTTGCAAAGAGACCTTGTCACATAGGATGCCAATGGGGGAAACAATTGGATATTTTCCTTTTCTGTGATGCTTAGAGGTTGTTAAATTCGCTAACAGTGGTTGTACTTACTGTTTG
CV_447 [organism= Crassostrea virginica]	1198	Ankyrin repeat domain-containing protein 50 [Crassostrea gigas]	6.5e-134	Q9ULJ7	2e-12	ANR50 HUMAN	hsa:57182	CTCTAAAAGTAACTGATTATTAAGAGATACTACAGGAATACTTTTATTAAATCAACTTAGTATATTAACGCAGCATCTTTCAGATTACTTAAGCCGACACGATGGGTAAAGATTCTGATAAATGCCGAAGATCCGGTGCCCAGTGTATGGAACTGGAGAACGGCTGGATGGACATTGATTCCGATGTAGAGGACGATGTCTTTAGTGATGATGAGGTGGTGTCCAATCCCTCCAGCGTGGCAGAACGCCTGGGTGTCCTCCACGCGGTGTACCAAAATGACTTTCGGGGGTTTGTTGAACAGTTGGAGGCTGGAGGCGACCCTAACATGTGTGACTGCGATGGGAACCCCCTGCTACACATTGTCATTGAAAACGGGAACAGCGAAATGATGGAATACC…
CV_448 [organism= Crassostrea virginica]	1163	Ankyrin repeat domain-containing protein 50 [Crassostrea gigas]	6.84e-55	Q54KA7	1e-16	SECG DICDI	ddi:DDB G0287459	AATGCTCAGCAAACCGTTTCCTGCAGCTGAATGTAAGGCCGTCTGACGCCGGCGGTCGGCGGCATTGACGCTGGCGCCTCTGGAGATCAGGGGTTTGGGTCATCACCTCCAGTCCCTTCTCTACAGCAATGAACAGCGAGGTCTTCATATCTCCGTCCATGCAGTCATAAAAGCACCCTCTCGATAAAGAAGTTCCACAATGGACAGATGACCCCTCTCTGCGGCGTAATGCAGAGGCTTCTTCTGTTTCCCGTCACTTTGATTGGGCGGTGCGCCGAATTCAAGAAGTAACTCTACAATGTCGAGAAAGTTCTTCTCCACAGCATAGTGCAGGGGGGCCTTTATTTCTTCGTCCAAGATATAAACAGAGGCGCGGTTCTTCAACAGAATATTAGTCAA…
CV_449 [organism= Crassostrea virginica]	591	Ankyrin repeat domain-containing protein 50 [Crassostrea gigas]	5.16e-08	K1QTU3	3e-07	K1QTU3 CRAGI	--	CAGCAGGCCGTTAGCCTCAGGATTTATGGTCCCCACTTAACAAGCAGTCCGGGGATCGAGTGGTGCTCCAGGACATTTAACTGGGAGCTGAGTAGCGCTGCCAAGAGTAGAGAGGAAAGAACACGCGATTGTTCACATGGATTTATTTCTTTAATCACAGACATAACACTCTCAACAAAATATGCATTTAATTGATGCAGAGTAATTGAAAGACTATTTGTAGGCCAGATTCTTTATAATTGATCAACCCATTAAATGCTGAGTGTGCCTTTAAATAATACTGACGGTATTAGCTACCATTGTTAATAAATACACAACAATAGAAATAGCAGTTTGTTGAATTTTCGCATATACTCTATATGATCACTATAGAACAATTTTCACCTATGCAGAATTTAT…
CV_450 [organism= Crassostrea virginica]	470	Ankyrin repeat domain-containing protein 50 [Crassostrea gigas]	4.65e-05	--	--	--	--	AAAATTGTCAAAATTCTATTTCATTGCGGATATGTGATGAAAGAATGCGACAATTGGTTGGGATCAGAAGATATTATCAGCAACAAAATGAAAGAACCTAAGTACGTAAAATGTTACATAAAATGAAAATGTCATTGAAAACCATCACAGGATCTGTCAGAATGTTTGAACTTGATTCATGAAACATTGTTGTGTCCGGTATAGACGTCATAATGAGAATCCCAATCTCGTTTAAATATAAAAGCGATACAACGAAAGTATCCGATGCCACTATGAGCGTTTATGACAAACGTTGATACAAGCAATGTTTTGGGCATTCGTGTTAAAACGATTGGCTAACGGATTCAACAGTCTTATCCCCAAAAGCGCAATGGTAAACGCTCAGTGTCCGGCCAATAT…
CV_451 [organism= Crassostrea virginica]	459	Ankyrin repeat domain-containing protein 50 [Crassostrea gigas]	1.01e-47	Q8Q0U0	8e-13	Y045 METMA	mma:MM 0045	CAACAAAATGAAGGGCAGATTGACCAAGATCATCGACTGCATTGACGTCGCTTCCATGTTTAATCAGGTACTCTGCAATGCCGAATCTACCATGGTCCAGTGCTAGAAGCAGGGGTGTCTTACCAGTCATGTCTTGACAGTTCAACCGAGCACCTGCTTTAATTAATTTTTTGACCATGTCCATATCGTTCATTTCCACGGCTATCATTAGGGCTGTCTTGTCATCTTCACTTGTCATGTTGACATCCGAATGCACAAGGCAAAACTTCAAAGCATCCATATCACCGTTCACAATGGGAATGAACAAAAGAGGTTCTCCATTGATATCCAATACATTAATATTCTCTCCAGATTTCAGAAATTTCTTTAGCATCAATATCACCATTAACAATTGCTTGT…
CV_452 [organism= Crassostrea virginica]	326	Ankyrin repeat domain-containing protein 50 [Crassostrea gigas]	5.72e-51	P40578	6e-09	MGA2 YEAST	sce:YIR033W	AATGTCGGCGAGGCGTTGCCCTTTTTCAAAAGTAGATGTGCGGATACAAAATGTCCCTTTTCAAGGCTAGGAGAAGCGAGGTGTAGCCGAGGCTGTTTCTAGTGTCAATATCTAGTCCGAACTTCACAAAACAGTCGACCAGCATCTCCACGATGGACGGGTTTCCGCTGCAGGCCGCGTGGTGTAGCGGGGTGTTTCCGTCGTTGTCCGCCTCGTTTATGTCCAGCACGTCCTCCTTCAGAATCAGTCCCACGATGGACGCACGACCGTTCATACACGCATAACTCAGGGCAGTCCTCCCTAAAGCGTCCCTTAAATCGATCTGC
CV_453 [organism= Crassostrea virginica]	321	Ankyrin repeat domain-containing protein 50 [Crassostrea gigas]	8.96e-51	Q505D1	2e-07	ANR28 MOUSE	mmu:105522	CTTTCTCATTCATCACATGTAGGTCACAGCCGGCGTCTATCAGCATTTGGACGATGTGGGAGAAGTTGTTGACAGTAGCTACGTGGATGGGTATGGTGGAGGCTTTGGAGCCGCGTGTGGTGACACTGGGCAGAGACAGTAACCGCTCGACCACGTGTACGTTACCCTTCTCACACGCTGTGTACAGTGGAGTCTGGTCTCTGGCATTTCTTGTATTGATATCACAACCTGAGTCGATGAGTAGAAGAGCAGCCTCCGTAAAGTGTTGAATGATGGCTTCGTGTAGAGAGGACAGCTGTTGGGACTTCTCTTTCTGATCCA
CV_454 [organism= Crassostrea virginica]	401	Ankyrin repeat domain-containing protein 50 [Crassostrea gigas]	3.5e-58	Q9GZV1	6e-08	ANKR2 HUMAN	hsa:26287	GTCGTCTGCTCCAAATCTCTGTGGTTGACGTCAGCACCGTGTTTGATGAGGTAAGCGGCCGCCTGATACTGGTTGCCAAGGCAGGCCCAGTGTAGAGGCGTCCGTCTTTGACAGGGGTCGGAGAAATTCACTGATGTCCCGATGTCAATCAGATAACGCACTATGTCCATGTGGCCTTCGTATGCGGCAGCGCCAAGCGCACTTGCGCCATCCCAGCGCACATGACGATGCGTGACGACATTCTTGTCCACTCCACCAGAAATCAACTGCTGAACCTCGTTCTATTCCCATAAAAAACTGGCATCGAAGATGAGGGAACAGGGGTCTTCTCGGTCTTTCATACTCCCTAGTGGCGCGGTCCCGGTACAACTGACCGTTGATGACGTTAAGCCAGTACAT…
CV_455 [organism= Crassostrea virginica]	389	Ankyrin repeat domain-containing protein 50 [Crassostrea gigas]	2.38e-07	Q6F6B3	4e-05	TANC1 RAT	rno:311055	TGTTTTCTCAAAAATTGGATATGCGGATGATTGTTTATCATAACTACAGACAATGTGTGATATTAGAGCGGATTTACCAAATCCCAGTTCTGCTGCAACAAGTATTCCTCTTCGATCTGTGTTCAATAGTTCGTATGATAAGTCTTCTATCATCCACTCTCGGCCCACAAAATCACCAGAATCACTTATATAGGGTTTAAAGGTTAAATCACTTTTCCACGGAAACTGAAATTCCATTGTCTTGCAACCTGTCAGTGTTATATCGTCTGTTGAATTCCATTGCATTTTAAATTGATAAAAAAGCACGCATATATATAGCAACAGCAGGTCATATCTCCTGTGTCGCTGTTTTCTAACAGCGTTGACGGTTTGTTCGATAAAATCGATCT
CV_456 [organism= Crassostrea virginica]	255	Ankyrin repeat domain-containing protein 50 [Crassostrea gigas]	7.96e-07	K1QR22	4e-05	K1QR22 CRAGI	--	TACTTGTACCCCAGGACAGTCCTGTCACGTGCCCATCTATACCAGTAAGGAGTACAGTCGGGATTGCCCCAAGGTTCAGAGTAGATCTGCTTTGCCTGTTCATATATTTGCCTCCCTGTATTCTACTGATCAAGAATGCCATCATGACGTCACAATTCTGTCAAATAAGAGTTTCACCGGTAGTAAGGAATACTGCTTTCAAACTTCACTCTCTGGAATTGCAGGGGAAGAGAGATGCATAAAGATTCACTTTGA
CV_457 [organism= Crassostrea virginica]	443	Ankyrin repeat domain-containing protein 50 [Crassostrea gigas]	8.55e-56	Q9ULJ7	3e-52	ANR50 HUMAN	hsa:57182	TGGAACACGGAGCAGACGTCAACAAAGCGGACAATGAAGGCCGCACGGCGCTCATCGCCGCGGCGTACATGGGACATTCGGAAATTGTTCAGCATTTGTTGGAATATAACGCGGATATAAATCATGAGGATTGTGACGGAAGAACGGCTCTCTCAGTCGCTGCCTTGTGCATTCCAGCCAGTGAAGGTCACGAAAATGTCGTCAGTATCTTAGTGGAGCGCGGGGCAGAGGTCGACCATCAGGATAAGGACGGTATGACGCCGCTTCTGGTCGCCGCGTGCGAGGGCCACCGTGACGTCTGCGAACTTCTCTTGGAATGGGATGCAGCATGGATCACGTGGACAATAATGGTCGAACGGCTTTACTGGCTGCCGCTTCTATGGGACATGCTAAAATTGT…
CV_458 [organism= Crassostrea virginica]	373	Ankyrin repeat domain-containing protein 50 [Crassostrea gigas]	1.09e-07	K1QYA5	2e-06	K1QYA5 CRAGI	--	GTCCTTATGTTTGATATGTTTCTAGATGTTAAAAAATTTGATTTGAGGTGGCAGAAGGTATATTTTTCATGTAAGAAGGAAAAAATATTTTTGGACCTGTTTCGATGCTCTCGTCTACGGCATCAATGATAATTATCATCGGTGTATTGTTACCTATTGTCGATGTTCGAAGTGGATTTAAAACAGTATAATCGAAACAACCGCTAGGATCTTCCAAGCATTTTGAACTTGAAAGATATGTCATTGCCGTGCTATCTGTGTTGATTATGTTTCCAAACTCAGGGTATAACGCCGTTCGTTCCCTGCCATGTTACGTACAACAAACATACCTCTATCTAAACGTTAAATTAGAATCATATCTACAGAAATGTAT
CV_459 [organism= Crassostrea virginica]	378	Ankyrin repeat domain-containing protein 50 [Crassostrea gigas]	2.06e-26	K1QR22	2e-22	K1QR22 CRAGI	--	AACTCCAATGGCACCTGCTACCCAGAAACTCAAATGACATTGTTCATTTACATTACACTGTAAAACAGTAGAATCTGGTAGCGTTGGGTTGATAAAATGTGGGTCGATCTGTTGTGGCTCAAAGTTGTGACCTTCAATCACTTTGATTTTGAAGCAGATTTCATCTTCAACTTTGGCAGTGATAGGAGTCGCCACCGAATCAAGGCAAATGGTTTTCAGCCCAAGCTCCCGGCCCACTAGATTCACGACCGCACGGACCACACCTCCAGCGTTCTCTGATGCCTCCATTGTCATCGAATGAACTTCTAACATTTTATCAGAATATCCTACTTTTATCTCTGGCATTGAATGCACATTTCTTGTAATGCTGAGAGGGAC
CV_460 [organism= Crassostrea virginica]	308	Ankyrin repeat domain-containing protein 50 [Crassostrea gigas]	2.43e-47	Q9ULJ7	4e-32	ANR50 HUMAN	hsa:57182	TTGAATTGTAGAAGAGTCTTAACAACATCCTCGTGTCCTTCTTGAGCTGCTATGCACAGCGCCGTGGCGCCCTGATTGCAGGTATGATCCACGGTGGCGCCTTTTGGAGCAGTAGGCGGACTATTTGGTCATGGCCCTGCCAAGCAGCGGACTGCAGGGCGGAGCGCCGATCGTTGTCCACCGCATTCACTTGCGCGCCGTAGTTCAACAGATGTTGCACGACCTCGGAGTGACCTTGCCAGCTGGAAATATGAAGTCCCGTGCGTCCTTCTAAGTCCGTGCACTCGGCGTCCGCGCCATTTTCAAGT
CV_461 [organism= Crassostrea virginica]	325	Ankyrin repeat domain-containing protein 50 [Crassostrea gigas]	2.92e-30	K1QZ42	3e-24	K1QZ42 CRAGI	--	CTCGGTCGTATTTTTGGCTTAACACTCAGTCGATAACGAGAATAAATATACTTTACATCAACACAACGTTGTACATAATATGGGAAACTCGGTGACATACAATGTATCATTGTGGAACCGTTTTCAGTAAAGACGAGAAGACCCCTGTTCCCTCATCTTCGATGCCATTTTTTATGGGAATAAGAACGAGGTTCAGCAGTTGATTTCTGGCGGAGTGGACAAGAATGTCGTCACGCATCGTCATGTGCGCTGGGATGGCGCAAGTGCGCTTGGCGCTGCCGCCTACGAAGGTCNCATGGACATAGTGCGTTATCTGATTGACATC
CV_462 [organism= Crassostrea virginica]	419	Ankyrin repeat domain-containing protein 50 [Crassostrea gigas]	1.68e-53	Q9J5H8	9e-12	V023 FOWPN	--	TATACAACAACAAAGAAGAAAACGTTAAACTATTGCTTAAATACGGCGCAGACATACACGCCGAGGACGACAATGCCTACCTACCTTTGTACAGTGGTGTTCTGGTGGAAAGTATAGAAATTGTGAGGTGCTTATTGCTTGCTGGAGCAGATCCAAACAAATGCAATAGAGTTTCCCGCCAAGATTATGCAATTTTAATGGCTGTATCGCTAGGAAATGTAGAAATCGTACAAATGTTGTTGGATGCTGGAGCAGATCCCAACGTTACGGGCACTAACAGATCAACGGCTCTTCACAAATGTCAAAAACTGAAAAATAAGGAGGTGCGTGAAGCAATATTATCAATGTTGATAAAATCAGGAGCAAGCTGAACGTGTCTGACAAAGACGGATACACGCC…
CV_463 [organism= Crassostrea virginica]	403	Ankyrin repeat domain-containing protein 50 [Crassostrea gigas]	1.78e-18	K1QD03	8e-16	K1QD03 CRAGI	--	GGAAAATTTACCCAAATTACCCATTGCCAAAAAGATCATGGACTACATAACCATGGAAGATGTTTTGAACATCTCCAGTGAAGCATATGATGAGGAAGAATTAAAACATGCAGGGAAATTTACATTTGTCGATAGAAAATTGCCTTATGAATTGTAGTTTGTTAAATATACATTATCTTTAGATATATGTTCAGAAATAAACTTTCCTTTGGCGTTTTGCTGCCTTTTTATACCCCACGCAACGAGTTGTGGAGGGTATAATGGTTTTGACCCATCTGTCAGTCAGTCCTACAGTCCTTCAGTCCTGTTTTTCTTGTCAGCACAACTCCTCTGAAACAGCTCAACAGAATTTCATGAAACTTTTGAGTTGTGAAGGACATACCATGTAGATGTGCATAT…
CV_464 [organism= Crassostrea virginica]	385	Ankyrin repeat domain-containing protein 50 [Crassostrea gigas]	1.44e-37	K1QR22	2e-37	K1QR22 CRAGI	--	GGACTCTCCGCCCTGCCATCTCGGAGGATCGGCTCCAGTTTGATCAAAACTTGATGGATTATACGTGAAAATGCCTTGCACGTGGCCTCGAGGAGTGAGTGAACCGTAGCGGTCATCATTTGGTATTCCAGCGCGTGCTTGGAAACGAGTGTGCAGTGGTCCAGAACGTGATTCCACACCGTTTTCCCCAAGAAGTGGCACTCCTCCTGTATGGCCGTCAGCAGCTGACGCTGATATACATATCTCCTAACACCGCTCTGATCCTGCTCCGCCTTGGCCACTAAGTGATGAGCGCCTCGGAGTTGGTTTCGATGGCATACCGTAGGATTGTTTTTCCGGCATTGTCGCTGGAGTCTATCTGGGCGCCATGTTGTATGAGGGCATT
CV_465 [organism= Crassostrea virginica]	351	Ankyrin repeat domain-containing protein 50 [Crassostrea gigas]	2.62e-42	Q9SM23	1e-07	ACBP1 ARATH	ath:AT5G53470	CTGAGCATTGCTCTGGAGCTGATAGCGAACCGCGCTGGTGTCAACAGCAGGGATGACGCTGGGAAAACCCCCTTGTTTCACGCAGTCAAAGGCCGTGACGTCACCATGGCCAATGCCCTCATACAACATGGCGCCCAGATAGACTCCAGCGACAATGCCGGAAAAACCATCCTACGGTATGCCATCGAAACCAACTCCGAGGCGCTCATCTACTTAGTTGCCAAGGCGGAGCAGGATCAGAGCGGTGTTAGGAGATATGTATATCAGCGTCAGCTGCTGACGGCCATACAGGAGGAGTGCCACTTCTTGGGGAAAACGTCTGGAATCACGTCCTGGACCACTGCAGAGCGG
CV_466 [organism= Crassostrea virginica]	329	Ankyrin repeat domain-containing protein 50 [Crassostrea gigas]	3.23e-63	K1QTU3	1e-50	K1QTU3 CRAGI	--	ATCCGCACATCTACTTTTGAAAAGGGCAACGCCTCGCCGACATTACGTGACAACGAAGTGTTCCTCAACGCCACAGAATGGGCCCAGCGAGGTGGGAACGACTCGTCGTCCAAGTACACCCCGCGCCGCACCCTCCCGTCCCTACCCGCTAGCGCCACCACCCTGTCGTTCTCCCGCGAGTCGACCATGTACCAGCCCCCCACCACCCTGCCCTGTAACCATGGCAGGAAACACAGCGATCAGCTGCCCTGGTCCGCGCAGTCGCTCCGCTTCCCAAACCTCCACACCTCTCAGGAGTTCCAGAGGAGCGAGACGTTTGTCGACGGAAT
CV_467 [organism= Crassostrea virginica]	360	Ankyrin repeat domain-containing protein 50 [Crassostrea gigas]	5.56e-77	Q9ULJ7	4e-41	ANR50 HUMAN	hsa:57182	TTTGCAACTTGGAGCCACAGCGCCATATTCTTCCAGCAAACGACACACACTGGAATGTCCACTCTTAATCGCCACTTTCGCTGGCGTCCGACCATACTGGTCGGCGTGGTTTGGATTGGCTTTGAATTGTAGAAGAGTCTTAACAACATCCTCGTGTCCTTCTTGAGCTGCTATGCACAGCGCCGTGGCGCCCTGATTGCAGGTATGATCCACGGTGGCGCCTTTTTGGAGCAGTAGGCGGACTATTTGGTCATGGCCCTGCCAAGCAGCGGACTGCAGGGCGGAGCGCCGATCGTTGTCCACCGCATTCACTTGCGCGCCGTAGTTCAACAGATGTTGCACGACCTCGGAGTGACCTTG
CV_468 [organism= Crassostrea virginica]	386	Ankyrin repeat domain-containing protein 50 [Crassostrea gigas]	3.47e-46	Q5R6D7	4e-08	ASB8 PONAB	pon:100173560	GTCAAAGACGGACGCCTCTACACTGGGCCTGCCTTGGCAACCAGTATCAGGCGGCTGCTTACCTCATCAAACACGGTGCTGACGTCAACCACAGAGATTTGGAGCAGACGACACCCATACTTCGCGCTGCCTTAGGCAGAAATATAGACTTGGTGAAATGTTTGATTGAAAACAGTGCTGATGTCCGACATATTGATATTCTTGGTTGCTCTGTTCTCCATTCGCTTGTGTTCATGGCGACAAGAAACTGATAAATACTGTCATCCGAGCGGGGTGTATTTCTAACAATGTCGCTGTGATAGGGAAAGCCACGCCTTTACAAACGCTATCCAAACAGAACGACCGCGAAAACGTGTCACGGCTACTGGCAGCCGGGTACAACCTAG
CV_469 [organism= Crassostrea virginica]	529	Ankyrin repeat domain-containing protein 50 [Crassostrea gigas]	6.38e-53	K1R490	1e-46	K1R490 CRAGI	--	AACAACAAGAAATCACTGCTACAATTAACATCATCACCAACCCTAACGCTGAATTCGCAGACGACCCAGTCTGGCAAATTAATCCAATGCACTTTAAGAATATCAAAAGCGATCTTGAGAAACTTCGTCTGAAACAAAGCCCGGTGAAAGATCAGCCGTCCAAGCTCATTATGGGCCAGAGTGCGCTGCGATCGCCGGAAATGCGACGGAAGAGGAACGGAATAGTGACGAACCCTAACGTCACAAAGAGCCTCGGAATCAATAGTCCCAACATCGGCAAGTTGTCAAGCATTGACCACAGTCAATGTAACCTGAATGGAGTTAATGGTCCTGTTATCAATGGGGTCGTGATGGGGCACCAAGGGCCCGCTAGCCTAATGGCCTGCCGCTCAAAAAGGA…
CV_470 [organism= Crassostrea virginica]	284	Ankyrin repeat domain-containing protein 50 [Crassostrea gigas]	9.77e-08	K1QYA5	4e-06	K1QYA5 CRAGI	--	AATGCAACTGTACATATTAGCCTCAAGCATTATATTGCCGCATCATTAAATTCATACGATGCAATGTTGTTTGCCATAAGATCAACCTCTGAAAGAGATATTGATGAAAAAGACAAAGGCAACTTAACGGCATCCTTTATAGCAGCTGCCTATGGTAACGACCAAAGCTTGGCTGCCTTGGTTGATTGGGGGTGCTAATATTCATTTCGAAAGATCCCAACCCTTGTATAACGAAATTCTCCCACACCAGGATCCATTAAATGTCTCTAGGTATATCTTTCAGT
CV_471 [organism= Crassostrea virginica]	227	Ankyrin repeat domain-containing protein 50 [Crassostrea gigas]	1.64e-25	K1PSU7	2e-25	K1PSU7 CRAGI	--	ATGCTAGCACCTTGGTCAATGAGGAGCTCTGCTATTTTTAGGTGTGATTTCAAAACAGCCCTATGTAATGGCGTTTGTCCGCCTTGTCTTAGTTTTGTTTTCATGTTGACCGACACTGTTCTTGAATCTATGAAAAGCTCGGACAGCATCCATGTGCCCATAATCCACAGCTACGTGAAATGGAGTAAGTCCTTCCTTGACAGTACGTGCAGAATAGACGTGGGCAC
CV_472 [organism= Crassostrea virginica]	343	Ankyrin repeat domain-containing protein 50 [Crassostrea gigas]	6.66e-62	Q12955	3e-13	ANK3 HUMAN	hsa:288	GCTTTTGAGTATGCTGTCCTTGCTGGTAGCATAGAAAGCGTTCGCATCTTGCTGGAAGCGGGAGCTTTCATTAATTGGTCAGATGAGAATGGATTGCAGCCGTTACATTTTGCTGCCCAGACGGGAAACGTATCAATGATCAATTTTCTGATAGAGAAAGGTGCCCATGTCTATTCTGCACGTACTGCCAAGGAAGGACTTACTCCATTTCACGTAGCTGTGGATTATGGGCACGTGGATGCTGTCCGAGCTTTCATAGATTCAAGAACAGTGTCGGTCAACATGAAAACAAAACTAAGACAAGGCGGACAAACGCCATTACATAGGGCTCTTTTGAAATCAC
CV_473 [organism= Crassostrea virginica]	354	Ankyrin repeat domain-containing protein 50 [Crassostrea gigas]	1.55e-37	P40480	9e-05	HOS4 YEAST	sce:YIL112W	GAAGAACTTCGCATCCGAGATAGGTCTCAAGATAAATCGCGGAGTGGTTTGAAAAGAGAAAGCGGAGAAGAATAAGGAAGCTCCAGGATGCCATCATACAGAAAGACCAAGGGAAATCCAGGAACTCCTGCAGGAGGATTTTGAGGTTGATTTCCAGTATAGAGGTCAAACGGCACTGCAGCTAGCGGTGAAGGAGGGAGAATACGAGATATGTCAGAAACTGGTAGAGAAAGGAGCAGACATCAATGTTTGTGATGCTCAGAAAAATAGTGTACTCAACACAGCCTGTTGGAAGGGTACTTAGACATTGTTAAACTGCTCGTCAAAAACGGGGCTTGTCTTAATGCTCAAAAT
CV_474 [organism= Crassostrea virginica]	392	Ankyrin repeat domain-containing protein 50 [Crassostrea gigas]	1.8e-24	K1QD03	6e-21	K1QD03 CRAGI	--	GACCTTGAACCTCTATTTTTAGCATTGACTCACAAGAACATAGAACTTATCAAACTATACCTGATGTGTTACAGAAAGCTGCCTGTGAGAGTGATCAAAATTCTATCCAATATTTTGAGAACTTCGCAAGAACTGAATATGCACTTCCCTGCTGAGGAGAAAAAAGAAATTCTAAATATTTTCTCTAAAAGTCTGAAGTTTCCGCGAACTCTACAAGAAATCTGCCGTTGTCACATCAGGGAATTTGTGAAGCACCCGTTCCTGGAAAATTTACCCAAATTACCCATTGCCAAAAAAGATCATGGACTACATAACCATGGAAGATGTTTTGAACATCTCCAGTGAAGCATATGATGAGGAAGATTAAAACATGCAGGGAATTTACATTTGTT
CV_475 [organism= Crassostrea virginica]	213	Ankyrin repeat domain-containing protein 50 [Crassostrea gigas]	2.94e-06	--	--	--	--	GTTGCTGGAAGAATATGGCGCTGTGGCTCCAAGTTGCAAAGCAGCCGCAGCAATTCTTCCACGTTCCCAGTAACGATACGTAAACCTACGAACACAACCGGCGGAGTGACGTCAGGGGTCATTGTGAACGGTAAGCCAGCTAAATAGTTCTCCTTCCGATTCCCCCGATTCGACCTTTGACCGCCGTAAGTCGTACGCTTCGAATAATTCTTC
CV_476 [organism= Crassostrea virginica]	408	Ankyrin repeat domain-containing protein 50 [Crassostrea gigas]	9.07e-43	Q6AFL2	4e-07	Y958 LEIXX	lxx:Lxx09580	ATCGTTAAATCAGCCTTCTGGTTCAACAGCAAGGTAGATAACTCTCTGAGGCATGCAAAGCTGTCCTAGTACCTAAGTTTCCAGCGAAGGCGCTCTGATAGAGGGCTGTCCAGCCCTGGGAATCCTGTTTGTTGATATCCGCCCCTCTGTTGATCAGGCTCCTAACAATGGCCATGGCCTGATGATCAAACTCCCGACCAAACACGCTGGACACTTGTCGGATGGCAGCATGTATTGGGGCCTGACTGTGTTTATCTGTTAAGTTGACATCAGCGTCCGCTTCAATCAGTGCTCTGGCAGTCTCCCAGTGGGATCCAACGATTGCCTCAATAAGAGGAACCCCTTCCATTGGTTGTTGTCATGTTAACATCAGCTTTGTGATTGGCCAATTCTTTGATG…
CV_477 [organism= Crassostrea virginica]	410	Ankyrin repeat domain-containing protein 50 [Crassostrea gigas]	5.74e-40	K1QTU3	6e-33	K1QTU3 CRAGI	--	ATTTTGTATCCGAATTCTTCTTCAATCATGCAGGCGAGCATCATCGGCGTGCGACCATGGAGGTCCTTGCAGTCGACGTTGACGTTGTGTTTGGAGACCAGCAGCCGGACCTGATGCAGACGACAATCGAGCACCGCCTGGTGGAGCGCTGTTTTGATTGGTCGCCGGAAAACTCCGGAGGTTATCGAGGAGCCTGTCGGCTGCTGAGATGTGGACATATTATCTGTTGTACTGCGTCTCCCGGTCGTGGATACCGTACCCGGCTGGATAATCCCGATCTGTCCATGGTAGCCCCGTCGACCAATCTTATAATCCACAGGTACTCGCCAATCACTCTTACATGGTACGGATTGGCTTTAATCGATTACAGATCAAGTCTGTTCATTTAAATTGACGTAC…
CV_478 [organism= Crassostrea virginica]	347	Ankyrin repeat domain-containing protein 54 [Crassostrea gigas]	1.78e-41	K1PNK8	3e-35	K1PNK8 CRAGI	--	TGATTGAAGTTTATCAATAGAGACCACTTTGGTACCCGATGATCTCCAATCAGCGATAAGATTTTCCAACACAACCCATTTGTGTGGTATCAGTAATCCCCAGTCAGGCAAGGATTCTGCAATTTCCATAACACACTGACGCAAAAGGTCAAAGGGAACGCCCTCCGAGTCCCTGGCATCGACAAAATAGCGAGGATTGATAACCAGGTGTTGCCTCTGAACACTTCTTCGAAAAATATGCTTCCAATTTCTGGAATATCATCCACAAAGNGGCTCCTTCTCCTCCGCTGGAAAACATCTGCATGTGTTTCCATTTAGAGAGACGGGATGGGTCGGCGTCTCCCGAA
CV_479 [organism= Crassostrea virginica]	436	Ankyrin repeat domain-containing protein 54 [Crassostrea gigas]	3.67e-42	Q8N6D5	1e-05	ANR29 HUMAN	hsa:147463	TGGACCTCTTCTTGCAGTTGTTTCTTAATTTCATCTGTTGACATAACCATAAGATCCTTGACTTTGAGCGATTCCAGCACATTGAAGCATTCATCTGTTGCCAGATCCAGACAGGATTTTCCATTGTTGTTCTTGACATCATAGCGGCCCCAGCATCAATAAGCAATCGTAGACAGTCTAAATGGTTCTCTTGTGCTGCATAATGAACTGCAGTATTCCCAGCCAACAAGTCCTTTTGTTGGATCCCCTTTTTGGATAAAGTAATTTCACAATGTCATTCTCCCCATTATTAGCTGCTTCATGAAGTGCACTCCATTGGTACAGCCCAATCAGATTGGGGTCATAACCCTGCTGAAGTGCAACCTTGACCTCATCTAAGTCCCCATATCGAACAGCCTC…
CV_480 [organism= Crassostrea virginica]	468	Ankyrin repeat domain-containing protein 54 [Crassostrea gigas]	3.34e-44	K1PNK8	3e-38	K1PNK8 CRAGI	--	GTTATGAAGAATACTAAATACAAGCTCATGTTGGCTTGAGAATTCATGACGTTGTCTCTCTACAAGAGAGATGCCATACCCAAGAGCAGCTGAAAGAAACACGCCGCACTCGGTTCCTTTTATTCTACTGGCAATGTAGTCCAAAAAACACTCCATATTTTCTAAATTATCTGAGGATATCACAGGTGCATATTGGCCTATATTTATTGTACTGCCAGCTTGTCTTCTATCTTCTTGGTTTTCCTTTTCTCCAAAGATGTCCTCTAATGCTTCAACACTACAGAGGAAGTCTCCGTGATGTGGGCATCTGTAGAAGTCGAGATCACGGAAGACTTTTTCACTTATATAGCAATTAGGCTTTCTACAACCCTGGCATACACGTGAAATGGCAAGTCGCTT…
CV_481 [organism= Crassostrea virginica]	363	Ankyrin repeat domain-containing protein 54 [Crassostrea gigas]	1.08e-57	Q5RCK5	2e-10	ASB7 PONAB	pon:100190806	ACGGCTCCCAGCATCAATAAGCAATCGTAGACAGTCTAAATGGTTCTCTTGTGCTGCATAATGAACTGCAGTATTCCCAGCCAACAAGTCCCTTTTGTTTGGATCCCCTTTTTTGGATAAAAGTAATTTCACAATGTCATTCTCCCCATTATTAGCTGCTTCATGAAGTGCACTCCATTGGTACAGCCCAATCAGATTGGGGTCATAACCCTGCTGAAGTGCAACCTTGACCTCATCTAAGTCCCCATATCGAACAGCCTCATGTAACTTTGTGTCAAATGTGCCCTCTAGGCTTCCCATAAAAACTTTTCAGGCAAAATCACATGGAGTTACACACCACTGATTCTGTAACCACTGACGCCA
CV_482 [organism= Crassostrea virginica]	309	Ankyrin repeat domain-containing protein 54 [Crassostrea gigas]	1.62e-24	Q9WV72	2e-06	ASB3 MOUSE	mmu:65257	GTCACAATCAACCTGTTTCCGATATTAGCAGCCATATGGAGGGCAGTTAAACCGTCCCCGTCCTGTTGGTTGACATCGGCGCCGACCTTGAGAAGGACCTTCACCGCGGAAGACTTCCCCATTAAAGAGGCTCGGTGCAAAGCCGTGGCCTTAAACAGGTCGGTGGCTGCGTTGACATTCGCTCCCTCGTCGATCAGCCCCCGGGCCCTTCTATGTCCCCTTCCAAAGCCGCCAGCCATAGTCTCTCCATTAGAGGCTCGCTCTTTAACAATTCAACAACAGAAACATGTCTATGCTAAAGAAATGTCC
CV_483 [organism= Crassostrea virginica]	310	Ankyrin repeat domain-containing protein 54 [Crassostrea gigas]	5.68e-07	Q505D1	8e-05	ANR28 MOUSE	mmu:105522	CTCGGAGCCTTGTTGTAAGTAACTATGGAACCTGGCCTCCACCTCCGCCCCGAAGTTTTGTAGGAGGCTTGCTTCTTCTTTCTCTTGGTTTGGTTTCTTTGTTGACCTTCCAGTAGGACTACCGTCCTATACCAAGGCTCCGCTGTGTCTGTTAGGCCTTCATCTCTCTTCTCCTCTATTTTCTTTTAGCTAATTCTAAAGGAGTGTGGCCACCTTTATCAGTGGCATCGATGTTTGCTTTTTCGGCAATTAGGAGCTGGATAGTTTTGAAATCTCCATTAAGGGCAGCAAGATGTAAAGGTGTCCGGCC
CV_484 [organism= Crassostrea virginica]	863	Ankyrin-1 [Crassostrea gigas]	1.33e-38	K1QTQ8	2e-38	K1QTQ8 CRAGI	--	CGTCGATGTGATCATCATTTATTATGATGGTGAATTGCTCATTGGGATTGTTATTTTCTAAACGAACTCTTTTTCGGAGGAAGCTAATGTCAGCGAATTTAATTGTTTCTTCAGGATGTTCTCTTCCTATGACATAAGTCGTTACTTCCATTACAAAATCGTGGTAAAAGTTGTAAGTATCGCCAATTTGTTTCACCAAAAGTCCATCCAAAGCTTTGAGTTCTGTAAAAAATGGTGGACGGTAAGGTATCGCGTGATAATTCACAAGCTAGTAAAGCTGTTGTAAAACGTTTGTTGTTTTCCTTGAGATCACTTAAGCGGAGTTCACCATTGAATAAAACAAGACAAACCAAAGCACAGTACTTTTTTTTGTCCTTGTCCTTGTAATTATATATTTCC…
CV_485 [organism= Crassostrea virginica]	258	Ankyrin-1 [Crassostrea gigas]	1.64e-09	Q8N6D5	4e-06	ANR29 HUMAN	hsa:147463	CGCTTAGCACGCTTTAGAAAGAGTCATCCTCACATTGTATTATAATCTTTGAAAGTTAAACAGCATTGCTATTATGACCTTCGTTATATTCAGTTATTAGAGGATGGTTAATATTGTCAAAGCTCGAGTCAACTTCGGCGCCCATTTTGAGTAAGTATTTTACGATGCGGTCATGGCCATTTTGGAAAGCTTTATACAATGGACTGGTTCCCTCATGCAAACATTGATTCAATTTTGAACCACTCTCAAGTAGAATTT
CV_486 [organism= Crassostrea virginica]	624	Ankyrin-1 [Crassostrea gigas]	8.27e-35	Q12955	4e-19	ANK3 HUMAN	hsa:288	GGCACCTTTGTCAAGTAAAATTTTCACAATGGCAGTGTTTTTATCTGACTCATTTTCACAAGCAGCATGAAGTGGACTTCCTAATTGCTCTGAAAATGCATTAATCTGAGCTCCCTTGTCAAGTAAAAGTTCAACTATGCTGTCATTTGCATATTTACAAGCCACATGAAGTGGACTTCCTGCCTGTTCTGAAAATAGGTTGACCTCTGCACCTCTGTCCAGTAAAATGTTTAACTATATCGTCCGCTTCAGATTTACAAGCTCCGTGAAGTGGACTTCCAACTTGCTCTGAAAATGTGTTTACTTCCGCGCCACTCTCTAGTAAAAGTGATACAATACTACCACAATTGCTTTCACAAGCAACATAAAGGGGACTCCCTACCTGTTTTGAACATTTAT…
CV_487 [organism= Crassostrea virginica]	566	Ankyrin-1 [Crassostrea gigas]	3.18e-11	K1QTQ8	4e-11	K1QTQ8 CRAGI	--	ATACAGACATAATATACTAGGATGGATATAACCTAATTACCAGCGTATTCAGCAATAGTATTTTAAAAGGAGTTCATGGATACAGACAAAATATGCTAGGATGGATATAACCTAGTTACCAACGTATTTAGCAATAGTATTTGGCCTAGGAGTTCAAAAACTATACTTTTGGCGCAAAAATGGCGACAAAAGAAGACAGGAACTTTATGACTTTGCGGCTTACATTAGATAAACCATGCACCAACCTATTGCAAGAAGTTCTCCGTCAACATGTCCCTGAAAAAGCTTAACATAAGTTATTAAATGACCCAGCTAAAAAAAGAAGATTATTCCATTTGTACGAAAACTAAATCAAGAAACTACGTTGTATCCCCAAACTGGAGTCTTTAATGGCAGCTA…
CV_488 [organism= Crassostrea virginica]	308	Ankyrin-1 [Crassostrea gigas]	1.31e-05	--	--	--	--	CAGTGCGTACGTTTTTAACCGCCAATATGACAAGCCAACAATGATAATAAAGAAGACAAAAGTAAAATTCCTAAATAAATCCAAAAGATGGTGATATCGATGAGATGGTTGTTAGTTCCATGGACTTCAATTTCTGCATTCATCTTATTCCCAGGACAAGTAGGTTCTAATCTATAACAGTTGTGTGCCAGGTCGACCATTTGACAAGCAGGATATTTGTAGAAATCTGTACTCTTAAAATGTTCGTCAGGGCATCCATTTTCAAAAATTAGTGCATCCTTTCAGGATTAAACCACCTTCTGATTCTG
CV_489 [organism= Crassostrea virginica]	1702	Ankyrin-1 [Crassostrea gigas]	2.65e-45	Q02357	1e-21	ANK1 MOUSE	mmu:11733	GTCAATTTAAGTTACACAAAACGTTGAAGTCCACTCCATGCTGCCTGTAGAACCGGATACTGACAAAATCATAAGTGTTTTATTAGAAAATGGTGCGGATATCAAGTTTATGTTTTCAAAAGGTTGGAACTCCTCTGTACGTAGCTTGTGATAATCGACGTAACAAAATCATACGACTTTTACTAGAAAAAGGTGCAGATGTTTAAAAAATGCTCGGAAAATTTAGGAAGTCCACTTCATGCTGCTAGTAAAAATGGAAGCTTTGAAATTGTAAAACTTTTACTTGGACAAGGGCGCTGAAGTAAATTTATGCTCAGTGCAGGTAGGTAGTCCTCTTTATTCTGCCTGTAAGCATGGACGTACTGCAATAGTGCAGCTTCTATTTGAAATGGGCGCAGA…
CV_490 [organism= Crassostrea virginica]	1266	Ankyrin-1 [Crassostrea gigas]	2.97e-109	P16157	6e-16	ANK1 HUMAN	hsa:286	GCTGAGGAAGAAATGGCGATATCACTTATTGAGGCTATCCGTAGTGGCAACGTTACACTGGCCAAAAATTACTTGCACAGAGGAAACTTACTTGCCTTAATTCACAAACCGCAAGAAATGACGGAACGGCTCTGTACTGGGCTTGTTGTCTGGGGTACCTGGAACTGGTGAGGTCCCTCCTGGAACAGGGGGCGGATCCCAACGTGCTCACAGCTTGGAATGGGTCCCCCTTACATGCCGCTTGTGACAATAATCAAACAGACGTAGCACAAATGCTTCTAAGGTACGGTGCTGATATTAACCAGCAGACTAAGAGTGGAGACACACCCTGCCACCTAGCGGCCTACAGGGGATTCCCCATCCTGGTCCAGATGCTGGCAGAGAACGGGGCCTCCCTCC…
CV_491 [organism= Crassostrea virginica]	1083	Ankyrin-1 [Crassostrea gigas]	2.49e-122	K1QU13	3e-122	K1QU13 CRAGI	--	AATGTTGGTAGATCATACCATAAAGACACACGATTGGGAAAGTCTAAACGCCGTGGACAATTTTGGAAACAATGCCCTTCATATTGCCGCAAAGTTTGCAATACCAGATGTATTATGGGAGTTTCGCTACCTGAGATTCAAAGATCTCGACGAGGATGGCAATACACCTTTGCACGAAGCAGTCCGAAAAGAAGATGATTCAGAGGGCTTGGAAACTATGTTAGACATTTTTGAAGTTATGAATCGTGACGGAAACGTCAATGAACCAAACAACAAGAAGAAACCGTGCTGCATTTGGCTGCTTTAGAGGGATATCACAATACAATCCGACGTCTTGTCTATCTGAAGGCTGATTTGGAAGCCCAAGCAAAAAAGGAATACTGTTCTTCATAAATTAAT…
CV_492 [organism= Crassostrea virginica]	1072	Ankyrin-1 [Crassostrea gigas]	2.35e-55	Q02357	6e-27	ANK1 MOUSE	mmu:11733	GGCCGATGTCAAATTTCTGTTACGCAGCAAGAAGGAACTCCGCTTCTGTGCTGCATGTGATTGTAGAGATTACGGACTTGTAGAATTTTTTACTTGACAGGGGTCGCTAAAAGTCAATCTAGGTTCCACAAACGTTGGAAGTCCACTACATGCTGCCTGTAGAACAGGGTTTGAGAAAATCATAAATGTTTTATTAGAAAAGGGCGTGGATATCAATGAATGTCCTCAAAAGGTTGGAACTCCACTGTATGTAGCTTGTAATAACGGCCGTGACAATGCCATACGACTTTTACTAAAAAAGGTGCAGATGTTAATAAAAGCTCGGAAATATTAGGAAGTCCTCTTCATGCTGCTTGTAAATATGGAAGTCATAATATTGTAAATCTCCTACTAGACAAG…
CV_493 [organism= Crassostrea virginica]	837	Ankyrin-1 [Crassostrea gigas]	7.29e-38	B2RXR6	1e-12	ANR44 MOUSE	mmu:329154	ATGTAAACAGTTGTGATTCATACAAACGGACTCCACTTCACCGAGCTGCTGAAAATGGACAGATTGCCATTATTGAATTACTACTAAGATCAGGTGCTAAGGTCTGTGTAACAGACATCATGGGATACACACCTCTGCACTTAGCTTGCTATTTCAATCAAACTTTAGCTGCTAAGGCCTTGTTGGATTGCCACAGTGATGTGAATTGTCACGACAAGAATGGAAATACGCCTCTCCATGTGATATGTAATCCAGATCTCCAACTTGATGTATTTTTGGTTAATTCTACATTCAGAAATTGTGCATTTCAAAGAAGGATTTTTACCAACCTGATCAAGTACACGCATCTCAAGTTGAAACCAAGCTTGTTGATATTCTTATTTATATGGTGCAGATCTT…
CV_494 [organism= Crassostrea virginica]	824	Ankyrin-1 [Crassostrea gigas]	2.67e-37	Q02357	1e-11	ANK1 MOUSE	mmu:11733	ACAGACTCTTTCAAGAGTTGTTTGGGGATCGGTTTCTTGAAGTTGTCCTTAATCCATGTTTAAAAGAAGAAGAAATAGTTAATGGCATAATAAACAGGTTGGAAAAGATAATAAAAAAATTGAAATGCTAATAAAAAGACAAACAAGCCACGAACAACAGAAAGTTAAAATGGATTTTGAAATGAAAGAACAATTTATCATTCCAGACTTCAGTTTGTTTGTGCAGAATCTGCATTGTCGCCCCTTTTGCACTGATTGCATTTTCAACATGATCAGATATCAAGTTTTTGTTTACAAAAACTACAGCAAAACAAACAAATCTTAAAAACAGTTATCTTTTTGCTGCAGCATGTTGTAATGGAAATGAAAAGTTAATTCAAATCTTTACAAAGGAGCAAA…
CV_495 [organism= Crassostrea virginica]	831	Ankyrin-1 [Crassostrea gigas]	1.11e-16	Q01484	3e-08	ANK2 HUMAN	hsa:287	CGACAAGCGATCAGAAAAGCTCACTTGAGCTTTCAGTTCAGGTGAACTAAAAACGTTTTTTCCCTTGTGTACAATATCAAAACAAAGACGGAAAATCACATTATATAATGCGTAAAATATTCATCAATTAAATGTCAACCTTGATCATAGGTTTTAAAGTAAACAATCATGAAAAAAATCAGCAAATGTGTTGCACACTTTTTTTCAATTAAATACAACATAGTGATTAAGTTATGAGACACAATGACGTAAAGTAATGATTAAGTAACCCCGACAAAATTAGAATGCAGTGAAAATATTCAAAATATGTTATAAATATGGATTTTTCCGCGAAAATGATTTTACACATGCGGGATAAAAAGTGTTCGTTTGTCAAGAGTACATTTTAAGACCCCCCCC…
CV_496 [organism= Crassostrea virginica]	807	Ankyrin-1 [Crassostrea gigas]	3.93e-114	Q5UPG5	4e-10	YL093 MIMIV	--	GATCACACATATAGCATGTTACTTAAAAAATATACAAATAAACAAAATAAATATGATATAAAATACTGTCACATATAGAATAAAAGAATAAAACATGCGTAGTTTATTTATATTAAGAGTTGTGAGTAATTGTTAAAATTTGGAGCCAACTAATCGATATCCAAGTCTGAGAACAAGAGAAATTCCCGTAATGCTGTGGGTAGTTTGAGAAGCTTGATTTTGTCCTGTATTTTGGCCCCACTCCCCAGCGTCCCCCTGACGTGTTTACGACAGTGCTCCATTAGAGAGCCCGGGGAGCAGGAGATTTCACGGACTTTACGTTTCAATACTTCCTCTATGGTCGTCATTCTCTCCAGCACCGGTTGGTGCTTCCGTAAGATGTTGACAGCGTCCTCGCAG…
CV_497 [organism= Crassostrea virginica]	763	Ankyrin-1 [Crassostrea gigas]	6.65e-78	Q54F46	2e-34	WARA DICDI	ddi:DDB G0291075	GGAAGCAGTCCCCTGTATGTCGCTTGTTGTAGGGGACACGCCAATATTGTACAGGTCTTACTAGAGAACGGTGCTGATGTTAACTTACCTGAACACGGCGGAGGAAGCCCTCTCTATATAGCTTGCTACAGAGGACATGAAAAGACTGCAAACATTTTACTGAATAAAGGTGCAAACGTGAATCAGTGTAAATTGAATGGAGTTTCTCCTCTTTATGCTGCTTGTCAGAATGGACGCGGAAGCATTGTGCAGATGTTATTACGTCACGGAGCTGATGCCAGTATCTGTATGAATGATGGAGCCTGCCCACTCTTTGTAGCTTGTCAAATTGGTCATAAGACAGTTGTTGAAACTTTAATAGAAATTGACGCTGGTATAAATCTATGTATGGGTGATGGA…
CV_498 [organism= Crassostrea virginica]	631	Ankyrin-1 [Crassostrea gigas]	3.32e-59	Q5REW9	5e-23	ANR27 PONAB	pon:100171616	CAGGAGTTCTGCTTACAAGATATCACAATTACTCGTGATTATTAAGTAATTAAAGCGTTGTGAACAGTTTTTAAAAGATTTTATCTTAAGCATCAATGTTCGGTTGACAGTTTCCATTTTCGTTTTGACAAGCTGTAGAGCGGCGCTGGATCCTTCTTTTATACATATAATTCACATTAGCGCCTTTGCGTAGTAAAAGCTGTACAATGCTTTCATATCTATTTTTACTGGCTTTGTACAGTGGACTTATTCCGTTGTTAGAACATAAATTCACTTCAGCGCCACTTTCCAGTAAAAGTTCTGCAATGCCTGTATGTCCATTTTCACAAGCTATCATTAGTGGACTGACTCCGTTGTTCCTACATAAATTCACATTAGCGCCACTGTTCAGTAACAGCT…
CV_499 [organism= Crassostrea virginica]	575	Ankyrin-1 [Crassostrea gigas]	1.16e-19	Q9ULJ7	2e-09	ANR50 HUMAN	hsa:57182	TGAAGGTTTATTAGAAAAAGGTGCTGATCCAAATTTTTGTGAGAACGGAGGTCTTACTCCGCTTTACGTTGCTTCCTACAACGGGACATGAAAACATCGTACAGTTGTTATTGAAACACGGTGCTAAGGTTAGTTCACACATTAATTTACAAGCCAGTCCATATTCTCTTATTTTTCTGAAACATCGATGTAGAACCGTAAAAATTAAATCAAACCAAGCTGACGAGGAGAATTCAGGTGAGGACACGATATTTGATCCATTGTTTGCCGCATGTTTTAAAGGTCATTCTAACATAGTGCACCTTCTGCTAGCCAATGGTGCAGAAGTGAATAAACATGGTAAGAATGGACTTGGTGTATTTTACATGGCTTATTTCTGGCAGTTTAAAAAATCAAACC…
CV_500 [organism= Crassostrea virginica]	512	Ankyrin-1 [Crassostrea gigas]	1.64e-26	K1Q5X8	3e-23	K1Q5X8 CRAGI	--	GGTGTCCAACCCATTACTTTATCAGGCTGGTTTACATCAGCTCCACGATCTATCAACAATTCGGCAATATCACATCTGTTTGTGCCAGCAGTTTTACAGAGTAATGGAATCCCATATTCATCATACGAGTTCAGATTCCCTCCTTTTTAATCAGCGACTCTATGACATCGATATTTTCCCCTAATACGGCTAGATGAAGAAGGTCTGTGACAACTGTATATTTTTCATATACTTGTCTAAGTTTTGTTTTCTGTCTGCCAAAAAAATGTCTCGAAAAGTGGTAAACTGCCCATTGCTGCTATCCAGTGAATGAGGCAATTTTTCTTACTCTGAAGTATCTCTATCAAACTGAACCTTTTCGCTAAAGTGGTTTCTCTTGCAAAATCGTTTTGTGACGAC…
CV_501 [organism= Crassostrea virginica]	403	Ankyrin-1 [Crassostrea gigas]	1.55e-33	Q5JPF3	2e-13	AN36C HUMAN	--	TTTTCGTGTTCTTGACCTGGATTGATTTTGGCACCATTTTTACTAAGAGATTGACAGTCCTTATATCTTCAACTGTGCACGCTGCATAAAGTGGACTTGATTTATCTTTTGAACATAAATTGACATCGGCATTCTTTTCTAGCAGGAGATGTACAATGCTTACATGTTTATTTCTGCACGCTGCATGAAGTGGACTTCCTTTTTCTGAACATATATTGACATCAGCGCCATTTTCAAGCAAAAGATATGCAATGCTTTCATTTCCAGATTCACAAGCTGCATACAGTGGACTTCCTTTATCTGAACAAAAATTTACATCTGCGCCATTTTTAAGCAAAAGATGTGCAATCCTTTCATTTCCAGTTTCACAAGCTGCATAAAGTGGACATTTTTAAAACA…
CV_502 [organism= Crassostrea virginica]	319	Ankyrin-1 [Crassostrea gigas]	4.6e-19	K1QTQ8	6e-19	K1QTQ8 CRAGI	--	TCCCACGAATTATATAATAGCTCATCAAATGACTCTTTTCCAATTGGATCATTAAAGACGAAAATTGTTTGTCTTTCATATAATGCCCGGCTTTAAAAGCATCATGTATTTCTTCAACACTGTACATTGGTTTTACAATCCAACCTTGTTCCCGGTATTTAGGGCAATGTGTTGAATGATGGCAGACTTTCCAGACCCTGAGTGACCCACAACAATAATCAAATTGTTTGTTTTCACAGCGTTCTCAACTTTATTAGCTGCTTTTGTTGGAACAAACAAATATCGTCCTCTTTCCATTGGTGAAAAATCAATTTTTGAT
CV_503 [organism= Crassostrea virginica]	294	Ankyrin-1 [Crassostrea gigas]	5.28e-19	Q07E28	1e-09	CTTB2 NEONE	--	TAAATGGACATGAAAGCATTATTCACCTTTTACTGGACAAGGGCGCTGATGTCAATTTAAGTTCAGAACACACAGGAAGTCCACTTTATGCAGCGTGTAAAAATGGACATGAAAGCATAATTCTCCTTTTACTGGACAAGGGTGCTGATGTCAATTTATATTCAGAACCACAGGAAGTCCACTTTATGCAGCGTGTAAAAATGGAAATGAAAGCATTATTCTCCTTTTACTGGACAAGGGCGCTGATGTCAATTTATGTTCAGAATATAAGGAAGTCCACTTTATGCAGCGTGT
CV_504 [organism= Crassostrea virginica]	449	Ankyrin-1 [Crassostrea gigas]	2.7e-33	K1Q5X8	8e-29	K1Q5X8 CRAGI	--	GGCTTCCTAACCATTGGAAAGTCACATGATTTTTGATTACATAGGAGACAAAATGATATATGAATTGTTCATCCTGCATTGGTTCACATACGAGAACATCCCAAAATTCCCCACTCCTAATTTCTTTTAAAATCCTTTGAGAGAGCGCATCGTAGGATAGACTATTTAAAATCAAGATATCATCGTCATCTGCTGGTAATTTCTTGAAACGAACTTTGTCTCTTATGAATTGCAATTTGCAGCATTTTAGCATTACGTCTGGAAAATTTGAACCAAAATGTCGCGCTATTGTATCCTCCAGTGTGTCGTGAATAAATTTAAACTGATTTGATGGTTCAACAAACGTGCCAGACAAAGACTGCAAATGGTCCTGAAGTACCTTGCGTGAAATATTTCCAC…
CV_505 [organism= Crassostrea virginica]	452	Ankyrin-1 [Crassostrea gigas]	1.86e-14	K1PAK1	1e-12	K1PAK1 CRAGI	--	GTGATGTTAAGTTTGACAGATTACAATGGGTAAGGCATTCCTTAAACTGCTTTTCATTCTCTTCCAGATCGTGTGAGGACAATTTATCATTGAATAACACAAGATAAATTAAACCACAATAAGCTTCCTTGTTTGAACATTTGAGGGTTTCTATTTCCTTTTGTAAAACCTCATCTAGTTTACTGAAAAATGATGATATACCTTTAGAGTGTCTCATATCATTAGCAGAGAATTTACATAGCAATGGGAAAAACATTTCGATTTTAAGCATTTCGTTTATGTCTTTTTCGGAAAGGGCTTGATTTGGGTTGTTTATTTTTAAAATTTGCTTTTTTTCTATTCGGCATTTAACCCGTATTCGTTGTCATTCAATTATAATGACATTCGACCTTTTTTTGA…
CV_506 [organism= Crassostrea virginica]	227	Ankyrin-1 [Crassostrea gigas]	1.08e-09	Q4ULZ2	0.0001	Y580 RICFE	rfe:RF 0580	ATTCACGTCAGCGCCGTTGTTCAGAAAGAACTCCACTTCGCTATCACGTCCCCTCTGACAAGCTATATGAAGAAGACTGACTCCCGCCTTGTCACATAGATTCAGGTCTGCGCCCTTGTCCAGTAATGGCTGCGATGCATCTATGTTGTCTTCCTCCTCCTGCCGTAATGACAACGTTCTTTTCTTTTCTTGTGTTCCATCTATGTTGTCTTCCTCCTCCTGCCGTA
CV_507 [organism= Crassostrea virginica]	360	Ankyrin-1 [Crassostrea gigas]	4.87e-08	K1PAK1	1e-06	K1PAK1 CRAGI	--	GTGGATTGTGGGCTAGGGTAATGAGATTCAAAATGTCGACTCAAAGATAGATTTATATGATAATACGAGGGAATTATCTCCAATTCACATTGCTTCGGCTTTTTAATAGAGATTCTTTGTTAGAAAAATGTTTAATAGACAATGGTTCCTATATCAATAACGGTAATAAACACTTTGGAACACCACTATACATGGCATGTCAAAATGGGGCATATCAGCACTGTTCAGCTTTTTATTAGACAAGGGCGCTGATGTCAATTTATGTTCAAAAATTTGAAGGAAGTCCACTTTATACAGCGTGTGAAAATGGACATGAAAGCATTATTCTCCTTTTTACTGGACAAGGGCGCTGATGTCAAA
CV_508 [organism= Crassostrea virginica]	246	Ankyrin-1 [Crassostrea gigas]	2.31e-21	Q6F6B3	3e-06	TANC1 RAT	rno:311055	GCAGTGCTCTCATGCCCGTTACAACAAGCTGTGCAAAGAGGACTTATGCCGTCCTTCGTGCATAAATTCACATCAGCGCCTTGCTTCAATAAAAGCTGTGCAGTACTATCATGTCCATAAATACAAGCTATCCAAAGTGGACTCCTGCCGTCCTCAGTGCCATAAATTCACTTCAGCGCCGTTCTTCAATAAAGCTGCGCAGTGCTCTCATGTCCATTATGACAGGCCATGCAGAGGGGACTCCGG
CV_509 [organism= Crassostrea virginica]	533	Ankyrin-1 [Crassostrea gigas]	1.78e-34	Q9J516	2e-15	V219 FOWPN	--	GCCGACGTTAATTCTTGTTCGGAGAAGCTGGGAACTCCACTCCACGCAGCTTGTGAGCAAGGAAAAGACAAAATAGTAAAAATGTTACTTGATAGTGGTGCAATAGTCAACGTTTGTTCAAAAAACGTTGGAAGTCCACTTCATGCGGCTCTAAAAGGAGAATGTCACAATACTGTTAAGCTTCTACTGGAAAGGGGTGCTAAGGTAAATGCATGCTTTCGAAAAGTAGGAAGTCCACTCTATGTAGCTTGCAAACATAGTAGTGAATACATCATACGGCGTTTACTGGAAAAATGCACGGATATCAATTACTGTTCGGAAAGCGTTGGGAGTCCTTTATATGCTGCCTGTGAACGGGATCAAAGGCATGTTGTACAGCTTTTATTAGAAAAAACTGCT…
CV_510 [organism= Crassostrea virginica]	456	Ankyrin-1 [Crassostrea gigas]	1.85e-38	Q99NH0	7e-15	ANR17 MOUSE	mmu:81702	ACAAGCTATATAAAGAGGATTTCTTCCTGTTTCTTCACATAAATCAACTTTAGCGCCTTTTCTCAATAACAAGTCTACGATGCTGTCATGTCCATTTTTACAAGCGATAAGAAGAGCATTATTACCTATTTTTGTACCTAAATTGATGTCAGCGCCTTTGTTCAGTAAGATATGTACGATACTATCATATCCTTTTTCACAAGCTATGAAAAGAGGACTGGCTCCTGTTGCTCTGCAAAAATTTCATCAGCGCCACTTTCCAATAAAAGTTGTGAGATATTTTCATGTCCATTTTGACAAGCTCGATATAGAGGACTTATCTTTTTGTTGTGCATAAATTCACGTCAGCGCCATTTTTCAATAAGAGTTGTACTACATCGTAATGTCCATTTTGACAAG…
CV_511 [organism= Crassostrea virginica]	300	Ankyrin-1 [Crassostrea gigas]	1.41e-06	K1QTQ8	4e-05	K1QTQ8 CRAGI	--	TGGTTACTTCCATGATAAAGTCGTGGTAAAAATGATAATTATCACCAATTTTCTTGACAAAAATATCCCTCTAACTGTTCCAGGTTTGTTTTTAATGTTGAAGGGGCAGTGCAATAAGGAAGACCGCAAAGATTCAAGCACTTCTTAAAATAGCTCAACATTTTGTCGTACAATCTGTTAAGGAAAAGGTATTATTGAAAAGGACCAGACATATTAAGCTACAATACTTTTTTAGTAATCTTCCTCTTTCCAGAATTCTATTTCTTTTTTTACAACTTCTTTTGGCTCTATGAAGAGAGT
CV_512 [organism= Crassostrea virginica]	406	Ankyrin-1 [Crassostrea gigas]	2.22e-17	K1R6Q9	7e-15	K1R6Q9 CRAGI	--	GTGCTTTCATGTCCATTTTGACAAGCCATATAGAGGGGACTAGCTCCAACTGTGTTACATAAATTCACGTTTGCACCCTCTTGAAGCAAACGTTTGACAGTTTCGTCACGTTTGAATGCTGTTGTATAAATCGAAGCATGTTTTCCGATTTCCTCGACAGAATTTGCTGATGCCAAAAGCAAAGGTGTCCACGGTTGTTCATGACTGGAAAACATATTTACATCCGTGTTATTTTTATTATTTCGTCCAATAGGTCATAGTTATGAAATAGGGAAGCGATGTGTATCGGATTAAAGTTGGCCCATTGTTGTTGTAAACATTTGTTGATCCCTTGTTCTGTAAAATATTTGGAACAAATCTCTGTCACCATTACAGCATGCTGCAGCAAAAAGCGGAGTG…
CV_513 [organism= Crassostrea virginica]	387	Ankyrin-1 [Crassostrea gigas]	7.74e-40	Q8NFD2	1e-17	ANKK1 HUMAN	hsa:255239	AGCTTTTACTCAACAATGGCGCTGATGTAAATCACCAAAACAAAACGGATGCAGTCCTCTCTGGATAGCATGTCAAAATGGACATGTAAGCACTGCACAACTTTTATTGGTCAATGGCGCTATGGTAGATTTATGTCAACAGGACGGAGCCAGTCCTCTGTGGATTGCTTGTAGAAATAGACATAAAGCCACGGTGCAGCTCTTACTTAGCCATGGCGCTAATGTAAATTTATTTGAAAAGAACGGATGGAGCCCTCTCCATCTAGCTTGTTATAATATGGATGAAAGCATTTTACCATTTTTACTGACAAAAGGTGCTGACGTAAATTTATATAATAAGAACGGAAGCAGTCCTCTACTAATAGCTTGTCAAAATGGACATACACG
CV_514 [organism= Crassostrea virginica]	391	Ankyrin-1 [Crassostrea gigas]	7.88e-30	Q1RK13	9e-12	Y220 RICBR	rbe:RBE 0220	CGAAGATACAAATGTGGATATCTTTACAACTGATAGAAATCACATGACACCGTTGATGTTAGCATCAGGAAACCATACGCATCAAATAGAATGTAAGGGAAAAAAGAAGGGTTCAACAGGGTCAATCCGAAGAAATAAAACAGTCGAAGCCTTGATTCAGAGGGGTGCTGACATAAACCTATGTAACAAAACCGGAAATTATCCTCTCTTTCAAGCTTGTCTAAATGGATTTGTCACCACTGCGAAGCTTTTATTACGCAATGGCGCTCGCGTGAACTTATGTGATCAGAACGGATTCAGTCCTCTTATTATAGCCTGTTTAAATAGATACACAAATTTAGCAGAACTGTTACTAAACAATGGCGCTGATGTGAATCTGTGTAGTAAGAAA
CV_515 [organism= Crassostrea virginica]	296	Ankyrin-1 [Crassostrea gigas]	9.6e-07	K1PQ97	1e-06	K1PQ97 CRAGI	--	TTGTTTTAAAGAAGAATAGGCACATTAATGCACAGTACTTGTGTTTGTCTTTCTCTCTGAAATCTTTAATTTCTTTCGAAATAATTTTATCAGGCTTTGTAAAAGCATGTTTTATATTGTTAAAAGATCTGTCTTTCATATTAGCAGAAAGTTTGCATAATAGTGGAAAGTGTGTTTTACACTCATTAGCTCTTCTATTTGTTGTCTTTCAAAATTGTCATTAGGCATGTGCTTCAGAAATATCTGCAGCTTCTCATCATCACATAGTTTATTGTGGCCATAATCGATCTCTATAA
CV_516 [organism= Crassostrea virginica]	375	Ankyrin-1 [Crassostrea gigas]	8.75e-11	K1QCS6	4e-09	K1QCS6 CRAGI	--	ACAGGATGGAAGGACAGCTCTGCACTTTGCTGCGACCTTTGCCAAAGAGGATGTGATCAAACTTCTTCTCAACAGGAAGGCAGACCAAACTATTCCTGGTGGTGTAAGTCCCACCTACCCTCACATTTCCATGTATTCTTGAATAGAAACCAATTTATTTCGATTTCATCTCTAGTGATGGAGATCTCCCTGTCGCCATGACGCTAAAAGGCGATGAGACACTGATCATTAAATGAAGAAACTCTTCTCTTCTTGTCGTTAGTGATCAAGTTACACAGATTTAATTGGCAGGTTCCATTTTGTTTGTATTGAGACACAAATTTTCCCTTTCTCTCGTGCATGGATCGGCAAGGTGATAATGTGAAATTGATGCCG
CV_517 [organism= Crassostrea virginica]	373	Ankyrin-1 [Crassostrea gigas]	3.18e-09	P16157	0.0001	ANK1 HUMAN	hsa:286	GGAGTTCCCAGCTTCTCCGAACAAGAATTAACGTCGGCTTTATTGTTTAATAACATTTCGACAGTTTTCTCTTGTCCTCTTTTACAAGCATAATAAAGTGGACTGCATACATTTAACGTTCTGGAAAACTTTTGAAGTCCATTGTCGTTATAGTATATTACACTTACTTCATAAGGAATATAACTGGTTTTAAGTTGGAAAATTGATTCACATCAGCTCCATTGTCCAATAAAGTTTGTGCAATTTTGTAATTGTTGTTGTAACAAGCACCAAGCAGGGGGCTAGCTCCATCAAGATCTAATACATCATTCGACCTTAACCTTGTTTGACAATCCATAAACAATAGACCGATTCCGTTGTTCCCACACGATCT
CV_518 [organism= Crassostrea virginica]	297	Ankyrin-1 [Crassostrea gigas]	2.47e-10	P57078	3e-06	RIPK4 HUMAN	--	GTGATAAAGACGGATGGACTCCTCTGTTTGCAGCTTGTTATCAAGGACATGAAAGCATTGCAAAGATTTTACTGGTCAATAACGCTGACATGAATTTAATGAATAAGGACGAATGGACTCCTCTGTTTGCAGCTTGTTATAATGGACATGAACGTACTGCACAGCTATTACTAGTTAATGGAGCTAACNTAAATTTATGTAACAATAATGGAAACAGTCTCTGTTTGCAGCTTGTTATAATGGACATGAAAGCACTGCAGAACTTTATTGATCAACGGCGCTGACGTGAATTTATGT
CV_519 [organism= Crassostrea virginica]	437	Ankyrin-1 [Crassostrea gigas]	2.47e-38	Q9ERK0	9e-16	RIPK4 MOUSE	mmu:72388	GCTGTTTTGTCCATTTTGACAAGCTATATACAGAACACTGGCTCCCTCCTGTTGACATGAATTCACGTAAGCACCACTGTTCAGTAAAAGTCGTGCAGTACTTTCATGTCCTTTTAAACAGGCTATATGGAGAGGACTCCATCCACCCTAAACACATGAATTCACATTAGCGCCATTGTTCAGTAAAAGCTGTGCTGTGGTGTCAGTGCCCATTTTCGACAAGCTAGTATAGAGAGGACTGGTTCCTGCGTTTAGACATAAATTTACATCAGCACCCTGTTTTATTAAAAGCTGTGCTATGCTTAAATGTTCATTTAAGCAGGCGATATGAAGAGGACTCCATTTGCCGGACAAAATAAATTGACGTTAGCGCCATTGTTAAGTAAAAGCCGAACAGTG…
CV_520 [organism= Crassostrea virginica]	219	Ankyrin-1 [Crassostrea gigas]	1.04e-10	K1PAK1	1e-10	K1PAK1 CRAGI	--	AACAATGGCGCTGACGTGAATGTATGTGATAACGATGGAGTAAGTCCTCTCTGTATAGCTTGTCAATATGGACATCAAAACCACTGCACAGCTTTTACTGAACAATAGCGCTGACGTAAATTTATGTGATAAAAGACGGAAACAAAGTCCTCTCTATATTGGTTGTTGTAATGGACATGAAAAATATTGCACACTGGTTACTGAGCAATGGTGCAAAAT
CV_521 [organism= Crassostrea virginica]	461	Ankyrin-1 [Crassostrea gigas]	7.87e-26	Q5CZ79	3e-06	AN20B HUMAN	--	GGGAAATAGAAAGGGAAAACTGGTAAAGTTTAACCAAAACTACCTACGATTTTCTTTGCTTCATATTGCTGCTGTTTGCGACAATGTTGATGCAGCAATACATTTGGTAAAATATGGTGCTAATCCATTACAACGAGATATTCACGGAAGAACTTCGCTTCATTTTGCAAATAGTTCTGCAATGCTGGAGGTCCTTCTAAGCGCGAAAAGCACTCCGGAGGATTCTTCGAAAGGGTCCAATGGGATATTAATGGGTATATTATTTTGTTTATCCTTCAAATGTATTCCAGCTGTCTTGAAAAGTTCGGAATGTTCTAGGGCTGACTTGAATATCAATGTCACAGACAACAATGGAAATACTCCTTTGCATTCAATGATTATTCGAACATCCGATATGAA…
CV_522 [organism= Crassostrea virginica]	446	Ankyrin-1 [Crassostrea gigas]	2.45e-28	Q01484	7e-20	ANK2 HUMAN	hsa:287	AAGCAATTGAGAGCGGGGTGTATCCAACTTTGTCGCGTGAATTGACGATAGCTCCCATTTCTTTTAAAAACCGCACAATTTTACCATGTCCCATTGAACATGCTACGTGAAGAGGACTTTGTCCGGCTATACTGCGTAAATTTAGATCAGCTCCGTTTTCTAGTAAAATATTCACTATGCTATAGTGTCCCATTAGACAAGCTGAATGGAGAGGGCTAAATCCAACTTTGTTGCAAACATTGATTTTAGCTCCACTATCTATCAACATTCTCACAATTCTGTCATGATTGTTTTGACAAGCTACATATAAAGGCTAAATCCAAGGTTGCTGCATAATGTAACGTCAGCTCCCTTTTTAAGTAGCAGCTGAGCGGTACTAGATGTCCATTTTGACAAGCT…
CV_523 [organism= Crassostrea virginica]	328	Ankyrin-1 [Crassostrea gigas]	4.81e-16	Q8TC84	6e-09	FANK1 HUMAN	hsa:92565	AGCAACAAGACAAGTCCGCTTTTGAAAGCTTGTCAATATGGACATGAGAGCACTGCGCAGTTGTTACTAAAAATGACGCTAACGTAAATTTATGTGACCAGAACGGAACCACTCCTCTTTTGATAGCTTGTCGAAATGGCCATGATAGCATTGTACAGTTATTGCTAAACAATGCTGCTGATGTAAAATTGCGTAATAACAATGGAAACAGTCCACTTGATGAAGCTTATCGAAATAACCGTGCCAGCATTGCACATCTCTTACAGAAAAAAAGTTAAAAATAATTTTTCGTTCACAATGACGTAAATCTATGTGATGAGATTGATAT
CV_524 [organism= Crassostrea virginica]	316	Ankyrin-1 [Crassostrea gigas]	4.69e-19	K1Q5X8	6e-16	K1Q5X8 CRAGI	--	ATTTTTCCTCAAGTCAAGATTTTTCAGCAAAAGCAATTTTTGTTTCCCCGTCAGTCGTTTTCAAAAAGAGCTTGATCGATTGGAGAAAAACAAAGAAGTGTATTGTGTTCTTGTGTTACTTTTGATTTTTAATGACGAAGAACTTGAGTCAATCTTTGACATTGAATGCAACATTGATAGAATTAAGGATGTATATGAGTTATTGTTACGTGTTTGTGGCATACAGGAGAATATCTCACGAAAATCACTTAAGGAACATTTACTGTCGCTGTCTGGAACTTTTGTCAAACCTTCAAATCATTTTAGATTTATTCAT
CV_525 [organism= Crassostrea virginica]	427	Ankyrin-1 [Crassostrea gigas]	7.31e-11	K1RGS0	3e-09	K1RGS0 CRAGI	--	CTCCCAGCTAAAAACTGCCGTACCGCAAGATTCAACATCTATAGGATTTCCAGTTGATTCTTGATTGTCATCACTTAAAAATTGAGTTTTCATTTTTTGTTTCTGTTGATTTTTTTCCTCCGCCAGACATTCAATCCCAGTAACGCCAGCACAAACACCAACACAGACACAATCGCAATGATCACTGTGATTATAGGGTCATCTTTTGGAATATTGCCATTGTTCTCAGCAATATTAATCGGTGTGCATGAAGGATGTTGTACATAGCATTTCTTATCTGGGTTGATATTTTGGCAAGCAGGATATTTATATATCTCGTCATTATAATAATGACTTTTGGGACATCCAGTCTTGAATTCAGCGCAGTTCCGTATAAGAAGTGATGCATTCTTGTCCACT…
CV_526 [organism= Crassostrea virginica]	365	Ankyrin-1 [Crassostrea gigas]	1.35e-24	P57078	9e-07	RIPK4 HUMAN	--	CATAAATTCACGTCAGCACCTTTTTGTAGTAAAATTTCTACTGCGCTGTTGTTTCCATTTTGGCATGCTATGTAGAGAGGACTGATTCCATTTGTTGTACACATATTGATTTTAGCATCATTTTCCAGCAAGATGTTAACTGTTTTGTCTCTCAGAGACACATGAAATTTCTCTGAAGTTTCTTCCTCTTTGTTTGCAACTGCTAAAGTAAGCGGCGTCCAGGCATATTGGCTATTTGTTACCATATTAACATCAATACCTCGTTCAACTATTCCACTTAACAGTTTATGATTATTGAAAATCTTACAATATGAATGGATGCAGAACTGAATTGTTTCGGTTAAACAATTTGTTAGTTTTTCTTC
CV_527 [organism= Crassostrea virginica]	333	Ankyrin-1 [Crassostrea gigas]	1.03e-10	K1R6Q9	7e-09	K1R6Q9 CRAGI	--	CGAGGATATATTAACTTGTCTGAAGAGATAAAAAATCAGTTGTCTGTTTATAGTGCACATGATACTAAGAATACCATGAAGCTTTTAATGTTCAGAGGTGCTGCGGTGAAATTATGCACAGCGACGGGAAAGGATCCTCTTTTTATAACTTGTCAAATGGACATGAAAATATTGTGGAGCTCTTACTGAACAAAGGTGTTGCTGTTAATACAGGGGCCAGTCCTCTTTTTAAATGGACATGCATCTACCGTGCAGTTCTTATTATAAAATGGCGTTGACGTAAACGTATGTACAAATTCAGGAGCAAGATCTCTTTACATAGTCAAAGTGGGC
CV_528 [organism= Crassostrea virginica]	349	Ankyrin-1 [Crassostrea gigas]	2.02e-07	K1QX49	3e-07	K1QX49 CRAGI	--	GTTTCATTTCGTGGTGTTGAGTCTGTTAATTCTGCCCTTACTTTTATTTTATATCCTCTTTCTTGGGTATTGTTTCCGGATGCTAACAATAATGGTGTCATATCATTTCCATCAGTTGTAAAAATATCTACATTTGTTGTCTCGTTTATTACATAATCTAAAATATGATAATTATGAAAAAACAGATATTATATGAATTGGATACATGTTGTCCCACTTAATATTTTTACACTTAACAATTTCATCATCTGTAAACATTTGTAAGAAATCTTTGTTACCATTTGCACATATTGCAGGAAAAAGGCTTTTTTGTTTTCCAGATATGTCAAAGAGTAATGCAGACAGTTTC
CV_529 [organism= Crassostrea virginica]	413	Ankyrin-1 [Crassostrea gigas]	1.45e-14	Q3U0D9	3e-08	HACE1 MOUSE	mmu:209462	GCCTGCGAAAATGGGCAAGCAAATATTGTCCATCTACTACTGAAGAAGGGCGTAGATTTGAACTTATGTCATAAATATGACTGCAATCCACTCTCTATCATTTTTGAAAAAGGACATCAAAATATTGTGGAGGATTTCATTAATCTTCATAATAGTGGTGACATCAAATTAAACAAGAACAAAAGGCATTTCTTCTCTGTAAATCTTGTGAACTCGGGCATGACCAAATTGTCCATTTTTACTTAATAAGGGGATAAACTGGGATTTATACGATAATACTGGAAAGACTGCTTTGTATAAAGCTTGCGAAAATGGTCATGAGATAACTGTGCAAGTTCTACTGGATAATGGTGCTGATGTTAACCTTGGTGATAAAAAAGAAGAGTCCTCTCAGAATAG…
CV_530 [organism= Crassostrea virginica]	406	Ankyrin-1 [Crassostrea gigas]	9.22e-24	Q8NFD2	9e-07	ANKK1 HUMAN	hsa:255239	GTCCCTGGTTTTGTGCATCCTCCAGGGGGGTCCTATACTTGTTGTTGACCATTAGGAGGGAGGCCCCGTTCTCTGCCAGCATCTGGACCAGGATGGGGAATCCCCTGTAGGCCGCTAGGTGGCAGGGTGTGTCTCCACTCTTAGTCTGCTGGTTAATATCAGCACCGTACCTTAGAAGCATTCTGCAAAAATCAGGATTATAATATATAAAAACGCAGTCCTACATGTATATCTCCAAATAGCAAGCAAGCAAAAATAAATTTTAATAGGATTAATTTTTCAAAAAATCGTCGTTGTTTTTAAAAACTGAATGATATTTGCACTCACTGTGCTACATCTGTTTGATTATTGTCACAAGCGGCATGTAAGGGGGACCCATTCCAAGCTGTGAGCACGTTG…
CV_531 [organism= Crassostrea virginica]	351	Ankyrin-1 [Crassostrea gigas]	4.52e-29	Q1RK13	1e-11	Y220 RICBR	rbe:RBE 0220	GTCCATTATCACACGCAATATTGAGAGAACTCTTTTCTTCGTTATCACATAAATTCACATCAGCGCCATTGTTCCGTAAAAGCCGTGCAGTGTTTTCATGTCCATTTTGACAAGCGGCCCATAGTGGACTGAATCCTTTGTTGCTACACAGATTCGAATTAGCGTCATTGTTAAGTAAGAGTTGTTGCTATGCTTTCATATCCATTTAGACAAGCTAAGCAAAGAGGACTGTAATTCTCGTTATCACATAAATTTGCAATGGCTCCGTTGTCCACTAACATCTTTGCTGTGTTCTCATGTCCATTTTCACACGCAATATTGAGAGGACTTTTTCCGTTGCTATCACATAAA
CV_532 [organism= Crassostrea virginica]	312	Ankyrin-1 [Crassostrea gigas]	2.57e-13	Q4UMH6	4e-09	Y381 RICFE	rfe:RF 0381	AATGGGCATGACGGTATCGTGCAGCTGTTACTGACAAATGGCGCTGATGTCAATCTACAAACTAATAACGGGGCGTACTCCCCTTTACTGTTGCTTGTCAAATGGGACAGTGACGGCAGTCGCGGCAGTTGTTACCTGGAAAATGGCGCGTGATGTCAATCTACAAACTATTGACGGGGCTACTCCCCTTCATACTGCTTGTTACAATGGGCATGACGGCATCGCGCAGCTGTTACTGACAAATGGCGCTGATGTCAATGTACAAACTAATGACGGGGCTACTCCCCCTTTATGCTGCTTGTCAAATTGGGC
CV_533 [organism= Crassostrea virginica]	377	Ankyrin-1 [Crassostrea gigas]	3.35e-06	K1QTQ8	4e-05	K1QTQ8 CRAGI	--	TCGATGTTGTCATCTTTCCCTATTCTAATTCTTTTCCGAAGGAAACAGAGGTCCGCCTCTTTAATTGTCTCTAAGGGAAAGATGACAACATCGAGTTTACTATATCAGTAAGTAAAACGTGCATCAGTGAAATTGTAAACAGGCTGTTTGATGGTCTTCTATCTGACCGGTTTATGGAGGTTATCCTTAATCCTACTTTAAGAAATAGAAATGTAACAAACGCTCTGATACAGAAAATGAAAAAAACTTAGACATATTGGAAAATATCATCACGAAGAAAATAACGAATGTTCACAATCAATCAATCAAAGAAGCGGAACTCCATGATTGGGAATATAGAGCTGAGGTTAAAAAGAAAATGAGGAATGCAGTTCATC
CV_534 [organism= Crassostrea virginica]	468	Ankyrin-1 [Crassostrea gigas]	2.9e-23	Q502M6	2e-09	ANR29 DANRE	dre:553798	CGGCTCACTATCTACATATACAAACAGACTTCAAGTCTTATACACAGAAGAGTACCTTCAAATCGATTCATGGTATCTATGTCATTTACACAATCTGTATTTAATTGACTGCCTCGAACTTCAAAGTATAAATTACAAGCTGCGTTGGTTTTTTTTAATTTAAAAAAGCACATTGCTTATTTGTCCATGTTAACCTACTATACAGTGAGGTCCGGATTCATTTCACGCAGTTTTACGTCAGCGCCGTGTTTCAGTAATAGCTCTTCAATGCTACTATGTCCTTTTTGATGAGCTATATACAGAGGACTTGCTCCGTTCGTCTTACATTGATTTACTTTAGCTTTATTAATCAGTAAAATCTTTGCAGTGCTTTCATGTCCATTTTGACAAGCCATATAG…
CV_535 [organism= Crassostrea virginica]	356	Ankyrin-1 [Crassostrea gigas]	1.67e-29	K1PAK1	4e-25	K1PAK1 CRAGI	--	AGCGAGTTACTTAGTAGTATAGTAAACGGATCATTTGTCATCTCGTCACAATTTTCTAATTTAACTCTTCTTTGTAGAAAACCAATGTCTGTGTGCTTTATAATTTCTCCAGGATGATTTGTTCCAAACACATACGTTGTTACCTCCAGGACCAAGTCGTGGTAAAAGTGGTAAGTGTCGCTAATTTTCTTGACAAATCTCCCTTCTAAAAGTTCAAGATGTTGAATTATCTCGGCAGATGGCAGAGAATCTTGAAGGCCACACAGGTTTAAACATTTTTTGAATAGTTTATCTCTTTTATTCAGATCTTTTCCCCGAAGATTATTATTAAATAGAACTAGGCAAACTAATCCACA
CV_536 [organism= Crassostrea virginica]	394	Ankyrin-1 [Crassostrea gigas]	7.41e-84	Q9W0T5	2e-17	PYX DROME	dme:Dmel CG17142	GTTGTTATCCTACGGATGTGACGTCAATCGTATGAGCCACAGCGCCGCGACAGCGCTTCATTTTGCAGCACAACATGGCGACTTAGAATGCTGCCGTTTGCTTCTGGACGCACGCGCGGAAATCGACGCTCAGGACATCCGACGCTTCACGCCCGTCATGATGGCAGCGTTGTATGGCCACGAACACATCGTCAACTTTCTGATAGAACGGCGCTGCAATGTCAATATGGCTGCCTACAACAAGCGGACCGCACTTCACTGGGCGTCTGAGCGGGGAAGCCTCAAGTGCTGCGAGGCTCTACTGAAATCTGGAGCCAACATTGATGCACAAGATACTCTGGCGTGCACACCAATATACAACGCCGCCGTGAAAGGCCAGACGGAAGTGGTCAAA
CV_537 [organism= Crassostrea virginica]	390	Ankyrin-1 [Crassostrea gigas]	1.21e-09	K1QTQ8	4e-08	K1QTQ8 CRAGI	--	AAGAAAAGGAGTTTTTGAACGCAACTTTGAATTGCCTTTATTTTACATTTTTGATTCGGACCTTGGCAGGAATCCCCGATCATAAAACAGGATGGGGTAATGAACCAGATGTTATGGATAACTCCACTGCAGCTAACATTGTAAGAATCTGGATGCTCAGCCAAAAATATTCATATCGTTGTCTCACGGAAAAAGACTTCGAAAAAGAAGGGCAAAAAATTATATCTTGCATACAAGAAATTGAAAACACATTACCGGGAAAAACGACAACATTTGGGGATGCTGCAAAAAATTGTTTAGACGATTTAAAGAGACTGGGAGAATCAGGGGAGAACATGACTAAATTCAAAGTCATGCCAGATGTTCAACCCTCTCCAAGCAGATGTTTGA
CV_538 [organism= Crassostrea virginica]	474	Ankyrin-1 [Crassostrea gigas]	7.63e-35	Q12955	6e-16	ANK3 HUMAN	hsa:288	CAGTAAAAGTTCCAGAAGACAGTCGTGTCCATATTCACACGCTACAAAGGACAAAATTCTTCCCCGTTACATGAAATGGCGTCAGCACCATTGTTCAGTAAGAGATGCACAATACTATCATGTCCATTTCTACAAGCTAAAGACAAAGGACTAAAACCTTCCTCTTTACCTGTATTAACCCTAGCACCATTGTTCAATAAAAGTTTTGCAATAATGTCGTGTCCTTTTTCACAAGCTACATGGAGAGGACTAAATCCTTTCTCGTTACATAGATTCACCTTAGCGCCATTGTTCAGTAAGAGTTGCACAATGCTATCATATTCATAGACACATGCTAAATAAGAGGACTAAATCCTTTATCGTTACAAAAATTCACTTCAGCACCATTGTTCAGTAAAG…
CV_539 [organism= Crassostrea virginica]	571	Ankyrin-1 [Crassostrea gigas]	4.59e-65	K1QCS6	6e-65	K1QCS6 CRAGI	--	GGAAATTTGGACGAGCTAAATTGATCCGCAACATGAACAAGACCTCTGCCACGCCCTCTCCTCTCAATCTTTTCACTAAGCTTTTCTCGTATTGCCGCGCCATATATAAACATAAAGGAAAACTGTGTAACGTACATGCGGATGAATACATCAGCGACGATGACGACATGGACGCCTTTTCCGACTCGCGCTCTGTAGATCTTTTAGCACACAATGGAGGCTGGTTAAAGAATGTAGTCCGGAGAAACACACAAGTCGCGCCCGATGGAGGTTTTTTACGCGTTTCACATCATGGAAATGGTCCATTACGGCTAGAAGATGTGGTAGATTGGCCGATGGTTGTAAAGAAATATCAATCCATGCAAGGCATTGAGAAAAATTGGCACAAATCTCTCTGAA…
CV_540 [organism= Crassostrea virginica]	442	Ankyrin-1 [Crassostrea gigas]	1.75e-33	P16157	3e-15	ANK1 HUMAN	hsa:286	AGGAAAGAACACCGAGAAATCGGGTCCCCAGCCACAGGTCAGGAGGAAAAGAACTATGAAGAATACGACAAAGACTTATTTGTTGGAAATCCAAATCTAATTCTACGTTTGCTTGATGAAGGTGTAAACCCCAACATGCGCAATGAAAAGCGTCAAACACCTCTACATTTGGCTTCAGAAAGGAATCTGCGGCGCGTTGTTGATAAGCTTATCCTCTGTGGAGCCAATATTAATGTTACTGATGAATATCAAGAAACGCCTCTGTTTGTGGCCACTAGGTGTGGAAATTGGAAGATAATCACGTCTCTTCTTACTCGTGGGGCTGATCCTGAGATAAAGGATTGTAATCAACATACACCACTTTATATAGCAGCAAAGAATGGAAACCGTCATGTTTTG…
CV_541 [organism= Crassostrea virginica]	320	Ankyrin-1 [Crassostrea gigas]	3.18e-09	Q9VCA8	4e-07	ANKHM DROME	dme:Dmel CG33106	GGTTTATCGATTCGATCTTTAGCCCATGGTTAAGCAAATAACTTACAATGTTTCTATGCCTCTTTTGTACAAGCTAGAAAAAGTAGGGGTCGAATCCATAGGCGACTGCGCGCATTTACATTAGCATTGTTTGATAATAAAACCTTGACGCATTCGTCATGTCCTTCTCTGCAAGCTATATGAAGAGGTCTGAGTCCCTCTCTGTCACATAAGTCTACTTCAGCACCTCTTTCAATTAAATGTGTACAACGCTGTCTTGACCTTTAAGCAAGCTACGTGCAGAGGGGTTGATCCATCTTCATCACATCGATCAATTTTAG
CV_542 [organism= Crassostrea virginica]	445	Ankyrin-1 [Crassostrea gigas]	1.58e-13	K1RGS0	2e-13	K1RGS0 CRAGI	--	GCCGAATAATGAATAGAACCAAAGCGAACAATAAAACTGAGATTCCAGCCATAAGCACAAACATCCATACGGGTTCTGGGGAGTAATGGCCCAAATCTTTTTCCCTCCATCTCTGACGTTCTATTAGGGCACACCGGATCTCCTACGTAACATTTGTCCTTTGTATTTATCTTTAAAACATGCAGGGTGTGTGTAAATGAGGCTACTGATATAGGGTTCCTCCGGACAGCCGGATTTAAACTTTGAGCATCCGTACTGATTGACTGTTCCAGATCCGGCCAGTTCTATGCAGTTTGTTTGTTTGAATACAGGAGGCAAATATTCATATCTGAGCAGTTATCTTAGAGACGATATATGTATATGGGAAAAAAAACAATCCCATGCTAAGTGCTTTTTAGG…
CV_543 [organism= Crassostrea virginica]	449	Ankyrin-1 [Crassostrea gigas]	1.01e-24	Q9VCA8	7e-11	ANKHM DROME	dme:Dmel CG33106	GTGCAGACGTCAATTTAAGTACAACGTTTGACTTGAGTCCATTTATTGCAGCCTGTGAGATTGGAAATGAAAGCATTGTTTCTGTTCTAATGGAAAAAGGCGCTGATGTTAATTTATATTTTGAAAACAAAGGAAGTGCACTTCACGCAGCGTGTAAACGTGGAAATGTCAACGTTGTCCTCCTTTTACTTAAGAAGGGCGCTGATGTCAATTTATGTTCAGAAGAAGGAAGTCCCCTTTATGCAGCATGTGAAGAGGGACATGAAAATATTGTCCGGCTCTTACTGGACAAAGGCGCAAAAATTATTATGTTCCAAAAATATAAAGCCCTCTTTTGGCTGCGTGTAAAATGGTCATGAAATCATTGCCCTTCTCTTAATGGACAAGGGCGCCGACGTC…
CV_544 [organism= Crassostrea virginica]	336	Ankyrin-1 [Crassostrea gigas]	2.47e-27	P16157	1e-13	ANK1 HUMAN	hsa:286	GTTGATTTAAATTCTTTATTTCAGGATCCGCTGCATTCGAGAGAAGCAAAGTGACTATTTTCCAATGTCCATTTCTCGAGGCTATAAAGAGCGGTGTCTCTTGATTTTCGTCGATTACATTTATTTCAGCGCCGTAGGAAATAAGATGCAGGGCAACTCTTTGGTGATTACCCTCTGATGCCAGATGAAGAGGTGTCTGTTGCTTTTCATTTCGTATATTTGGGTTTGCTCCTTCTTCAAGCAATCGATGAACTAAGTTTGGATTTCCAGTTTGAGATGCTTCCAGTAAGGTAAAGCTGAATTTTCAATGTCTAATTCTGATTTAGTTTCTTGGGA
CV_545 [organism= Crassostrea virginica]	430	Ankyrin-1 [Crassostrea gigas]	3.3e-08	Q1RK13	3e-09	Y220 RICBR	rbe:RBE 0220	GACCTATTCTGTTTTGAAGGAGCTAGTCCCCTTTTTGCGGCTTGTTACAATAAGAATATTGAAATTCTTAAACTTTTGTTGGACAAAGCCGCTGATGTTAACAACTTCTCGACATCAATTTTTACCGTTTCTGTCACTGGGCAGAGCAAATTCAAAACAAAGTTTAAGGGAATTAATCTACTTTATGCAGCTTGTCAGAATAACGAAACAAAATTGCTGAAATGTTAATCTAGAATGGGGCTGATGTTAATTTTGTTCAGAGGAATGTGGAACTCCACTTCATGCTGCGGTTAAGGCAAGAAATTACATCATTGTAGAACTTTTACTGAAAAATGACGCGAACATCAATCTAAGTTCAGAAAAGGTTGGAAGTGTTCTTCACTCGGCCTGTAAAGCAGG…
CV_546 [organism= Crassostrea virginica]	358	Ankyrin-1 [Crassostrea gigas]	1.2e-38	Q502K3	1e-09	ANR52 DANRE	dre:553206	CTGTGTAGGATCACCGCCCTCCTCCAGCAGAGCCTGTAGCATCTTCAGTTGTCCGTTTCGCGCTGCAATGTGCATGGCTGTTTCTCCATTCTCCCTTACAGCGTTTACATCGGCTCCACTCTTCAGCAACATTTCTGCGCACCTTTCGCCGTCTTTAGTTCTCGCTGCAATATGGAGGGGGTTTCACCGGCCTTTCCACCTTTGAATTCCACCTGTGCGCCGTAACCTAACAACATTTGGACCACTTGTGGCTTGCCATACTCCACTGCTAAATGGAGCGCAGTGTAACCATCTTTGTTTGGCATCTACGGATGCTCCCTTGGATAACAAAGCTCGTACCACGTTCGTGTGTCCCCGC
CV_547 [organism= Crassostrea virginica]	321	Ankyrin-1 [Crassostrea gigas]	8.94e-11	K1PHJ6	7e-09	K1PHJ6 CRAGI	--	ATAGGCAATATTCTCTTTGCATTTTGATAAAGATTCATCAATATTTTCCAAAATCTGCGCATCATCTAAAATTTTTGTGTAGCATCCTGAAATGTTTTGATATTCCCTGGTAATGTTTTCTCAATCTCCTGTACACAAAAGTAATAATTTCCATTCTTTCTTAAACTCTTTGTCACTGAGTTGACTCGTAGAACCATGTGCATATTTGTTTCTGAGTAGTCTTATCTTTTCGATGTTTGCAGATGTGGAGTTATCCCCAATATCTGGTTCATTACCCCATCCTTTGTTATGATCGGGAATTCCTGTTAAATTCGAATCAAG
CV_548 [organism= Crassostrea virginica]	349	Ankyrin-1 [Crassostrea gigas]	3.29e-08	Q54HW1	3e-07	PSD10 DICDI	ddi:DDB G0289189	AGTGGAGCTGATCCCAATACGTTTTCTGAGGACATACAAAGTCCACTTCATATCGCTTGTGAAAAAGGATGTAAATATTTCATAGACATTCTGTTGAAACATGGCGCAAAAAAAATCAACGTTGGCATGATGGAACCAGTCCGCTGTACAGAGCATTTCAAAATGGACATGACCATATCGTCAAGCTTTTGCTTGAAAAGGGTGCTGAAATAGACTCAAGTTTTGACAATGTAGTCCACCCTCTAATCGCTGAACATAACAAAAAACACAAAGAAGGTGCTTCTAACTTTTAAGATAAAGTGACTCATTGAAAAGCGTTCCCACAACATGACCATCTACTGTCATAAAA
CV_549 [organism= Crassostrea virginica]	318	Ankyrin-1 [Crassostrea gigas]	5.34e-11	A2A690	0.0001	TANC2 MOUSE	mmu:77097	AGTGGACTTCGCCATTGATATTGCATAAATTCACATTAGCGCTATTTAGTAAAGCTTGACAATCGAATCGTCTCCATTTCACATGCTATGTAGAGAGGACTTATTCCGGTATGTTTGAATTGATTGATATTAGACCCTTTGCTAAGTAAAGCTGAACGGTACCACAGTTTCCATTTTCACATGCTACGCATAATGGAGTTTCTCCACTATTATTGCATAAATTCACATCAGCGCCATGGTTCAGTAAAGCTGCACAATGCAATCGTCTCCATTTTCACTTGCTATATAGAGTGGACTTTCTCCGGTATTCTTGCGTTT
CV_550 [organism= Crassostrea virginica]	281	Ankyrin-1 [Crassostrea gigas]	5.48e-14	Q8N6D5	8e-08	ANR29 HUMAN	hsa:147463	GCGTTACATACGACATCTCAATATGAACACGAAAGAATAGCACAGCTGTTATTGAAGTACGGTGCTGACGTGAATTGAATCAGTGAAAACGAAGTAAGCGGAATCTTTAGAGCTTATGGAAATGGACACGAGAGAACTGCAAAGCTCTTGCTGATTAAAGGCACTAACGGGAATTCACATAAAGTAGATGGGGATGGACCTCTCTACATAATTTGTCAGGCGGGACATGATGGTACTGTACAAATACCACTTTTGCTAACTATGCATGGATGATGGAAGCA
CV_551 [organism= Crassostrea virginica]	314	Ankyrin-1 [Crassostrea gigas]	4.11e-09	Q9ULJ7	1e-05	ANR50 HUMAN	hsa:57182	CCTCAACGCCGTTGGCCAATAAAAGTTTCACGATATCAGTAAAACCTCCGTAACATGCGGCAAACAGAGGGTTCAATATCGTCGTATCAGCTGAGGTCTCCTTGGAATCTTCGCTGATTTTAATTTTACGGTTTTGCGCGGTTCTTTAAAGAAGAAAGTCGACGGTAGTCTGGCGCTGTGATTGGTGTTTGAATGAATGTTAGCTCCGTAGTTCAGTAATAATTGCACAATTCTTTTATGTCCGTTATAGGAAGAAATGGAAAGTGGGGTAAGCCCTTCATTCGAACAAAAGTTTGCATCAGCACCATTCTCCA
CV_552 [organism= Crassostrea virginica]	386	Ankyrin-1 [Crassostrea gigas]	5.89e-17	K1PQ75	8e-17	K1PQ75 CRAGI	--	AAACATTGCAGAGGTACATTTTTTCAACACCCATTTCTCATCAATATCACTTTCATTACTCGCTGATTTACATATTGCAACATACACGCGCAATATTGCAGTTTTGGTATCGAAGCTAAATTCACATGTTGTGAATACACCGTTTAACAACCTCACATTGCTAGAAGTGGCAATTTCAAGGAGAAGTGTCTTTATTACAAATCTTCTCTTAGCAAGGGTGCGGATCCCAATCTAGAAACAAGGGAGGGCTACGGCCACTGCACAAGGCATGTCGCCACGGTTGTGTGAACACTGTCAAGCTTTACTGGACCATGGAGCTGCGTCAATGCTGTTGACAAACAGGTAACCTCCAATCACATCGCCTGTTACACTGGACATTTTCGGAG
CV_553 [organism= Crassostrea virginica]	220	Ankyrin-1 [Crassostrea gigas]	2.77e-07	K1PMS2	2e-05	K1PMS2 CRAGI	--	ACAAAACTGTTACTAAACAATGGCGCTAATGTGAATCTGTGTAATAACAAAGGAATCGGTTCACTCTATGCCGCTTGTTATAATGGACATGAAAACACTTCACTTATATTACTTGTAACAATGGCGCTGGATATGAATAAATGTCAACATGAAGGAGCCAGCCCGTTGCATATAGGCTGTTTTTTAGGGACATTCAAACATTATAGAGTAGTTTAACTGT
CV_554 [organism= Crassostrea virginica]	328	Ankyrin-1 [Crassostrea gigas]	6.23e-15	Q8NFD2	5e-08	ANKK1 HUMAN	hsa:255239	TACTGAAATGGCGCTGAGGTCAATTTACAAACTAATGACGGGTGGACTCCCCTTTATACTGCTAGTTACAATGGGCATGAAGGCACCGCGCTGCTGTTACTGAAAAATGGCGCTGAGGTCAATTTCAAACTAATGACGGGTGGACTCCCCTTTATACTGCTAGTTACAATGGCGAGTGAAGGCACCGCGCAGCTGTTACTGAAAAATGGCGCTGAGGTCAATTTCAAACTAATGACGGGCGTAACTCCCCGTTNACGTCCTGCCTAAGGTTACCAAGTCGGGGCAATGGACGGCACCGTGCAGCTGTTACNGACAATGGCTGATGCAA
CV_555 [organism= Crassostrea virginica]	335	Ankyrin-1 [Crassostrea gigas]	1.33e-39	Q0VGY8	4e-16	TANC1 MOUSE	mmu:66860	CCGTCATTCATGCATAAAGTAATATCGGCGCTGATTCTTAGCAAAAGCAGTACTGTACTCTCATGTCCCTCCTGACAAGCTACATAGAGAGGTCCAGACCCATCTCCTTTACGTAAATTCACGTTAGCGCCACTGTTCAATAAAAGCTGTGCAGTGCTATCATGTCCATTAAAGCAAGCTGTCCAAAGAGGACTTCTGCCGTCGTCGTCGCATAAGTTCACGTCAGCGCCGTTATCCAATAACAGCTTTGCAGTGTTCTCGTGTCCATTCCGACAAGCTGTATAGAGTGGGCTAACTTCGTCTTTATTAACTGAATTCACGCCAGCGCCGTTCTT
CV_556 [organism= Crassostrea virginica]	397	Ankyrin-1 [Crassostrea gigas]	4e-15	Q502M6	2e-09	ANR29 DANRE	dre:553798	TGACGTTGCTTTACTAAAGTCATATTATCTGAGATATGGCATAGCTATGGATTTTACCGGAATATTGATTCTACGCATGTAGGTTCAAATGTTCGTTCGTAAAAAGAACATTACAAAAAATCTACTCCACATAATTTTTTAATCTTTGAAAGTTAATTATCATTGTCATGCTGTCCGTTGTGATGCTGATATAATAGAGGGTGAACTATATTGTCAAAACAAGAGTCAACTTCAGCACCTTTTTTGAGTAAAAATTTTACGATGCGGTCATGTCCGTTTTGAAAAGCTTGATACAAAGGACTGGTTCCATCATGCAAACATTGATTTATTTTAGCGTCATTCTCCACTAGAATTTTTACGATGTTAATATGTCCTTTTTCGCACGCAATATGAAGTG
CV_557 [organism= Crassostrea virginica]	377	Ankyrin-1 [Crassostrea gigas]	2.09e-17	Q12955	1e-09	ANK3 HUMAN	hsa:288	CTGTTTGTTTCAAAACAGTGTTAATGTTAATGTATGTACAAGTGACGGGCGCAGTCCACTTTATGCTGCTTCTTTTGTTGGACATGACAGCACTTTTACTCAAGAATGGATCCTGCGTAAATTTATCAAAGGGAAATATAGCCGGTCTTCATTATGCAGCAATTCAAAATGGCCATGCTAATGTAGTTCAGCTTTTGCTAAATAACGTTTTCGAGGTGAATTCAGGTGGAAATGATAGAGGAAGTCCGCTATTTGTTGCTCATCTAAATGACCATGAGAGTACTGTTCAACTTTTACTTCATAATGGCGCAGAATCGGACGTCACTACTGATGACGGAATCAGTCCACTCCAAATGCGTGTGGAAATGATATTCTGC
CV_558 [organism= Crassostrea virginica]	334	Ankyrin-1 [Crassostrea gigas]	2.27e-24	K1Q5X8	1e-20	K1Q5X8 CRAGI	--	CAACAGCAATGCATCATGCATCTGTTCAGCTTCAAAGGAATGGGTATGAAATAGTCCTAATAAGCTCCCCTAATGATATACCAACACAAAGATTTGTATCTCAAAAGCAGGTCTTTGTAATGGATGATGTTGTTGGTTCGTGTCGAGTGGACAAAATGGCGATTAGCTTGTGGAGACGCTTACACGATCGTATTCGAGTTGTTTTCAATGACAAAAATGCCAAACTTCTGATGACAATACGACCACATTTGCTAGAAAACATACGTATCATAATACCTTCAGAGGTAGGTTAAAGATTGTTGATCTCAATTCTGATGAATTGGCTTTATCTGAG
CV_559 [organism= Crassostrea virginica]	397	Ankyrin-1 [Crassostrea gigas]	4.5e-16	Q3U0D9	3e-05	HACE1 MOUSE	mmu:209462	TTCCATTTGTCGTTAATAAATTTACACTATCTCCTTTATTGAATAAAAGTTGGACTCTACTGTTCTGTTCCTCAACAGAAGAAGTATAGAGTGACTGCGCCGATCACTTGTATACAAATTGACATTAGCTTTTCTATTCAATAAAAGGTGTGCAGTGATACCATGTTCATTAGAAATAACTCCTTTCGTCCTCATTGCATAAATTAACTTCAGCGCCAATATTCAATAAAAGCTGTGCAGTTCTCTCATCTACATGTAGATATGCTTACATATAAAGGCCCCTTCTATGTTTTTAATTACATAAATTCACTTCAGCGCCGTAATTCAATAAAAGCTGTGCAGTGCTCTCATGTCCATTTTGACAAGCTATGTAGAGAGGTACCACCCCGTTTTTTAN
CV_560 [organism= Crassostrea virginica]	302	Ankyrin-1 [Crassostrea gigas]	5.95e-25	A0M8T5	8e-09	CTTB2 FELCA	fca:493673	ATGTTCAGAAACAGGAGCCAGTCCTCTTTATGTAGCTTGTCAGAATGGACACGATAGTACCGTTAAACTCTTACTGAATAATTGGGCTGACATGAATTTATGTACAGAAACAGGAGCCAGTCCCCCTTTGTGTAGCTTGTCAGAATGGATACGAAAGTACCGCGCTTCTCTTACTGTGCAAGATGGCTGACGTGAATTTATGTACAAATGAAGGAATCAGTCCTTTATATGCAGCTTGTCAGAATGATCTCAAGAATGCATTGTTTGTCTTATTTGCCCTGGTGTCTGATGTAAATTTATGT
CV_561 [organism= Crassostrea virginica]	214	Ankyrin-1 [Crassostrea gigas]	4.11e-14	Q5ZLC8	8e-06	ANR52 CHICK	gga:426469	CGCCATTGTTCAGTAAGAGCTGCACTGTACTGCCATGTCCAAATTCACAAGCTTTATAAAGAGGACTGGCTCCTCTCTGGTCACAGAAATTCACGTCAGCACCATTGTTCAGTAAGAGTCTGCACAGTACTACCATCGTCCTTCTTCACAAGCTTTATAAAGAGGACTGGCTCCTGTCTGGTCACAGAAATTCACGTCAGCACCATCGTTCAGT
CV_562 [organism= Crassostrea virginica]	424	Ankyrin-1 [Crassostrea gigas]	6.38e-28	K1Q5X8	4e-25	K1Q5X8 CRAGI	--	CCGCTGTGCTTGAAAACGACACTAATGCAGTCTTGTAAGCATTTCCACTTATTAAAGGCAATGGTATCCACTCTATATTTGCCAACTACATCATCAATGATAAAGAGTTGTTTGCGGTCAAGACATCTGTGAGACAGTATGTCACGAGGGGAACTTATCCGAACTATTTCATACCCTTCCTCTTGAAGTTGTAGGGATGCATATCTCATGGCTGTAGTTTTTCCAGAACCAGAATTACCAATGATCATTACAACACAATTCGTCCTTATCTTATCTAAAACTTCAAGCGTTCCTCTTGTCCTATAAACATTTTTAATTCATTTTTCCAAATGTTTAAAACAGATGATGTATTTCTTGAAAGTTTCGATGAAATTGCATATCCTCTTCCAATTCTCTAAA…
CV_563 [organism= Crassostrea virginica]	300	Ankyrin-1 [Crassostrea gigas]	5.49e-12	K1PPT3	7e-11	K1PPT3 CRAGI	--	GTTCGCTCAACACATTAAAACGCTTTCTGAGTATTTATCTAGGTTTGCAAGATTCCTTCGATCAAACCCAAAACACCAATAACGTCATCAAGAATGAATATCTGTTTACACTTGGGATGTCCATACTGTTTGATTTCTGTGATATCATCGACAGGGACGATCTCAAACTCACAATCAGTCTGCAGTCGAAGCGCTAAATGACGAGCTGTAGTCGTTTTGCCGGACCCGGGCTGCCAATTATAGTTGTAATTGACTGCGATTGAATTTTGTCAAGAATGGTTGGAAAACTGTGAATTTCGT
CV_564 [organism= Crassostrea virginica]	385	Ankyrin-1 [Crassostrea gigas]	1.84e-17	Q502M6	7e-09	ANR29 DANRE	dre:553798	GGAACGCTTTATAGTGAGTCACTTTATCTAAAACGTTAAGAAACACTATCATTATGTCCTTTGTTATGTTCAGTTTATAAGAGGGTGGACAACGTTGTCAAAACAAGAATTGATTTTGGCACCCTTTCTCAGCAAACGTTTCACGATGCAGTCATGTCCATTTTGAAATGCTTTGTACAACGGGCTGGTTCCATCATTCAAACATTGATTAATGTTAGCGCCATAGTTCAGTAGAATGTTTACGGTTTTGTCACGTCCGTTTTCACAAGCTACATGAAGTGGGGTTCCTATTTTTCTTGAAAAACTTGTTAACCTCAGCGCCCCTGTCAAGTAAAAGTTGTTCAATGCCGTAATATATACAAGCTATATGGAGTGGACTTCCTAG
CV_565 [organism= Crassostrea virginica]	424	Ankyrin-1 [Crassostrea gigas]	3.93e-06	K1PQ35	3e-05	K1PQ35 CRAGI	--	GTTGTAAAACCAATGTACAGTGTTGAAGAAATACACGATGTTTATAAAACCGGGAATTTTATGAAAGACAAAACAATTTTCGTCTTTAATGATCCAATTGGAAAAGAGTCATTTGATGAGATATTTATATAATACTTGGGTAACGATACCGGGAAACAGTCAATCTTTTGATTAAATCTATTCAAAACTTGTTTTAAAGCTTGTAGGACATCGGTGATTTCTCGATCAGAGAGCTGAAGAATTCTTTAAAGAAAAAGAAAGATCATAACATATCGATAAAAGCGACATCAAATTAAAACAAGAAGGAGAAGATTCTAATGCTCGAAAAGCATTTGTCTACGGACAAACCTACGCAAGAGGAAATTGAGCAAATACTTGAAACTGATATGTTTTTTACCA…
CV_566 [organism= Crassostrea virginica]	398	Ankyrin-1 [Crassostrea gigas]	7.39e-33	Q9ULJ7	3e-16	ANR50 HUMAN	hsa:57182	CACCTTTGCTAAGAAGAAGCTGTGCGCAACTATCATGGCCTATTTGACACGCTATAAATAGGGGACTCCCTCCACTATTTTCACACTTATTTACCTCAGCACCCTTATCGAGTAAACGTTGAGCAATAGTGTGATAACCCTTGCTACAAGCCTTAAAAAGAGGGCTCATATTTTCATTGTCGGATTTATTAACATCAGCGCCAGCGCTCAGTAAAAGTTGAACAATCTCTTCCTTTCCATTTTTGGCAGGCCATATAGAGAGGACTAAACGAACCTTCCCAACAAATATTGACATCAGCACGTCTATCAAGTAATAGATTCGCTGTGCTCTCATGGCCTTGTAGACAAGCTACAAAGAGAGGGCTGGCGCCGTCCTGCTTACATGCGTTGATGTTTGC
CV_567 [organism= Crassostrea virginica]	332	Ankyrin-1 [Crassostrea gigas]	3.23e-39	Q9ULJ7	2e-17	ANR50 HUMAN	hsa:57182	ATTTATGTCAGCGCCATTGAGCAATAAAAGTTGTGCAGTGCTTTCATGTCCATTAGAACAAGCTTCTATCAGAGGAGTCGATCCATCTTTATTACATAAATTTATGTCAGCGCCATTGTCCAGTAAAAGCTTTGCAATGCTATCATGTCCATTAGAACAAGCTTCTGTCAGAGGAGTCCATTCGTCTTTATTACATAAATTTATGTCAGCGGCATTGTCCAGCAAAAGCTTTGCAGTGCTTTCATGTCCATTATAACCAGCAGCTATCAAAGGAGTGCGTCCATTTTTATCAGATAAATTTATGACAGCACCATTGTCCAGCAAAAGCTTTG
CV_568 [organism= Crassostrea virginica]	337	Ankyrin-1 [Crassostrea gigas]	4.75e-40	K1PZV5	1e-33	K1PZV5 CRAGI	--	CACAGATACATACTGAGGCGATAAATATTATCGTTTGCATCACGATGTAAATCAGAGAAAACAGAACAAAGAAGACTTCATGTCGAGCCTCCAAGAGGCCGTAGTGGCAGGAGACGAACAGAGGGTCAAGGACATTCTACAAACCTGCCAACCCACAAAGGACCAGCTGAAGAGTTGTCTGTTCTTTGCCTGTGGGAGCGGGAAGGCGAACTGCGCGGCGCGGATCCTGGAGAGCAGTCGGCTGTCCCCCAACATCCACAATGAGGAGGAGTTCACGCTCCTCACCCTCTCCACGCGAGGGGGCCACACCGCCGTGGTGGACATGTTACTCGCTGGG
CV_569 [organism= Crassostrea virginica]	369	Ankyrin-1 [Crassostrea gigas]	2.23e-08	K1Q5X8	5e-07	K1Q5X8 CRAGI	--	GAAATGATGAATCCCTTCCTAGATAATGGTACTTCTAATGAATTTAACAACAAAGAATCTTTGTCTCACGATTATTGTGCATTATTTAATGCAGTATTGTCAAACGATACACACAGACTTGTAAACATCTTAGAAAACAGAAAGAGAACATCAACTACATCATTGGTTTTGCAAAATAGTAATTGCAATCTCCTCCAGGTTGGCCTGTTGCATATTGCTGTCATTTGTGATAACGTTGCAAATGCCAAAGTTTTGATACAATATGGTGCTAATCCATTACAGAAAGATATCTTGGGAAGAGCGTCGTTACATTTAGCGAACAGCTCTGCCATGCTAGATGTCCTTATCAATGCAAAATCTGAACAAGAT
CV_570 [organism= Crassostrea virginica]	372	Ankyrin-1 [Crassostrea gigas]	3.09e-25	Q12955	3e-14	ANK3 HUMAN	hsa:288	ACGCTACATAGAAAGGACTAAAGCCTAGGTTGTTGCTCAAGGAAACGTTGGCTCCGTGTGTAAGTAAAATTTGCACTGTACTAAGTTGGCCATTTTGACAAGCTATATGGAGAGGTGTAAATCCGTCATTGTTGCTTAAATTTATATTTGCGCCACATCTGAATAAAATATTCAGTATAGAGTCGTGATTGTTTTGACTAGCTAAAAAAAGAGGACTTGCTCCGTCTTTGTCGCATAACGTCGGGTCAGCTCCATTATCAAGTAAAAAACTCAGCAATTTTTTCGAATCCCTCTAAACAAGCAATTGAGAGCGGGGTGTATCCAACTTTGTCGCGTGAATTGACGATAGCTCCCATTTCTTTTAAAAACCGC
CV_571 [organism= Crassostrea virginica]	380	Ankyrin-1 [Crassostrea gigas]	2.41e-39	Q3UMR0	2e-05	ANR27 MOUSE	mmu:245886	CTTTCACGTCTCAAAGACGTTAAAAAGCAATGACGGCAACAACCAAAAAAGACATGAGTGACCAACGTCCTCGCGAGTTTCCCTGCCTTCATTTGGCAGCTTACTACGGATACACAGATCTTGTCAAGCTCTATCTAAAAGTAGGGGAACAATATGGAATAACAGTAGACTTTCCCAACAAGAAACAAGACACAGCACTCTTATGGGCAACGAAATGTGGACACAAAGAAACCGCGAATTACCTGTTGGAAATGGGGGCAGACCCAAATAAGGGAATGACAAAGGATCCACTGCATTCTATTGGGCCATCCGATATGAACACACGGATTTGGTTCGACTTTTTCTGAAAAATGTGCATCAACAGGTTGATATTCATAAAG
CV_572 [organism= Crassostrea virginica]	542	Ankyrin-1 [Crassostrea gigas]	2.24e-28	K1Q5X8	6e-25	K1Q5X8 CRAGI	--	ACGGCTCCGCGGTTTATCAATAACTCAGCAATATCACATCTTCTCGTTCGAGCACTTTTACAAACCAATGGAATACCGTATTCATCGCAAGACCTTACATTTCCACCTTTCTTTATGAGTAAATCTATATTTTCAAAATTTCCTCCCTCAACAGCAAAATGCAACATCTCTGTGATTAAATTGCGGTTTTCAAGCGCTCGGTCAATTATATTTTTAGGTCTTTCGAGAAGTGCTTTGAATAGTGGAAAACTTCCAACTGCCGCTACCCAATGTATAAAAGATTTTCTCTCTTTCTGAACCAATTCTATTAAACTACCTCTTTGTAGCAAAGTTACATTTGTGGTTTTAAAATTGACTGATATATTTTCTGTGAATTCGAATTTTTCTAATTTTTTCAAT…
CV_573 [organism= Crassostrea virginica]	376	Ankyrin-1 [Crassostrea gigas]	1.28e-22	K1RGS0	4e-19	K1RGS0 CRAGI	--	CGCTAAGCAGAGAAACTGTAGCCTTACTGGCGTAAGGGACACATACCTGTGCTTGCCTAATCAGGAAAAGACTACACTTCTCGAGTTTTGTTACGACGAAGTGCGACCTATGGTCCAAGAAGACAACTGTATAGAACTGGCAGGATCTGGAACTATCAATCAGTATGGATGTACGATGTTTACAGCGGGCTGTCCGAAGAACCCGTATCTTAGTGATTTCATTTACAATCACTCTTCTTGCTTGAATATTAATACACAAGACGGATGCTACCATGAGGATCCATCTTGCCCTAACAAAACGTTCAATGGCTTGGAACGCGATTTGACATATCACACAACAGGGGAGTACTGGATAGCTGGACTTGTGATTGGAATC
CV_574 [organism= Crassostrea virginica]	434	Ankyrin-1 [Crassostrea gigas]	2.15e-19	Q1RK13	1e-08	Y220 RICBR	rbe:RBE 0220	CCCATTTGTCTTACATTTATGCACATTTGCGCTATTGTCAAGTAATAGCTCAACAGTGCTTAAATAACCGTTTAGACAGGCTACATATAAAGAACTAGTCCCGTTTCTTTTGAAGGAATTTACGTCTGCTCCCTTCTCTAACAAAGTGTAGACAATGTTGTCATGTCCATTGTAGCAGGAGGCGATTAGCGGCGTAAGGCCATTCCTCATATTTGATTTTTACATCTAAGCACTCCGCTTTATATTGCCTGTCTTGATGGACATGAGAGCACTGCACGGGTCTTATTAAACAACGGCGCAAACGTGAATTTATGTAAAAAGAACGGCGCCGGTCCTCTCTATATAGCTTGTCAAAATGGACACGAGGCCATAGTACAGTTTTTATAAACAGTGGTGCTC…
CV_575 [organism= Crassostrea virginica]	327	Ankyrin-1 [Crassostrea gigas]	2.38e-13	K1QD59	4e-11	K1QD59 CRAGI	--	CAGCACGTAAATTTACGTCAGAGTTATGATGCAGAAGGATTTCTACGACATTATGATGGTCCTCACTGAATCCAAATACGGTGCCCGGCGCATAACCTCAGCCCCCACATTTAAGTACAATCTCTAAAATATCATCAAATCCTTTCACACATGATGCAACGGGAACAGTAAGATTAGTTTAAGAAATAAGTTCATATGTGCATGGTTTTACAATCAACTACTTTACAATGGATTTGTATCTATTTTGACAAGCGACATAAAGAGGACCAGTTTGTCTTTTTTTACACAAATTTACATCAGCACCTTTGCTCAGGAGACGCTGCACAT
CV_576 [organism= Crassostrea virginica]	341	Ankyrin-1 [Crassostrea gigas]	7.42e-25	Q54KA7	2e-10	SECG DICDI	ddi:DDB G0287459	ATCAGCACCAATTCACTTGGCATGTGTAAATGGAAATAACACCACCGTTTGTCTCTTGCTTGAGAGTGGTGCTGACATCAATTTATGTTCGGAAAATAGAGGGCGTCCTCTTTATGCAGCGTGTGGAAATGGACATGAACAAATTGCCCGCCTTTTACTAAACAAAGGTGCGAACGTCAATTTATGTTCGGAAAATAGAGGAAGTCCTCTTTATGCAGCTTCTAAAAGAGGAAATGAAAACATTGTCCGCTTTTACTGGATGAGGGGCTGACGTCAATTTATGTTCCAAAGATGAAAGGAACTCCTCTTTAATGCAGCGTGTGGAAATGGACATGAAAATN
CV_577 [organism= Crassostrea virginica]	314	Ankyrin-1 [Crassostrea gigas]	2.94e-08	K1Q5X8	1e-06	K1Q5X8 CRAGI	--	AAGCTCTGCCATGCTGAAAATCCTTTTCAATGCAAAATGTGAACAAGACTTCACTACGAAATTGTCATTACGAAATCAAGTATTTAAAGGATTAAAATTTTGCATTTTCTTTGAGTTCATCCCGTTCTTCTTAAATTATCTAAACTTCCAAAGAACTAATTTGAATGTTAATATTCGGGACGATCATGGCAACACACCTTTACATTCAATAGTCAGAAATGGATCAGAGAATTCAGACATGGATCAGTGCCTCGACGCTGCAGAGACATTGATTAACAACGGTGCTGCTGTCGATATACGAGATGGAGATCGTC
CV_578 [organism= Crassostrea virginica]	530	Ankyrin-1 [Crassostrea gigas]	1.49e-24	Q54KA7	6e-11	SECG DICDI	ddi:DDB G0287459	GTAAGAGTTGTGCAGTACTTTCATTCCCATTAAGACAGGCTATGTACAGAGGACTGGTTCCCTTCGCATCGCATAAATTCACATTAGCGCCACAGTCAATTAGAGACTTGGTGCTGTCATATCCAGAGAAACATGCTATGAAGAGAGGAATGGGACTTTTCGAGTCGAATAAATTGATATTAGCAACATCATCCTGTAAAAGTTCTCTTACGTTCTGAATACCTTCTTGACTAGTTAAATAAAGAAAGCTGGCTACCTCTTGATCGCTTTGATTCAAATTAGCGCCTTTCTTTCGTAAAATCTGTGTAATGCTTTCATGTCCATTTTTATAAGCGACCCAGAGTGGACTCTTTTCTTATTACTGTATAAATTCACATCAGCATCTTTTTCAGTAAAAGT…
CV_579 [organism= Crassostrea virginica]	405	Ankyrin-1 [Crassostrea gigas]	2.31e-22	K1QTQ8	4e-19	K1QTQ8 CRAGI	--	GTTTTCTATTTCCATTTTGACAACTTCAAACGGTTCTTTAAAAAGTTTATTGCGTTGTTTGAATTATATGGTTTTTGGGCAAATAATTTACACAGTAATGGAAAATATGTTTCTGTTTGAAGTATTTCAGCAAGTTCCTCTTCTGTTGTGTCCTCGTTTGGCACATGTTTCTTGAAGATTTTCCTTTTCTCGTCATTACTTAATTTACACTGATTGCCATCTATTACTATCGAATTTGATTTCAAATTGTCTTTGAGGAGTCCTCTCACGCGTGCATCATCGAGTACACATGTTCTACAACTCAAAAGCATTTTCACTCTCTCTAAGAAAAGTGTTAACATGTGTTCGTTGGTCTTCCATGTTGTGAATAAAATGTCATCAAGACTTTCCTTCCGATGG…
CV_580 [organism= Crassostrea virginica]	374	Ankyrin-1 [Crassostrea gigas]	1.04e-05	K1RGS0	0.0001	K1RGS0 CRAGI	--	TATTGGAACTACGATGTATATAAATATTCTGCTTGTCAGAACATCAACCCTGAACATCGCTGTTATGTATCAGATCCTTCGTGTCCAGATCTGCCAAAGAATAATTTCAGCGACGATGATGTGAACGTCACTAACATCGTTGTTTGTATATTGATTGTAATGTCCACAGTCGTCATACTTACAATTATTATCCTGTACAAAAGGTTAAGAGGAAAAAAAAGCAGAAAACACCAAAGTGCAGCTTGACGCTAACAAAAATCTTCAAAAACCTCATGACGGTAACTAGATGTGACAGTAAGATATAAACGCATGCACCCATGCACGAAGGAGAGGTCTCTTTATGGTCCTTTGATAAATGACAAAAATACACGATC
CV_581 [organism= Crassostrea virginica]	535	Ankyrin-1 [Crassostrea gigas]	1.5e-39	Q5F478	7e-20	ANR44 CHICK	gga:424055	CAGTGAAGATCTTACTTAACAATGGCGCTAATGTTCATTTACAGACCAAAACTGGAGAGAGTCCACTGACATATGCCTGTTCAAGTGGAAATGAAAATGTTACTAAAATCTTACTAGAATTTGGCGCAGAAGTTGATTTATGTGGACCAAATGGATGCAGTCCTCTTCATGCAGCTTGTAAAAATGGACATGAAAACGTAACAAAACTTTTACTCGATAATTGCGCTGACGTTAATCTATGTGGTATAAATGGGTGTAGTCCTCTTAATGAAGCTTGTGGAAATGATCACGCAAGTATCGTGCAGCTCTTACTGGATCGTGGCGCTGATGTTAATTTATGCAAAAGNGAATGGACTTAATCCTCTTTACGTTGCTTGTGCTAAAGGGACTAAATGATAT…
CV_582 [organism= Crassostrea virginica]	457	Ankyrin-1 [Crassostrea gigas]	5.64e-07	K1RGS0	4e-06	K1RGS0 CRAGI	--	GTTTTGTTATGATGGAATCATGGGTATCAAGGAAGAAGGTAAATGTTTAACAGTGGACACAAATAAGCATCTTTCATCACGAAGCTGCACTGAATTCAAGACTGGATGCCCATCAGAACATTTTTGGAACTATGACTTCTTTAAATATCCTGCTTGTCAAGACATCAACCCAGTTAAGAAATGCTACGCACAGTATCCTTCCTGTCCACCGATGGGTATTGCTGACAACACTGATCCTGCTCCAAAAGGAAGCGATCTTCAAAACTCACTGATTTCAGTGAGCATTGTTTTCGTTGGATTTGTGATTATGTGTATTTTCTGGCCGAGGAGGAAAACTCTACAGACAAAGGAACCATGGCTTTTCCATTAACTGCGATACCAGTGGAAGCTAAATGGACT…
CV_583 [organism= Crassostrea virginica]	436	Ankyrin-1 [Crassostrea gigas]	7.27e-30	K1QTQ8	8e-26	K1QTQ8 CRAGI	--	GATATGTATTTTCCATTGTTGTGTAAAATTTCCAGCCATTATTCAAAAGAAGGCAAAAACAAATTGACAATCTTCAAGGAACCGGTGACAATTTTGTCAAAGGAAATAAAAAGTTACAAGAACAAGAACAAACAGAGTTACTGTTCTTTGGTTTGTCTTGTTCTCTCTTATGGAAAACAGCACACTTTTTTCAAAAAGTTTACAATTGTGTCAATTACCACCAAATACACTACCTTCAACTATTTTTAACGAACTAAAAAAATGGAAGGATATTTTGTGAAAAAAATCGGTAATACTTACAGTTTCTACCACGATTTTGTAATGGAAGTTACAACGTATACATTAGGAACAGAGCACCCCGTAGAAACAATACAATATGCTGATATAAGTTTTCTTCGA…
CV_584 [organism= Crassostrea virginica]	465	Ankyrin-1 [Crassostrea gigas]	2.44e-13	K1PMS2	1e-11	K1PMS2 CRAGI	--	ATAATAAACCATTCTGAAACATTAAAGAAACGTGAATTGGATAAAAACCATCCCACGTCTCTCTTAAAAATATTTCTGGATCTTCTTTCATCAACTCTTCATACAAATCTTCTGAACCATTACAACATACTGCGCAAAGAAGGCTGTTTCCTGTCAAATCTATTTTAAGGTCTCTAAGAGCTTTGATGACAAACTGCGCCAATGCGTTATGATCAAAAGTGATGAGAGCAAAAAGTGGCGAAAATGTTTTTTGATGCAAAGTATATACAAAGTCAATCTTCGATTCACTATGTTTTTCATTTTCTTCTCCCGCTCCATATGTCTCTCGATTAATTTTATCCCATGTGTTCGTTGGATGATATCCCTTTAGAGATTTCTTCTCGGTAAAGTTTTTCAACT…
CV_585 [organism= Crassostrea virginica]	376	Ankyrin-1 [Crassostrea gigas]	3.72e-12	K1PZX7	3e-10	K1PZX7 CRAGI	--	GCTGATAACTTTGCATTTGAAGCTTTAAAACAAAGCGGATTAGTTTGTTGTGGCGAAATACTACCAAAGCAAAGAACGGCGATATTTGTTTAAACAGGTTTAGGAAATCAAGTCTAGAAAACCAGGCTTCCTTAAACTCTGAATGTGCTTCATGTGTTGTACCTTCCATGTTTTTCTGTTCTAGTATCTTTTGTAGTAAAGCAGGGTCATTTTTCAATTGTTCAATGAAAACTTCCATGACTTTTTATTCTTAAACAAGGATTTAAACAACTTCTAGAAATCGATCATTAGAAATTTCTTCTGAAAACCGACTGACAAGATCATTGGTATACGAGTTACTTAGTAGTATAGTAAACGGATCATTTGTCATCTCGTC
CV_586 [organism= Crassostrea virginica]	350	Ankyrin-1 [Crassostrea gigas]	7.7e-27	K1PAK1	9e-23	K1PAK1 CRAGI	--	CGTGCATCATCGAGTACACATGTTCTACAACTCAAAAGCATTTTCACTCTCTCTAAGAAAAGTGTTAACATGTGTTCGTTGGTCTTCCATGTTGTGAATAAAATGTCATCAAGACTTTCCTTTCCGATAGGATCATTAAAAATAAAAATGGTTTCTTTCTCTCTGAATTTACCAGTTACGTAGATCTCCCTTATTTCCTCCACTCTGTCCACCGGAAACACGACCCAGCCCCTTTTGAGATATACAAGACCAATGTGTTGAATAATGGTCGACTTTCCGGATCCTGAGTGACCTGATACGATAACTAGATTATGTTTTCAATCAGAGTTTCAATTTTTTCACTTGCTACG
CV_587 [organism= Crassostrea virginica]	454	Ankyrin-1 [Crassostrea gigas]	6.85e-30	Q9ULJ7	7e-16	ANR50 HUMAN	hsa:57182	AACAATGATTAATTTTTGCGCCATATTTCAGCAGAATGTTTATGATATATTCATGTCCTTTTTCACAAGCGACATGAAGTGCACTTTGTTTGTGCTCGGAAAACATATTGGGATCAGCTCCTCTGTCTAGTAAAAGCTGCACTTTTCCATATTTATTTTTACAAGCGACATGAAGTGGGGTTCCTATTCTTTCTGAAAACTTGTTGATCTCTGCGCCCCTGCTGATTAAAAGTTTTATAATATCGCCAGATCCATGTATACAAGCTGCATGGAGTGGACTTCCTACTTGCTCTGAAAATGCGTTTACATCTGCATGATTTTCAAGTAAAAGCTGTACTAAATCGTTACTTCCATTTTTACATGCAGCATAAAGAGGACCTCCTACTTGTCTGAGCATTT…
CV_588 [organism= Crassostrea virginica]	444	Ankyrin-1 [Crassostrea gigas]	1.51e-24	K1PZX7	4e-21	K1PZX7 CRAGI	--	GCATTATCGCCTCTTTTTGCACTGATTGTTTTTCAACATGATAACTTGTCATGCTTTTGTTTAGATGAACTAAAGCGACGCAATTGTGATTTTAAAGACAGTTATCTTTTTGCTGCATCATGCTGTAATGGTAAAATGGAATTAATTGAAACATTTTCGAAAGATATGATCAGTCAATATAAAACACAAGAATGGGATAATATGTATCCAGTCCACATCGCATCAGTATTTCATAATTATATTTTGTTAAATGATATCGTCAATAACATTAAGGATGTGAATATGTATACGGCTCATGAGGATCCTTGGACACCATTACTTTTGGCTTCAGCAAATAATTCCGAGGACGGAAGAACTGTAGAATGGGTGAATTAGTTGCACAACGACGTGATAAAACTG…
CV_589 [organism= Crassostrea virginica]	379	Ankyrin-1 [Crassostrea gigas]	2.52e-32	Q8UVC3	1e-15	INVS CHICK	gga:395234	ATCAATTTATGTTTAAAATATGCAGGAAGTCCACTTCATGCAGCTTGTGTTAACGGCAATGAAAGCATTGTACACCTCTTACTGGAAAATAACGCTGACGTCAATCTATTTTCAGAATATAATGGTAGTCCCCTACATGCAGCATGTAAAATAGGGAATGAAAGCATAGTACAGAGCCTAATGGAAAAAGACGCTGATGTTCATTTATATTCAAAACATAAACGGAGTCCACTGCATGCAGCGTGTAAAAACGGTAATACAAGCATTGTGCAATTCTTACTCCAACAAAATGTTGATGTAAACTTGTGTTTAAACGATGACGTAAGCCCACTTTTTACAGCGTGTAAAGAGGACATGAAAGCATTGTCTCTTTACTGAC
CV_590 [organism= Crassostrea virginica]	368	Ankyrin-1 [Crassostrea gigas]	3.07e-07	K1PMS2	4e-07	K1PMS2 CRAGI	--	GGCGAACAATGTTTTTTCCAGTTTTGCATGCCTTATACAGTGGACTTCCTTTAAATGGTAAACATAAATTGATGTCGGCGCCGTTTTCTAGTAAAGCTGAACGTGGCTTTCATTGCCTTCTAGACATGCTGTAATTAAAGGACTTTCTCCAAATGTTTTATATGAATTGGTATTAGCGCCTTTGTCAAGTAAAGTCGTATAATGCTTCCATTTCCATTTAGAAGAGCTGCGGACAATGGACTGTTTGTATGATTTGAATATTGGTTAAACATCAGCACCTTTGTTAAGTAAAGTTGTACAATGTTTTATTTCCATTTTTACACGTCTGCGTACAATGGGCAATCTATGTATGTTGAATATGCGTTAAC
CV_591 [organism= Crassostrea virginica]	254	Ankyrin-1 [Crassostrea gigas]	1.01e-05	Q71S22	9e-05	INVSA XENLA	xla:378491	GGGGAGGTATTCCCACTTCATATTCGTGTGGTTTACTAGATCCACCCATTTTGTTATCAATAAATCTTATCACAGTCCCCAGATGTGCAATAGTGTAGTGGCGTGCATCCATTGGTGTCAGCAGCATTTGGATCGGCTTTTCGCTTTCAGCAAAATACTCACTGCTTCTGAATTACCCAATCGAGAGGCCAAATGCATAGGAGTAATTCCTTCCTGGTCAGCAAGATGAACATCAGAACCATGTTCCACGAGCA
CV_592 [organism= Crassostrea virginica]	307	Ankyrin-1 [Crassostrea gigas]	2.86e-16	Q108T9	3e-08	CTTB2 LOXAF	--	GGACTTACTCCGACGTCGTCGCATAAATTGATGTCGGCTTCATTTTCTATTAAAACTGCACGATGCTCTGGTATCCGTTGAAGCACGCAGCATAAACAGGACTGCGTTCGTTATCAGCTTGTTTATTGACTTTAGCTCCAGACTTTAGTAAAAGTTTCGCAATGTTATCAAACCCATTCAGACAAGCTACATACAGTGGACCAAATCCGTCATTATTGCATAAATTCGGATTGGCATTGTTCGTTAGTAAAAGTTTTACGATACTGTCATGGCCATTTTCACATGCACTGAAAAGAGCACTAAATCC
CV_593 [organism= Crassostrea virginica]	389	Ankyrin-1 [Crassostrea gigas]	2.9e-25	Q09YG9	1e-12	CTTB2 SAIBB	--	GTTCTTAAAGCTACATAAATAGGACTGGGTTTTCCTTCTGTACTAAAATTCACGTCAGCCCCGTAGTTCAATAGGAGTCGCGCGGTTTCCACGTCTCCATTCAGACAAGCTACATAAAGAGGACTGTCTCCTGTTTCTGTACACAAATTCACGTCAGCTTCATTTTCCAGCAAGAGTTGTGCGATGCTGTAGTGTCCTTCTGTACAAGCTAAAGTAAGAGGACTATTGCCTGTCTTCTTATCGCATGAATTTACGTCAAACGCCAGCATCTAGTAAACGCAGTCAGTGCTCTTTTGCCCTTCTTTACAAGCTAGCAGAGAGGGTTGAGCCCCGCCCTCTTCTCTCAGCGGAAGTTTTCCCGCCTAATATGAATAATGGATAATATTGTT
CV_594 [organism= Crassostrea virginica]	358	Ankyrin-1 [Crassostrea gigas]	5.31e-23	K1R6Q9	2e-19	K1R6Q9 CRAGI	--	GAAAAGAACTGATTTTTCTACAGCTAAAAAGAAGTTTAACATGGCTAATTAAATGGTTGAGCGTTTCCCTGTAATGCCCCCATGCGTTATACTGGAACTCATCGAAAGAATCCTTCCCGATAGGATCATTGAAAACAAAAATCGTTTTGTTTTTTTCAAAATTCCGATTTCTATAAGCCTTATGAATTTCCTCAACACTGTACATTGGCTTAACAACCCAGCCTTGTTCCATCTTTCTCAGAGCTATATGTTGAAATTATAGCAGATTTCCCAGATCCCGAGTGACCCGCCACAATACCAAATTGTTTGTTTCTACGACATTATCAACCTCTTTTGCTGCTGCTGTTGTAACGAAAAG
CV_595 [organism= Crassostrea virginica]	396	Ankyrin-1 [Crassostrea gigas]	4.27e-11	K1PQ97	2e-09	K1PQ97 CRAGI	--	ACGCTGCATAAAAGTGGACTTCCCTACATGTTCTGAAAAATAAATTGACATTAGCGCCCTTGTATAGTAAAAGAACAACAATGCTTTCAAATCCATTTTCACACGCTACATAAAGTGGACTTCCTGTATGTTCTGAACATAAATTGACATCAGCGCCCTTCTCCAATGAAGGAGGACAATGCTTTCAAATCCATTTTCACAAGCTGCATAAAGTGGAGTCCCTACATGTTCCTGGAAAATAAATTGACATCAGCGCCCTTTTGAAGTAAGATGAAAGCAAATGCTTTCATGTCCATTTTTCACACGCTGCATAAAGTGGACTTCCCGTGCATTCTGAACNTAAAATTGACATCAGCGTCCTTTTCAGCAGAAGGAGAATAATGCTTTCATGTCCAT
CV_596 [organism= Crassostrea virginica]	381	Ankyrin-1 [Crassostrea gigas]	1.01e-16	K1PMS2	1e-16	K1PMS2 CRAGI	--	CGAGCCTTTTGATCAAACATCTGCTGACCTTCTCCTCTTTTAAACATGGACTAAGGGCAACTTCCAAAAAACCTATCTCCAAACAACTCATCAAACAGTCGACTCACAAGTCCATCGATGTGTTCATCATCAATCATTATGATAAAATCCTCATTAGTTGGGGTTTCCTTTAGACAAATCCTTTTTCGCAGGAAACTGACATCGGCATATTTCAATATTTCTTCTGGATGTTCTGTTCCTAATACAAAAGTCGTTACTTCCATGCAAAATCGTGGTAAAAATTGTAGGTATTGCCAATTCTTTTCACAAAAAATCCTTCTATAAATTCTAGTTCTTTCAAAATTATCGTATGTGATGTATTTGTAGAGTAATTCACATAGC
CV_597 [organism= Crassostrea virginica]	333	Ankyrin-1 [Crassostrea gigas]	2.67e-11	K1PZX7	3e-09	K1PZX7 CRAGI	--	TCTTTCATGACTTGATTTTGTTAGTTCGACGACTTCATTATCTCCACTGTTTGCGCTGATTGTATTTCAACATAACAACCTATCACGGTTTTGTTTAGATGAATTACAGCTAGGCAAATGTGATTTAAAAGACAGTCAGGTATTTGCTGCAGTATGCTGTAATGGAAAGAAGGATTTTCTTCAAATATTTACAGATGATCAGATCAGCAAAAATTTTAACAGTTTCATTACGTGGTTTTGCAGCTAATTCACCCATCCTACAATTTCTTCTGTCCTCGGTATCATTTGCTGAAGCCAAAAGTAATGGTGTCCAATGGTCTTCATGATCAGTCC
CV_598 [organism= Crassostrea virginica]	455	Ankyrin-1 [Crassostrea gigas]	5.6e-17	Q02357	3e-08	ANK1 MOUSE	mmu:11733	GGTCACAATAGAATCGTAAAACTTCTACTTAATAAGAGTGCAATGGTGAATAAGTGTACAATTAATGGAACAACTCCTCTTCATATAGCTTGTCAGTATAAACGCTACAGCACTGTTTCTATTTTACTGAAAAAGGGCGCTGATGTGAATTTATGCAAGATTAATGGAACCAGTGCACTGTCTATCGCTCGGGAAAATGAACAAAACTGTATTGTTCAGCTTCTTTTAAACAAAGACCAGATGCGAACATATGTATCAACTGATGGAATTATCCTAATGGTTTTCATTAAATGTCACTTTAGTCCCTAAAGTACTAAACATTTGGATAAAACGCTGCAATGAAGTAGATCCAGCCCTTTATCTATAGCTCTAGAGGAAATAAGTGACCGAGAGCACAGC…
CV_599 [organism= Crassostrea virginica]	332	Ankyrin-1 [Crassostrea gigas]	1.11e-10	K1R6Q9	1e-10	K1R6Q9 CRAGI	--	GCGTAAATTAACATCAGCATCATTGTTTAGTAAAGCTGCACAATGCTATCGTGTCCATTTTCACACGCTTTGTATAGAGGGCTTCTTCCATCAAAAGCGCATAGATTTACATCAGCATTTTTAAGAGTAGAGCCTCCACGATGCTTTCATGTCCATTTTCACACGCTATCGAGATTGGACTTGTTCTTAAATTAGTGCTTGAATTTACATTAGCGTCATTGTTCAATAGAAGGTTCACGGTGTTATTATGTCCATTTTCACAAGCTATGAAAAGCAGACTGGCTCCTGTTTATTGCATAAATTTACGTCCGCACCAGTGTTCAATAACAAAT
CV_600 [organism= Crassostrea virginica]	320	Ankyrin-1 [Crassostrea gigas]	3.95e-15	K1PMS2	1e-12	K1PMS2 CRAGI	--	AGGAGAGATAACTTGTCATGACGAAATACAATGAGAGCAAAGAGAGGAGATGTTTCTCCCATGTAATTTAAAAAGTCCAGCCTTGAGAAAAATGTTTTTTTATTCGCAACGTTTTTTCCTTTTTCTATACATTCTATTTCCATATTCCGTGTCAGTAGTTTTAATGTGTCCTCATTGTTTGTAATTTTGTCAACGAGAAGGTCTGTTACTTCATCCTTTCGTAAGCATGGATTGAGAACAACTTCCATAAATCGATTTCCTACAATATCATTTAGGAATCTTTCAACAAGACAGTTGATGTGGATCTCACTCACATTTAT
CV_601 [organism= Crassostrea virginica]	393	Ankyrin-1 [Crassostrea gigas]	6.73e-23	K1PQ35	9e-23	K1PQ35 CRAGI	--	CAATGATAAAGTTTGCTTAAAGGATCTTATAAAAAACAGCACTCTTTTTTCAAAAAGTTTACAGTTGTGTAAATTACCACCAAATACACTACCTTCAACTATTTTTAACGAACTAAAAAAAATGGAAGGATATTTTGTGAAAAAAATCGGTAATACTTACAGTTTCTACCACGATTTTTGTAATGGAAGTTACAACGTTTACATTAGGAACAGAACATACCGTAGAAACAATACAATATGCCGATATAAGTTTTCTTCGAAGAAGAGTTATTCTAGAAAATAATACATCGAATGACCCCTTCACAATTTCCCTTAATGATGATTACATCGATGAACTTGTCAACCGACTCTTTTCAAGAGTTCTTTGGGGACCGGTTTCTTGAAGTCGTCCTT
CV_602 [organism= Crassostrea virginica]	488	Ankyrin-1 [Crassostrea gigas]	4.91e-43	P57078	2e-19	RIPK4 HUMAN	--	TCTCACACGCTATATAAAGAGGACTAAATCCTCCTGTAAAGCTACATTTGTTCACATCCGCCTTATTTTCCAGTAAATGCTGAACAATGCTGTCATGTCCTTTTTCACATGCCATATAGAGAGGACTAAACTCATCACTGGTATTTAAGTTCACTTCCGCGCCATTTTTCAGTAAAAGCTCTACTATGTTTTTATGTCCCTCTTTGCACGCGATTGCAAGAGGGCTATATCCATGTTCATCACACAGATTCACCCCAGCATGATTGTTTATTAAAAGTTTCACAGTGCTGTCATGTCCATTTTGACACGCGAAATGGAGTGAACTAAATCCTTCCTCGCCGAGAGAATTCACAATATTGTCATTTTTCAGTAAAAGCTCTACGGAACTGTCATCTCCAT…
CV_603 [organism= Crassostrea virginica]	385	Ankyrin-1 [Crassostrea gigas]	2.7e-13	Q99J82	0.0001	ILK RAT	rno:170922	CCGGAATTATCACATAAATTCACATCAGCGTTTTCTTTATTAATAGTTCTGCGGTGTTTTCATGCCCATATCGACAAGCCATATAGAGAGGACTCTCTCCGTTTTGTCACATAAGTTCACTTCAGCGTTGTTCTTTATTAATAGTTCTGCGGTGCTTTCATGTCCATATCGACAAGCTATATAGAGAGGGTCTCTCTCTGTTTTTGTCACATAAGTTCACTTCAGCGTTTTCTAATTAATGTTCTGTGGTGCTTTCATGTCCATGATAACAAGCCCAATGAGGGGACTCCGTCCGTTTTTGCACNTAAGTTCACTTTAGCGTTTCTCTTAATTATAGTTCTGCGGTGCTTTCATGTCCATTTTCACAAGCAATATAAAGAGGACT
CV_604 [organism= Crassostrea virginica]	410	Ankyrin-1 [Crassostrea gigas]	1.23e-39	Q12955	5e-15	ANK3 HUMAN	hsa:288	CTTTGTCTTTAGTGCATAAGTTCACGTCAGCGCCGTTCTTCAGTAAAAGCTGTGCAGTGCTATCATGTCCATCAAAGCAAGCTGTCCAAAGAGGACTTGTGCCGTCGTCGTCGCATAAATTCACGTCAGCGCCGTTATCCAATAAGAACTTTGCAGTGTTCTCGTGTCCATTCCGACAAGCTGTATAGAGTGGGCTAACTTCGTTTTTATTAACTGAATTCACGCCAGCGCCGTACTTCAATAAAAGTTGTGCTGTACTTTCGTGTCCATTTTTGACAAGCCACGTGTAGAGGACCAGCACCGTATTTATTACATAAATTCACGCCAGCGCCGTTCTTCAATAAAAGTTGTGCTGTACTTTCGTGTCCATCTAGCAAGCCGTATGTAACGGGCCGTCGC…
CV_605 [organism= Crassostrea virginica]	318	Ankyrin-1 [Crassostrea gigas]	4.04e-08	K1RGS0	2e-06	K1RGS0 CRAGI	--	GTTGAATTTTGTTATGATGGGATTATGGGGATTCAAGTGGAAGGCAAGTGTTTGGAAGTAAACGTAACAGATGGGACAATCATTGCCCAAAGTTGCAAAGAGTTTTCATCAGGATGCCCCCAAGACCCTTTTTGGAACTATGACTTCTACAAATATCCTGCTTGCCTAAATATCAACCTGAGAGACAACTGCTATACATTTCATCCTTCATGTTCACATGAGGGTAAAAATGGGAATGATGAATCCGACTACTATCAGAAACTTTGCTAATAGCTGTCCTCTCTGCTGTGTTGATTTTGGTGGTGTTGATTTTCGTTT
CV_606 [organism= Crassostrea virginica]	365	Ankyrin-1 [Crassostrea gigas]	1.51e-08	K1PQ97	4e-07	K1PQ97 CRAGI	--	GAGAAAGAACCATGTTAAAAACACCTGCCTCACGAAAAGCCTACAGAAAAGGAAATGAAGCAAATTTGTGAAATTGATTTGTATTTCCCCTTGCTTTGTAAATTGTGTAGGGGCGAATTAATGCAGAAAAGAAACATTGTAGATGTATTCAAAGAACCAGCAAATGTTTTAGAAACAGAAATAAAACATACAAGACAAAAGACAAGGAAGTATATTGTGGATTGGTTTGTCTAGTTTTTAAGCAAAAATGACCTCTCTCCGTTTGATCTGAAGAACAACACTGCACTTTTTTCCAGAACTTTGAAAATGTGTGAATTACCACCTTATACATCACCATCTACCATTATAAATAAGCTCAAGCCAGA
CV_607 [organism= Crassostrea virginica]	426	Ankyrin-1 [Crassostrea gigas]	3.93e-06	K1PAK1	3e-05	K1PAK1 CRAGI	--	GCACGGACCTGTCGTGTCCCTTCTGACAAGCTTTATGAAGAAGACTGCGTCCTTCCTTGTCACACAGATTTACGTCAGCGCCATTGTCCAGTAAGCGCTGCAATGCTTCTATGTACTCCTCCTCCTGCATTCTTACGCTCTCTTTGTCTCTTCGCACTGATGTTCTTTTTTCCAGAAGAAGAGAATAATTACCGGTACAATAACCAACACGACAATAACAATTAGGGGTAAAATAAGAGCCATCAAATCGGTTTGCTCTCCGTTTAGATTCACGTCCTTCTCTGCATTTTTCTCTGCATTTTTCTTTGTACTATTACAAAATGGTTCTTCAAGAAAGCATCCATCTCCAAGAGACACACACGACGGGTACCGATAGATGGATGAGCTCCAGTATGGTTT…
CV_608 [organism= Crassostrea virginica]	405	Ankyrin-1 [Crassostrea gigas]	3.9e-15	Q07DW4	2e-12	CTTB2 MUNRE	--	GGGAAGTGATGTAACTATTACTTTACACCCTAGCGCCGTTTGTTTCAAAGTTTTACAAGCGTTTCGTTTCCACTCTTTATAGCTATAGAGAGAGGGCTTGATCCATCATCAGAACGTAAATTTATGTCGGCGTCATGACGCAAAAGCATTTCTACGGTACTTATACGCCCATTACTGCAAGCCAAACACAAGGGGGTAAATCCAAATAACGCACCGGGCGCGTCAATTTTAGCTCCACCTTTAAGTAAATCTCAACAATTTCATCAAATCCTTTTACACATGATGCTACAAGGGGATTAAGTTAGTTTCATTAAGCGCATTTACATTTGCGCCGTTGTGCAATAAAATCTTCACTATAGATGTGTGTCCATTTTGACAAGCTACGTAGAGTGGACCAGC…
CV_609 [organism= Crassostrea virginica]	410	Ankyrin-1 [Crassostrea gigas]	3.25e-18	Q9WV72	8e-08	ASB3 MOUSE	mmu:65257	GTAAGCTTCCGAAACAAGACTCGCTCTTCTCTCTTTACTCAAATTCATTTTAGCGCTGTTCTTAAGTAAGAGCTCCGGAACACGGTATTGTCCCTTCTGATATATCGAAAGGAATGGCTTTTTTTCTGAACCATGGCCGTAAATTCACGTCAGCCCCATATTTCAGTAAGAGCTTCGCTGTACTCTCGTGTCCATTCTGACGAGCTACATAAAAGAGGACTGGCTCCTCTTCTTGCACGTAAATTCACGTCAGCCCCACTGTTCAGTAAGAGTTCCGCGGTACTCTCGAGTCCATTCTGACAAGCTGCATAAAGAGGACTGATTCCTTTTCCTGTACGGAAATTCACGTCAGCCCCATTCTTCAGTAATAATTGCGCGGTACTCTCGTGACGATCTGCG…
CV_610 [organism= Crassostrea virginica]	435	Ankyrin-1 [Crassostrea gigas]	9.27e-18	Q1RK13	1e-10	Y220 RICBR	rbe:RBE 0220	CTACTATTTGCTTATGTCCTTTTCACTTGCTATAAACACAGAAGAAGTCCCATTTGTCTTACATTTATGCACATTTGCGCTATTGTCAAGTAATAGCTCAACAGTGCTTAAATAACCGTTTAGACAGGCTACATATAAAGAACTAGTCCCGTTTCTTTGAAGGAATTTACGTCTGCTCCCTTCTCTAACAAAGTGTAGACAATGTTGTCATGTCCATTGTAGCAGGAGGCGATTAGCGGCGTAAGGCCATTCCTCATATTTGATTTTACATCTAAGCCCTTCGAGAGCAAAAACTGCACTATCTTAGCATCACCAATATAACAAGCTGCACACAAAAGATCGGCCCAGTTCTGTTTATGTTGATTCATATTGGTGATGTGTTGAAACAAATCTTAACTA…
CV_611 [organism= Crassostrea virginica]	233	Ankyrin-1 [Crassostrea gigas]	1.76e-07	K1QX49	1e-05	K1QX49 CRAGI	--	AAGCTCACTTGAGCTTTAAGCTCAGGTTAGCTAAAATTTAATTCATTTGGCAATTCCTAGAATTCCATTCCTCTAAAACACGGACAATACTTCCATAACCACGTTCCTTGGCAACAGAGAGAGGACTGAGAATATTTCTTAGATTTACATCAGCGCCTCCATTCAGTAACTTGACTAAGATAGTTTCATTATTATTTGCCGAAGCAAAATAGAGAGGGCTCTTGTTATCTTTT
CV_612 [organism= Crassostrea virginica]	237	Ankyrin-1 [Crassostrea gigas]	4.4e-13	Q12955	1e-07	ANK3 HUMAN	hsa:288	GCCTTATTGCGTGCGTTTACTTCAGTGTTATTTTCTAACAAAAGATCCACGATTTTATTATATCCATTTTGACTCGCTACGTGTAGTGGACTGTTACCGTTTTCCGTACATAACTTTTGTTCAGCGCCTTTGTCAAGTAAAATTTTCGTAGTTATCTCGTGCCCATTTTCACAAGTCTGTATATAGAGGGTTTGCCCCTGTTTCGTTGCATAAATTTACATCAGCGTTTTTTTTCAG
CV_613 [organism= Crassostrea virginica]	287	Ankyrin-1 [Crassostrea gigas]	1.09e-23	K1QX49	9e-20	K1QX49 CRAGI	--	GCCGGATTTTCTGAGCCAAACACAAAAGTTGTAACTTCCATCACAAAATCGTGGTAAAATTTGTACTTTTCACCAAATTTCTTCACAAAATAACCGACTAAAGGATCGAGTTTGTCGATTATAGTGGCCGGTGATGTATATGGAGGCAATTCACACAACTGTAGACTCATTTCAAAAAGATCCCTATTCTCCTTTAGATTGCGTAAACTTAGTTCATTATTATTGAAAATAAGGCAAACTAAAGCACAGTATGTTCCTTTGTCCTTAGTTTTGTGAGTTTCTATCTC
CV_614 [organism= Crassostrea virginica]	391	Ankyrin-1 [Crassostrea gigas]	4.55e-14	K1Q5X8	5e-12	K1Q5X8 CRAGI	--	GAAATAAGCAGTGGGACAACAGACACTATTGTTCATGATATTGAATCAATTGATTTTTGACCAAACGGACATAGACATAGATGAATTAATAAAGAAAATCCAAAAGGATATAGAAATAATCCAGACCGAATTGCAGTTTTGTCGAAACCTCAAAGAAAATACTTCATCAGTTGTGGAAGGCTGGCGACAGAACTTGAAAATCTTTTACAAATCAAAAGGCACTGAAAAAGTCGTTGATGAAATAAAAGAGAATCAAGTTGTTCTGATAATTGGAAATTCAGGAACTGGAAAAACAACAGCTATGCACCACGCATCCCTTCAGCTATCTGAGGATGGGTTTGAAATAATACCGGTTACTTCCCCTACTGCAATACCATCACAAAGAGAATCT
CV_615 [organism= Crassostrea virginica]	371	Ankyrin-1 [Crassostrea gigas]	8.62e-71	Q8IWZ3	8e-11	ANKH1 HUMAN	hsa:54882	GAGCCTCCAAGAGGCCGTGGTGGCAGGAGACGAACAGAGGGTCAAAGACATTCTACAAACCTGCCAACCCACAAAGGACCAGCTGAAGAGTTGTCTGTTCTTTGCCTGTGGGAGCGGGAAGGCGAACTGCGCGGCGCGGATCCTGGAGAGCAGTCGGCTGTCCCCCAACATCCACAATGAGGAGGAGTTCACGCTCCTCACCCTCTCCACGCGAGGGGGCCACACCGCCGTGGTGGACATGTTACTACGCTGGGACGGCGACGTGAATTTGGCGGGACCCACGGGCAACAGCCCTCTCCACTACGCGTGTAGCGAGGGTTACATAGAGTGTTGTAACGTGCTACTAGCGGCAGGGGCCAACATCAACGCCG
CV_616 [organism= Crassostrea virginica]	345	Ankyrin-1 [Crassostrea gigas]	1.5e-07	K1Q5X8	3e-06	K1Q5X8 CRAGI	--	GCGCCATATAACAGAAGCTCTCCTCTATCTGTTTTATCACTGTTGCTTTTTGAATTGAATGTTCTGTAATAGTCAAATAGGTAGATATCCATCTGAATTTCGGATATCCGGAGTAGCACCGTTGTCAATCAATGTCTCTACAGCGTCAAGGCATTGCTCCCTGTCTGATTTTTGTGATCCATTGCTAACTATTGAATGTAAAGGTGTATTGCCATAATCGTCCAGAACATTGACATTCAATTCAGTTCTCGGACAGTAGGAGAGGGTTCAAGAAGATGGTGTTAAATTGAGGGCAAATCCAAAATTTGAATCCTTTATATACTCGATTTCGAAATGATAATTTCG
CV_617 [organism= Crassostrea virginica]	326	Ankyrin-1 [Crassostrea gigas]	1.8e-38	Q0VGY8	7e-17	TANC1 MOUSE	mmu:66860	ACAAGCAACAAATAACGGACTTTTCCCGTCATTTCCGGGTAAATTCACCTGACCGCCGTGATTTAACAAAAGCTGAACAGTTTTAGCATGGCCATTCTCACATGCTGCATAGAGAGGACCGGTTCCATTTTTCGTTAATACATTTACGTCAGCTCCATTCTTGAGTAAAAGTTCGACTGTGCTGTTATGTCCATCAAAAGAAGCAGCATAAAGTGGACTGCGTCCGTTATTTGTACACAGATTAACACTAGAGCCTTTGGTTACCAAATAATTTACGATACTGTCATGGCCATTTTGACAGGCTATGTACAGGGGACCCTCACCAT
CV_618 [organism= Crassostrea virginica]	401	Ankyrin-1 [Crassostrea gigas]	3.47e-23	Q9J516	9e-12	V219 FOWPN	--	CATTTTTCCAGTAAACGCCTTATGATGTATTCACTGCTATGTTTGCAAGCTACATAGAGTGGACTTCCTACTTTTTGAAAGCATGCATTTATCTCAGCGCCCCTATCCAGTAGAAGCTGAACAGTACTGCGACTTTCTCCTTTTAGAGCCACATGAAGTGGACTTCCAACGTTTTCTGAACATAAGTTGACTATTGCGCCACTATCAAGTATCATTTTTACTATTTTGTCTTTTCCTTGATCACACGCTGCATGGAGTGGAGTTCCCAGCTTCTCCGAGCAATAGTTAACGTCGGCTTTATGTTTAGTAACATTTCCACAATTTTCTCGTGTCCTCTTTTACAAGCATAATAAAGTGGACTGGATACACCAAACGTTCTGGAGAACTTTTGTACAACAT…
CV_619 [organism= Crassostrea virginica]	444	Ankyrin-1 [Crassostrea gigas]	1.57e-11	K1PQ97	5e-10	K1PQ97 CRAGI	--	GACCTAAGTTTCCTTAGAAGAAGAGTGAGACTAAGAGATGAAGGACCGCAGCAACCTTGTAACGTTTGGGAGCTAAAAGATGAAAACAGCGAGTTCACTATATCATTGGGAGAAACATACGCTGAGGAAATAGCGAACCGGTTGTTTGAGGGTTTATTCTCAGAACAGTTTATGGAGGTTGTCCTGAACCCCTGTTTAAAAAGTGAAAAAGTCATCGATAGTTTAAAAAGAAGATATCAAAAGAATCACATAAGATGAAAGAAATCATCGAGACAAGAAAAATGTCCCACTCTTTTCAAAGATACGGAATTATTACAACGCATAAGGAAGAGTTCACCGATGGTTTTGAAAGAGATATAGAAAAGCATGGTTTATCTAATACATGTATTGACTTCGTTT…
CV_620 [organism= Crassostrea virginica]	274	Ankyrin-1 [Crassostrea gigas]	6.85e-19	Q9VCA8	7e-09	ANKHM DROME	dme:Dmel CG33106	GTGCCATATTCATTGGATAAATTGACATCAGCGCCATTTTTTAATCAACAGCTGCGCGGTACCCACATGCCCATTGTAACAGGCTTGATAAAGGGGAGTACACCCGTCCTTAGTTTGTAAATTGACATCAGCGCCATATTGCAGTAACAGCTGCGCGGTGCCCTCGTGCCCATTGTTACAAGCAACAGAAACGGGGATATCCCCGTAGCGTCAGTCGTTTGAAATTTCGTCAGCTCCATTGTCCAGTAAGATTTGCACTGTGCTCTCATGCCCC
CV_621 [organism= Crassostrea virginica]	324	Ankyrin-1 [Crassostrea gigas]	7.27e-07	K1PAK1	2e-05	K1PAK1 CRAGI	--	GTCTTTTATTAGCATTTCAAATTTTTACTATCTTTTCCAACCTTTTATTATTCCATCAACTATTTTTCTTTTAAACATGGATTAAGGGCAACTTCAAGAAACCGATCCCCAAACAACTCTTGAAAGAGTCTGTTGACAAGTTCATCGATGTAATCATAACTCAATGAAATTGTAAAGTTGTCATTATCTGTTTTTGTCTGTTGTTAAGTTCATCGTTGCAATCATCACTCTGTGAAATTGTACAGTTGTCCTTATCTGTTTTTTTCTAGACAAACTCTTTGCAATCATCACTCTCTGAAATTGTACAGTTGTCCTTATTTGTTT
CV_622 [organism= Crassostrea virginica]	314	Ankyrin-1 [Crassostrea gigas]	3.15e-09	K1PZX7	2e-07	K1PZX7 CRAGI	--	TGGTTAACTACTTTGTCTAAAAACTTATAATTGTGAAAGACAGACACGATGTGAATCGGATACATGTCGTTCCACTCTTCTAGCACGTATGTAGAGATTTCTTCTTTTGTTGATGTTTGCATTTGTTTTGTGAACATTTCCATTAATTCCTCATCTCCATTACAGAGAATTGCCGCAAACAAGTGACTTCCCTTTAATTCAATGTTTTTTGTTCTAGCATTTTTAAACAAAACTTAGACAACTCATTGTGACAATATGCTATTAAAGCAAAAAAGTGGCGATAATCCAGCTGGAGAACTGACAAAATCAAGTCT
CV_623 [organism= Crassostrea virginica]	374	Ankyrin-1 [Crassostrea gigas]	1e-16	Q02357	5e-08	ANK1 MOUSE	mmu:11733	TCTTCTTCCAATTCCTTATATTAAATTAGCATGACAATTTACAAACTAGTAACGGGTTTACTCCCCTTTATGTTGCTTGTCAAAATGGGCATGACGGCACTGTGCAGCTGTTACTGAAAATGGCGCTGATGTCAATTTAGTCGATAAAAGGATTTAGTCCCTTATCTGTGGCTTCTCATAATGGGCATGTCAAAATTGTTCAGCTCTTAATGCAAAATGGCGCAAACGTCAATTAATGCAATAAATGACGATCCTATCACTTTTTAAAAATGCCATAAAGGAGTATCATAGTGCGTTGCGAGTTTTACTGGCAAATTGCATCTGTGTCATTAAACAGAATATTACGAACGTTGTCTTCTTCCAATTCCTTATAT
CV_624 [organism= Crassostrea virginica]	367	Ankyrin-1 [Crassostrea gigas]	4.36e-47	Q8IYU2	3e-15	HACE1 HUMAN	hsa:57531	GGCGCTGATGTGAATTTATGTGATAACGACAGAACAAGTCCTCTCTGGATAGCATGTCAAAATGGACTTAAAAGCACGGCACAACTTTTACTGAGCAATGGCGCTGATGTGAATTTATGTAAAAACTACGGAGTAAGTCCTCTCTGGATTGCTTGTCAAAATGGACATGAAGCCACTGCACAGCTTTTACTGAACAATGGTGCTGACGTGAATTTATGTAATAACAACAGAGTAAGTCCTTTCTGGATTGCTTGTCAAAATGGACACGAAGGAACTGCACACCTTCTGCTAAACAATAGCGCTGACGTGAATTTATGTATGAACAACGGAGTAAGTCCTTTGTAATTGGCTGTCAAAATCGATCTGC
CV_625 [organism= Crassostrea virginica]	352	Ankyrin-1 [Crassostrea gigas]	1.02e-16	K1QTQ8	4e-14	K1QTQ8 CRAGI	--	ATTCGGTCAAATTCCTCTTCATCTGTAAATTGTTCATTCGGCAAATGTTTTCTAAAAATACACTTCTTCTCTTCTCTTGTAATTTTATACTGACTGTCATCAATGTCAATTCTTTTGAAAGTTTCTTCCAAAAATCCTTGCGCTCTTTGATCACGAATGATTGATGTTCTACAAGTCAAAACAACTTTAACATTTTTAATTAGAAAACCAAGTGTCTCTCTGAAGTGTCCCCATTCATTGTAGAGTACTTCATTATATGATTCCTTTCCTATGGGATCATTGAAGACAAAGACAGTTTTACCTGCTTCAAAAAATTCCAGATTTAAAAAGCTGTACGCATTTCTTCAACGTT
CV_626 [organism= Crassostrea virginica]	531	Ankyrin-1 [Crassostrea gigas]	1.69e-14	Q5UPG5	2e-06	YL093 MIMIV	--	ATTAGAAGTACCATTATCTAGGAAGGGATTCATCATTTCCTCCACCATAGTTCTATTTTGAATAAGTAGAATTGGTAAACACAGTATTGCAGCCGTTTGATAATTTTTCAAGAGATGCATTGTAATTTTCCGTGACTGTTGTCTGTTTAAAAGCTTAAATAGACTTGGTAAACACCGTAGTGCGTCCGTTTGATTATTTTCATTAGAACCTTATTCATCATGTCAGAAAAAATGTTCTCGTAAAGAAAGGACCGCTGATAAATGTATCGATAATATCTGGAACTTCCTCTAACAAAAGAGAGACTATCTGGCTTTTTTGCATATTTGCTGCAAAGATCAAAGGTGTACAACCTTCATAGTCTATGTGACAGAGGTTTGCTCCTTTCTTATGAAAAACCT…
CV_627 [organism= Crassostrea virginica]	309	Ankyrin-1 [Crassostrea gigas]	1.49e-18	O89019	3e-08	INVS MOUSE	mmu:16348	GAAAAATGTTTAATAGACAATGGTTCCTATATCAATAACGGTAATAAACACTTTGGAACACCACTATACATGGCATGTCAAAATGGGCATATCAGCACTGTTCAGCTTTTATTAGACAAGGGCGCTGATGTCAATTTATGTTCAAAATTTGAAGGAAGTCCACTTTATACAGCGTGTGAAAATGGACATGAAAGCATTATTCTCTTTACTGTCAAGGCGCGTGATGTCCAAGTTAGGTTCACGACGGCTAACGAGGAAGTCCACTTTATCAGCGTGTGAAAATGGACATAAAGCATCATTCTCTTTACT
CV_628 [organism= Crassostrea virginica]	460	Ankyrin-1 [Crassostrea gigas]	7.65e-31	B2RXR6	1e-15	ANR44 MOUSE	mmu:329154	TCCTGAGCGCCTTTGTTCAGTAAAAATTGCACAATAATATCCCTTCCGTTTCGACTTGCTACATAGAGAGGACTGAATCCTTTTTCGTTACATACATTAAAATCAACCCCCATTGTTCAGGAGAATTTGCACAATGCTATTATGTCCATATTGACATGCTACATAGAGAGGACTCAATCCGTTCTCGTTACATAAATTCACGTCAGCGCCATTGTTCAGTAAAAAGTTGCACAATGCTCTCCTGTTTATTTTCACATGCAACACACAGAGAACTAAATCCTTTCTCATTACACAAATTCACATCAGCACCGTTATTCAGTAAATATTTCACAATGCTTTCATGTCCGTTTTGACATGCCGCATGGAGAGGCTAAATCCGTTCTCGTTACACAAGTTAAC…
CV_629 [organism= Crassostrea virginica]	365	Ankyrin-1 [Crassostrea gigas]	4.77e-16	K1PAK1	6e-16	K1PAK1 CRAGI	--	AAAAAATGGCTTTCTTCTCCTCTGAACTTAGTGCATATTGCCTATGATCAATTTCAATTTCTAACGTTCCTTCAAGAAATTGTTTAGCTTTTTGATCGGAAATGATTGACTTTCTACAAGTTAAAAGAAGTTTTTCCTCTTTTATCAATATATTAATTGTTTCTCTGTATCGTTTCCATTGATCAAATAATAACTCATCGAAGGACTCCTTTCCAATGGGGGTCATTGAAGACAAACAGTGATCTCCCTTTTTGAAAATTCTCTGATTTATAAGCACTATGAATTTCTTCAAAAGTGTACACAGGTTTTACAGTCCAACTCTGTTTCCGGTATTCCAGTGCAATGTGTTGAATGATGGCACGATC
CV_630 [organism= Crassostrea virginica]	501	Ankyrin-1 [Crassostrea gigas]	1.78e-19	K1PQ97	9e-18	K1PQ97 CRAGI	--	GCAAGATGTACAGTGAAAAAAGTCCAACCAAAACCTATTACTCTTTTTTCAAAAACCCGAGAAAATGATAGCGGACGAAATTCGATTGTACCGAGAAAAAGAGCCCCCAAGATATTGTGCTTTACTGTGCCTTTTCTTCTTTAAAAACAAGCTGTCAATAGACGAACTTCAGAAAAAAGAAAACAATGATCTTTTCAATAAATGTTTGTCAATGTGTGGAGCTCAAAACGTTCCACAATCTAAGATAATTGCAAGCTTGAGACCTCTGGAGGGATTTTTTGTCAAACGTATCGATGATGCTTACCAATTCTACCATGACTTTATAATGGAAGTAACAACATTTACAATTGGAAAAAGATTATCTCTCAGAAACTATTAAAAGAGGCTGACCTTTGTTTC…
CV_631 [organism= Crassostrea virginica]	372	Ankyrin-1 [Crassostrea gigas]	2.41e-16	Q5REW9	8e-10	ANR27 PONAB	pon:100171616	TTTTAAAGTGGTCAAAAGGCGTTGAACCTTACTTTTTTGGGCAAGATCAAAGCAATCGATATATATTCAGACGCATCTATTTTTTCCACTATATGCAGCATGTAAAAATGGAAACTATTGCATTGTCAAAGATTTATTAGGAAAAGGTGCTGATACAAATTTTCTTGAAAATGGAGGTCCTACTCCACTTTATATTGCATCCTATAATGGACATGAAAACATCGTACAATTGTTATTAGATTACGGTGCTAAGGTTAATTCACACATTAATCTAAAAGGCAGTCCACTTTCTGTTATTTTCATTAAACGTCATTTGGGAACGGTAAAAATTATAATCAAACACAGATTCAGATGAGTCAGGTGAAGAGACAA
CV_632 [organism= Crassostrea virginica]	373	Ankyrin-1 [Crassostrea gigas]	3.3e-18	K1QTQ8	2e-15	K1QTQ8 CRAGI	--	ACGAAAGCTTAAGCAAGAAAGTACTTTGTATCCCCAATCTGGAACTTTCAGTGGCACTTACGCTGATTTTGATCTGTCGTTACTTTACGTTCTGATCCGAAACTTGACGGGAATTCCCGATCATAACACAGGATGGGGTAATGATCCAGACATTACCGATAACTCCACAGCAGCAAATGTCGAAAGAATCAGGTTGCTCAGAAACAAATATGCACATGGTTCTACGAGTCAACTCACTGACAAAAGTTTAAGAAAGAAAGGAAAATATTATAGCATGCATACAAGAAATTGAGAAAACATTTCCGGGAAAAACACAACATTTAATGATGATGCACAAGAAATATTTGATGCAGCAAAGAACCAGGAAAATTTT
CV_633 [organism= Crassostrea virginica]	371	Ankyrin-1 [Crassostrea gigas]	1.19e-06	K1QTQ8	2e-05	K1QTQ8 CRAGI	--	GTGAAGGTCTTACTTGAAAATGGCGCTGACGTGAATTTATGTACAAATGAAGGTGTTGGTCCTCTTCGTTTCGCCTGTCAGGCTGGTAATAAAAGAATTATGCAAATTATACTTGAAAATGTAGCAAAGAAGAATTAAAGATACAGACATAGCGGCATCGTACAGTTTATCATTAGTTAAAAAATGGTGTACGTCTAGATTATATGAGATTGTTGTTCATCCTGAATATCTATTTATATTTCCAATTAACTCTCTCCGAAGCATGTTATTAAGATGGATAAAATGCACCAAGGTGAATTCCTGTAAAAAAGACTGCGTCCGTCTTTATTTAACTTGTCAAAAACGGTTATGACACTATAGCACGATCTGAC
CV_634 [organism= Crassostrea virginica]	322	Ankyrin-1 [Crassostrea gigas]	1.65e-30	Q8WXH4	2e-14	ASB11 HUMAN	hsa:140456	ATAGTTTTGTCATGTCCTTTTTCGCAAGCTACATACAGTGGAGTTCCTATCTTTTGTAAACATGAATTCAAGTCTGCACCGTTGTCCAACAAAAGCTCCACGATACTTTCATGTCCTCTTTTACAGGCCACGTGAAGTGGAGTTCCTACGTTTTCGGAACCAAGATTTGTTTTCGCGCCATTGTCCATTAAAAGTTGCACTAGACTGTTATTTCCACAATCACAAGCAGCATAGAGCGGAGTTCCTACTTGTTCTGAACATACATTGACATCAGCCCCATTCTTCACTAGAACGTTAGCAAGTTCGATTCCTCCATTTCGGC
CV_635 [organism= Crassostrea virginica]	286	Ankyrin-1 [Crassostrea gigas]	6.28e-07	K1QTQ8	2e-05	K1QTQ8 CRAGI	--	ATAGAGGAGTTAAGAATGCGCGAGTATTGGAAGACATACGCGGGACCCTTTAACATTAGCTGCTGGTAGTGTATGCCTCATTAGCTGCTGGTATGATGCCGAACTCAATTCAAGCTAAATTGTCACGCGACAAAACTATTGAAATTCTTCTAAGTATTGGACATGGAGTAAATAGTCTTGGAATAAACGGATACAGTCCTCTCTATATAGCTTGTGAACACGGATACGATAGTACCGTTAAGCTTTACTGCAGAATCGTGCTGATGCGAATTTGCGTGATAATGAA
CV_636 [organism= Crassostrea virginica]	451	Ankyrin-1 [Crassostrea gigas]	1.39e-12	K1Q5X8	6e-11	K1Q5X8 CRAGI	--	GGCGTATTACCTTGATTGTCTCGAGTATTTATGCCTGCGTCAACATCTGAACATGCAATCCTTCTAAATAATAGGGAAATGAATTCAAACAAAAAGCAAAACCTAAAGCATTGATGTATGAATTTCGGTATCGATAATCTTGAAGCACGTTTTGACAAGCAATCAGCATTTAAAAGGACCTTAACCATTTCCGAACTTTTTGCTAAATGAAGCGACGTTTTCCCCCAAATATCCTTTTGAAGTGGATTGTACCCCTGTTTAATCAATTTTTTAACTTCAACAACATCATTGCAAATTGTAGCAATATGCAGTGGAGTAAAATTGGAGACAATTCTTATTAAAGTTGCCCATCATCGTTTTGTTGTAATCTTTTGATAACATATCCCCCAAGTTTTTCTG…
CV_637 [organism= Crassostrea virginica]	243	Ankyrin-1 [Crassostrea gigas]	1.94e-08	K1PAK1	2e-08	K1PAK1 CRAGI	--	GGTAATTATTCTCTTCTTCTGGAAAAAAGAACATCAGTGCGAAGAGACAAAGAGAGCGTAAGAATGCAGGAGGAGGAGTACATAGAAGCATTGCAGCGCTTACTGGACAATGGCGCTGACGTAAATCTGTGTGACAAGGAAGGCGCAGTCTTCTTCATAAAGCTTGTCAGAAGGGACACGACAGGTCCGTGCAGCTCTTACTGAACAATGGCGCTGACGTGAGTTTATGTGAACGTGACGAGG
CV_638 [organism= Crassostrea virginica]	329	Ankyrin-1 [Crassostrea gigas]	3.18e-30	Q9ERK0	1e-11	RIPK4 MOUSE	mmu:72388	GTGCAATGCTAGTGTGTCCATTTTCAGAAGCTATCCAGAGTGGACTAAATCTGTCCTTACTACATAAATTCACATCAGAACGGTTGTTCAGTAAAAGCTGTGCAGTGTTTTCATGTCCATTCCGACAAGCTATGTAGAGTGGACTAGCTCCTTCCTTTTGACATAAATTTACATCAGCGCCATTGTTCAGTAAAGCTGTGCAGTGCTTTATGCCCATTTTCGCTAAGCTATATATAGTGGACTGACTCCGTCCTTTTCACATAAATTCACATCAGCGCCACTGTTCAGTAAAAGCTGTGCAGTGCTTTCATGTCCATTTTCACAAGCTA
CV_639 [organism= Crassostrea virginica]	419	Ankyrin-1 [Crassostrea gigas]	2.51e-22	K1RDZ7	3e-22	K1RDZ7 CRAGI	--	AAAGCTGATCCAAATGCTGATGACGCAAAGGGATGCACACCATTGCATTACTGCACATCCGGGACTGTGTTAAGATTACTGATTCAAAACGGTGGTTCTGTTAACTATACGAATATGAATGGGAAGAGTCCTCTTCACACTACCGTGGAAATACTTTGTCAAGAAGACATTGATTCCAATAAAACAAGTGAATATCTATCCTTCATTGATGAGTTGCTACAAATGATGCAAACATCTGTATTTGTGACAGTAATATGGAAACAGTAATTCACAAATCTGTGTATGCTTCCAATTACCATTTACTGGTTGAGCTACTGAGTATCAAACTTTCACCATCTTATCGAGGTACAGTAGTAAAAATTGTAAATGACTGTTAAAAATAAGCAAGAACAACAAGTA…
CV_640 [organism= Crassostrea virginica]	481	Ankyrin-1 [Crassostrea gigas]	2.17e-27	K1QRJ3	4e-23	K1QRJ3 CRAGI	--	ATGATGTAAATTCTATAGGGTAGTAATTATTTACTGTAATAGTAGTACATTGCTTTATATGGGTATGTTTGTATTGCTGACCTGTTTATTGTTGTTTACAATAAACATGGATAAGAAAGGCTCCAATGAGTTAAAAGATGTCATGTGGCAGAAAAAGTTACTGTTTGAGCTTACTAAAGCTATCACAAACCTAGATGAAAAAATGGCGACTGAAGTGATCAAGACAGGAGTTGATCTGGATGCTACTGTCATTTACTCAAAGACTCCTTTGTCATATTCTTTAGAAATGGATGCAGAAAACATTGCCATCTTACTAATTGATGGTGGCGCCAATCCTGAAAAAAACGGCTAATTTGTGAAAACATCTCATCAATCTTCTTAAGACCTATTCATTTTTGC…
CV_641 [organism= Crassostrea virginica]	320	Ankyrin-1 [Crassostrea gigas]	1.29e-16	Q60773	6e-10	CDN2D MOUSE	mmu:12581	TATCAAACATGGAGCGGATATAAACATGTGTGATTTGAAAGGTAGAACTCCTCTACATGCCTCTTTAGAAAATAACTTTTTATTTGCAACGAAAGTGCTCGTGGAACATGGTTCTGATGTTCGTCTTGCTGATCAGGAAGGAATAACACCGTTACACTTGGCTTCTCGTATGGGTAATTCAGAAGTAGTGAGTCTTTTGCTAAAAGCAAAAGCTGATCCAAATGCTGCTGACGCAAAGGGATGCACATCACTGCATTACTGCACATCCGGAAATGTGTTAAGATTACTGATACAAAAACGGTGGTTCTGTTAACTACGCC
CV_642 [organism= Crassostrea virginica]	383	Ankyrin-1 [Crassostrea gigas]	3.87e-28	Q8C8R3	2e-08	ANK2 MOUSE	mmu:109676	GTAATGAAATGTTTAAAACAAACGGAGTCAGTTTTGCATCCCATTCACATTGTGAGTATTTTCAACAATTATAAACTATTAAGCGAAATAGTGACACGAGATACCGGCATTGATGTGAATATGATTACGAAGGGTAACAATGGATGGACGCCATTAACACTGGCAGTCGCAAACAAACTTGAAGAAAGTTTCCAACAATTTCTGTTATCATCAAAGAACAAAACAGTTGAGGATTTGCTTTCTATGGGCGCTGAAATCAATAAGTGTACTAAAGACAAAATTAGCCCACTCTATATCGCGTGTCAAAATGGACACGAAACCACCGTGGAGCTTTTACTCAGAAAAGAAGCTGACGTGAATTTATGTACAGAAAATGGAACAAG
CV_643 [organism= Crassostrea virginica]	340	Ankyrin-1 [Crassostrea gigas]	1.06e-10	K1Q5X8	7e-09	K1Q5X8 CRAGI	--	GCAACTTTACAAAGCAATGGAATACCATGTTCGTCATACGACTTGACATTTCCTCCTCTATCAATAAGAAGTCTTATGGTGTCTATATGTTTCCCTAAAACTGCCAAATGTAGAAGTTTCTGTGACTGCAATGAATTTATCAAATGCTTGTCTTGGGATACTTTTTGGTCGTTCAAATAGGGCTTTGAACAACGGAAAACTCCAAATGCCGTCACCCAATTGGATAAAGAATGTTTTCTTTCTCTGAAAGCACCAATAATCCATACTTTTTGCTAATCTTACATTCACTAAATGACTACAAACGTTATACTGCATAAGGGGTATCTTCTCGGTGCTTATC
CV_644 [organism= Crassostrea virginica]	427	Ankyrin-1 [Crassostrea gigas]	2.87e-16	Q1RK13	1e-07	Y220 RICBR	rbe:RBE 0220	ATAGGTCTATCAGTAGGTCCCTATCATATGCATAACAGAAACTTTCGTGTAATCTCTTTGAATTGACGTCCGCGCCCTTTTTTTAATAACAGAATGACGATACTCTTATGTCCATTTTTTACAAGCTGCGTAAAGTGGACTTCCTTCATAATCTGAACATAAATTGACGTCAGCACCTTTATCGAGTAAGAGGAGAACAAGGCCTTCATTACCAATGCTACACGCTGCATACAGTGGAGTTCCTATATGCTCTGAAAAAAAGATTTACGTCAGCGCCTTTCTCCAGTAAAAATGTGGGCAATGTTTTCTTGTCCATTTTCACACGCGGCATAAAGAGGACTTCCATCAGACTCTGAACATAAATTGACGTCAGCGTTTTTTTCCAGTAAATGGCGGACA…
CV_645 [organism= Crassostrea virginica]	380	Ankyrin-1 [Crassostrea gigas]	2.02e-21	Q28BK1	1e-11	HACE1 XENTR	xtr:734146	CGGTGTTATTCCTTCCCGATCAGCAAGACGAACATCAGAACCATGTTCCACGAGCATTTTTCGTTGCAAATAAAAAATTATTTTCTAAAGAGGCATGCAGAGGAGTTCTACCTTTCAAATCACACATGTTTATATTCGCTCCATGTTTGATAAGTGCCAATAGAGCACTCCTACCATAATTTGCGGCTAAGTATAACGGTGTTTGAAAACATTTGTCGCATATATTTACTTCTCCGTCAAATCTTAACAAAATTTCTACTGCTTTGATGCTTCCAATTTCTGCAGCAATATGCAATGGTGTTCGTCCACTTGCATCATAGCAAGATGCTTGAGCGCAATTCTTTAAAAGAATTCAGCAACATCTAATTGTTCGAATGTTA
CV_646 [organism= Crassostrea virginica]	405	Ankyrin-1 [Crassostrea gigas]	2.5e-33	Q9ULJ7	7e-14	ANR50 HUMAN	hsa:57182	ACATAAGCAAATAGTAGAGCTTCTATTGAATAAGGGCGCTAACATTAATGCCTGCAGGAATGACGGAGCAGGCCCCTTGTATGTAGCGTCCTCGGAAGGACGGGAAAACACCGTACAACTCTTGCTGGACAGAGATGCTGATGTTAACTTGTGTAAAAATAATGGAGCCAGTCCTTTGTTTGCAGCTTGTCAAAATGGACATGATGCAACCGTGTTGCTTTTACTTAAATATGGCGCCTTGGTTAATGTGTGTATGAATAACGGGACAAGCCCTCTTTCGTTGCTTGTTTGAATGGCCATGACAGCACCGTGCAGTTATTAATCGAAATGGCGCAGATGTTAACTTATGCAGAAATGACGGACACAATCCGCTCTCTATTGCTTGTCTAACAGGAGTTG…
CV_647 [organism= Crassostrea virginica]	291	Ankyrin-1 [Crassostrea gigas]	1.61e-19	P16157	2e-07	ANK1 HUMAN	hsa:286	TTCTGACATAAATTCACGTCCGCGCCACTGTTAACCAACAATTGTACAGTACTTCATGTCCATTTTGACAAGCTATCCAGAGAGGACTGATTCTGTCTTTCTGACATACATTTATGTCCGCGCCACTGTTCAGTAACAGTTGTACAACGCTTTCATAATTATTTTACACGCTATATGAAGAGGACAGATTCCGTCATTTTGACACAAATTCATGATAGCGCCATTTTTCAGTAAAACTTGTGCAATGCCTTCATGTCCCTCGTGACAAGCTATCCATAGAGGACTGATTCC
CV_648 [organism= Crassostrea virginica]	313	Ankyrin-1 [Crassostrea gigas]	1.39e-32	Q5F478	1e-14	ANR44 CHICK	gga:424055	CGGGACCGGTTCCATTTTCGTTAATAAATTAACGTCAGCTCCATTCTTGAGTAAAAGTTCGACTGTGTTGTGATGTCCATCAAAAGAAGCAGCATAAAGTGGACTGCGTCTGTTATTTGTACACAGATTAACATTACAGCCTTTATTTAATAAATAATTTACGATACTGTCATGTCCATTTTGACAAGCTATGTATAAAGGACCCTCGCCATTTCTTCTACAAATATCAACATCGGCATCTTTGTTCAGTAAACATTCTACAATGGTTTCATGTCCTTTAAAGCAAGCGGCGAAGAGAGGACTGCATCCTTTT
CV_649 [organism= Crassostrea virginica]	416	Ankyrin-1 [Crassostrea gigas]	3.49e-21	K1PQ35	5e-21	K1PQ35 CRAGI	--	ATTTGAAAAATCTATATTTTTGCCAATGGCAAGAGGACGATGAATTTTTTATTTCAACAAAAGCAGCTAAAGAAATTGAAAATATTGTCACGAATAACAATAATTCTGTTATTGTAACGGGACACTCGGGATCGGGAAAGTCAGCCATCATTCAACACATAGCACTACAATACCGTGATCGTGGATGGTGTGTAAAACCCGTTTACTCCTGTAAGGAACTTCATGATGCTTTCAAGTCTGCAAGTTTTAACAGTAAAGATACATTTTGTATTCAATGATCCAATTGGAAAAGATTCATACGATGTAATGTTGTATAATAAATGGAAAAATTACCAAGAAACACTAAATCTTGTGATTACAAAATCGAAACTTCTTTGACGTGTAGGAAGTCAATCTTTC…
CV_650 [organism= Crassostrea virginica]	312	Ankyrin-1 [Crassostrea gigas]	8.58e-12	K1QTQ8	1e-09	K1QTQ8 CRAGI	--	AATTGTTGCTGGTGAAGTAAAGTTTGGAAGATCGCAGAGGTTTAGACATTCTTTAAATAGTTTGTCATTCTCAATCATGTCGTGTGAAGAAAGTTTATTTTGAATAATACAAGACAGACTAAACCGCAGTATGTTTCTTTGTTTGAAAGTGCCAGGTTTTGTATTTCTCTTTCGAAAACCTCCTCTGGTTTACTGAAAAACGCCAGTTGACCTCCTAAGTGTTTTCCTTTGTTGGCATACAATTTACACAACAATGGAAAATATGTGTCAATTTTTAATATTTCTATTATTTCTGTTTCCGCTAACGCTGTA
CV_651 [organism= Crassostrea virginica]	315	Ankyrin-1 [Crassostrea gigas]	2.35e-11	K1PQ97	2e-09	K1PQ97 CRAGI	--	CAGTAACAGCTGCACGGTACTGTCATGTCCCATTTGACAAGCTATATAAAGAGGACTCATCCTGTTATTTGTACATAGATTAACGTCAGCGCCGTTGTCCAGTAAGGAATTTATTGTTGCGTTCAATCGTTTGCATGCTCGTGTTTGTCATTTCTGAACTGTTTAAGTTCTCGTTGCGACAGTAAGAAGTAATGGAGTCCAACCATTGTCACCATCTGTTCTCAGGTCTACATCAATGCCAAAATCAAGTAATTCATTTAATAGTTCATGGTTATGGAATTCTGATGCAGCATGTATTGGATGTTCCTGGTAATG
CV_652 [organism= Crassostrea virginica]	283	Ankyrin-1 [Crassostrea gigas]	6.03e-07	K1R6Q9	2e-05	K1R6Q9 CRAGI	--	ACATCAGCACCATTGTCCATTAAAGCTGTTCTGTGCTGTCATGTCCATATCGACAAGCTATAAAAGAGTGGGCTAATTCCATCGTTTTGGCATAAATTCACATTAGCGCCAATTGTTAAGTAAAAGCTGTGTCTGTGCTGTCATGTCCACTTTGACAAGCTATAAAGAGTGGGCTTAACTCCATCGTTTTGGCATAAATTCACAATAGCGCCATTGTTCAGTAAAGTGTGCAAGGCTTTTATGTCCATTGTGACTTAGCTACCATTGAGTGGACTATATCCGT
CV_653 [organism= Crassostrea virginica]	372	Ankyrin-1 [Crassostrea gigas]	1.31e-06	K1PZX7	2e-06	K1PZX7 CRAGI	--	GGAAAATTAGATTTGATCACTGAACCGCAGAATACGAAAACTGACAAACAGCAATTTCAACATCTTATGACTGAAAGTTTGTACACAAGACTTGACTTTGTTAGTTCGGAGGATCAATGCTCACCCCTCTTTGCCCTTATAGCATTTTGTCACGATGATTTGTCCGAATTCTGTTTAAATCTTCTGGAAGAAAGGCAATCTGCTTTTTGGAAATGGGCTTTGCCTTTGTAAATCCATTGAAGAGAAGAACGATGGATGTGAAGAAAAAATGTCTTTTCCTGCAATATGTGCCAATGGTAAAATGAATTTCTTACAGAGGTTTACAGATAATGAAATCATTCAATGTAAAGAAATCAGGTGGAACAACATGTA
CV_654 [organism= Crassostrea virginica]	351	Ankyrin-1 [Crassostrea gigas]	1.32e-13	B2RXR6	2e-06	ANR44 MOUSE	mmu:329154	CGGCAACATTGTGCAGCTTCTATTTAACTGTAACGCTAATGTTAATTTGTTTTAGCAGTTAGGATGCAGTCCTCTGTATATAACTTTTAAAAATATAAAGACAACCACTGCTCAGGTGTTACTGAACAACGGCGCTAAAGTGAATCTATGTGATAACGACGGAAGAAATCCTTTACATATTGCTTGTATAAAATGACATGAAAACACAGCTCAGCTTATAATAAAATCCATGAAAAGAATGTTGTAATTAAGGACGATCAGGGTAGTGCATCACGTGATATTTTTTAAAATCTAAAATTAGAACCGGAACGGTGGTAAACAACATGGCAGACGATTCCAAGTACGTTCGCC
CV_655 [organism= Crassostrea virginica]	397	Ankyrin-1 [Crassostrea gigas]	2.82e-17	K1PZX7	7e-15	K1PZX7 CRAGI	--	AACAAATGTGATTTCAAAGACAGTCATCTATTTGCTGCAGCGTGCTGTAATGGTCAGAAGGATTTAATTGAAATATTAACGGATGGTCAGATCGGCAAATATATGGAGGAAAAATGGAACAATATGTATCCTCTCCATATTACATCGATTTTTCATAATTATGTTTTATTAGATGATATCATCAGATATTCTAAAGATGTGAACATATTTACAACTGCTGAACATCCTTGGACACCAATAGTTTTGGCTTCAGTAAACGATACTAAGCCCGAGAGAAAATGCAGATCGGATGAAACAGCAGCACAACGACGTGACAAACTGTTAACTGTTAATTCAGAATGGCGCTGATGTGAATTTGCGCTTTATGGACGGATAATTGCTCAGCGTAGTATGTCAA
CV_656 [organism= Crassostrea virginica]	213	Ankyrin-1 [Crassostrea gigas]	2.77e-08	K1PQ35	3e-06	K1PQ35 CRAGI	--	CTTCTTTTGGCTCTATGAAGAGAGTAAAAATCGTGTTCAAACGATTGATTATTACTGGCATACAATTTACACAGTAACGGAAAATATGTCTCGGTTTTAAGTATTTCAGCTAGATCATTTTCAGTAACATCAGCGTTTGAATTTTGCTTTTTGAATATCTGATATTTTTCCTCATTGCTTAATTTGTTTTCTTTGTCATCGATGACAACAATA
CV_657 [organism= Crassostrea virginica]	281	Ankyrin-1 [Crassostrea gigas]	2.6e-13	Q02357	1e-06	ANK1 MOUSE	mmu:11733	GCCCACTTTATGCTGCATGTATAGGCAGCCATGAAACCATCGTCCAGCTCTTATTAAACAACGGCGCTGATGTAAATGGCATAAAGATGATGTATGGTGTATATTATGAAACGAAAACTAATGGAATTATTGACTTATATTCAGATAAATGCAGTAATCCGCTATTTCAAGCTTGCAAAAATGGAGATGGCATCCTTGTCAAACTTTTACTTGACAAAGGTGTAGAGGTAAATGTTCTGACAAAGCAATCAGAAACCCCACTTTACATTGCTTGTAAAAAT
CV_658 [organism= Crassostrea virginica]	424	Ankyrin-1 [Crassostrea gigas]	9.31e-19	Q00PJ1	1e-05	CTTB2 ATEAB	--	GCCGTTGTCCATTCATCAATTCACTTCCACGCCGTTTTTTGCCAATGCTCTGCAAGCTGTGCAATGCTCTTATGTCCAATTGACAAGTTATATAGAATGAACCCTCAGTTCTTTATACATCAATTCACTTCAGCACCGTTGTACGATAAAAGCTGTACAATTCTCTAATGTCCATTTCGACAAGCGTTATCGAGAGGACTGACACTGTCCTTATAGCATAAATTCATATCTGCGCAGTTGTTCAATAAGAGCAGAACAGTGCTCTCGTGTCCATTTTAACAAACACTCAATTTAAAGATGCGACCATCCTCCATGCATATATTCACTTCAGCTGAGCTGTGCAATGTTCTAATGTCCATTTTCACTAAGCTTATATTAGAGTAGGACCCGACGCCGTTT…
CV_659 [organism= Crassostrea virginica]	517	Ankyrin-1 [Crassostrea gigas]	1.31e-35	P57078	5e-16	RIPK4 HUMAN	--	GTAATGTTTATTTTTAAACGCTATATAGAGAGGACTATATATATCCTTTTTACAAACATTCACATCGGCGCCCCTCTTCAGTAAAAGGTCTACAGTGCTTTCATGTCCAGTTTGACACGCCATATAAAGAGGAGTAAATCCTTCCTTGCTACATATATCTATTTCGGCTCTATTGTTTAGCAAAAGCTCTACGGTGTTGTTGTGTCCATTCTCACACGCTACTATAAAGAGGACTAAATCCTCCTGTAAAGCTACATTTGTTCACATCCGCCTTATTTTCCAGTAAATGCTGAACAATGCTGTCATGTCCTTTTTCACATGCCATATAGAGAGGACTAAACTCATCACTGGTATTAAGTTCACTTCCGCGCCATTTTTCAGTAAAAGCTCTACTATGTT…
CV_660 [organism= Crassostrea virginica]	218	Ankyrin-1 [Crassostrea gigas]	1.58e-12	K1QCS6	2e-12	K1QCS6 CRAGI	--	GGAAGTTGTTTGAAAGTTTCGCAGCTGTGTCCACTGGAGCGGGGACAATAAATGAATTCCTCGATGCACTTATTTGACTGTTTTACCGCAGACCATCAAGTCAAACACAAACTTTTATCATCCATTAAGTGGTTCGTGTTATGATCTCGCCTCATGAGAAACTTACACATCGGAATGGTTGCGGCTGCGGCAAAGCAGATGGACACCTTTCCTCTTTG
CV_661 [organism= Crassostrea virginica]	454	Ankyrin-1 [Crassostrea gigas]	3.69e-37	Q8IYU2	2e-12	HACE1 HUMAN	hsa:57531	GCTCAGTAAAAGCTGTACGGTGCTGTCACGTCCATTTTCACACGCTATCTGGAGAGGACTTTTTCCAACAGTGTTGCATAAATTAACATCAGCACCTTTGTTTAGTAAAATTTGCACGATGGTATTATGTCCGTTTTCACACGCGATATGGAGAGGACCATTTGCAATGGAATTGCATAAATTAACATCAGCACCATTCCTAAGTAAAGTTTGCACTGTGCTCTCATTTCCATTTTGACACGCTATGTCAGGGGGACTTCCAAAGGTGTGCAAAAAATTACATCAGCTCTATTGTTTAANAAAAGTTTTTACGATGTTGTCCTGTCTATTTTTCACACGCTATTTTGGAGAGGACTTTTTTCCAATAGTATTGCATGAATTAATATCAGCACCATTGAT…
CV_662 [organism= Crassostrea virginica]	399	Ankyrin-1 [Crassostrea gigas]	1.26e-21	Q54F46	4e-08	WARA DICDI	ddi:DDB G0291075	GAACAGAAAATATTGTACAACTTTTACTAAGCTTCGGAGCTGAAGTGAACTTATGTGCTAACAACGGAACCAGTCCTCTCTATATAGCTTGTATAAATGGACATGAAACCATTGTACAACTTTTACTGAAAAAATGCGCGGACATCAATTTATGCGATAGTGATCAAACCAATCCTCTTATGACATCTTGTCGAAAGGAACTTGAAAATCAGCAGATTGTTTGCTGAAAAACCTTGCGGATGTGAATTTATGTGACTCTAACGGAAAGTCTCCTTTGTACGTAGCTTGTCAAAAGGGCAATCAAACGTTGTGCAACTTTTACTGAAAAACGGCGCTAATGTAAAATTAGGCGATAACACGGAAATAGTCCTCTGTATATAGCTTGTCAAAATGGACATG
CV_663 [organism= Crassostrea virginica]	371	Ankyrin-1 [Crassostrea gigas]	1.22e-13	K1PQ97	2e-11	K1PQ97 CRAGI	--	CTCCTGATAAAAATGCGAAGCTTTTGTTGACTTGTAGGAGTACAATCTTTTCCGATCCAAGAGATAAAGGATTTTTTGAACAAACGGTAGACGACGTAGAAGTTAGTGAACAAAAACTTATAAAGGTTGATATTACTGACAACAACTACAAGTTGAGAACAGATGAGAAGAAAATCATGTTTAAAAAACACATGCCTGATGTAAAGCCTACAAAACATGATTTAGACCAAATATGTGAAATTGATATGTATTTCCCGTTACTTTGTAAATGGTGCAGATGCGAACAAATGCAGACGAAAAAGATTTTAAATGTTTTCAAAGAACCAGTGAAATTTCTTAAAACAGAAATAGAGACATATAAGGTCAAGGAC
CV_664 [organism= Crassostrea virginica]	356	Ankyrin-1 [Crassostrea gigas]	1.69e-05	K1RGS0	2e-05	K1RGS0 CRAGI	--	ATAAAGTGCTAATGCCAAACACTATTGACATTGCAAAAGTTGCCCTATCATTTCCAATGCTCTTGACGTCGGGAAAATCTTGTTCGGTTGTGTTGTTGGCGTATCGAGATGAAATGCAACCAATATCCGCGTTGAAACATCGGAGCTTTGGATTGATCGACAGGCACATGGGATGTTTGTATATTTCCCTGCTAAGGTAAATGAATTTGGACATCCAAAGTAAAGGTTTTATTGCACGGCACATGGTTGAGAATGCCATCCGCTGCTAATTCTAGGCAATTTCCTTCTTTGAAAAGTACACTGTCTCCTCTAGGGTAACAGAATTCAATAAGCGAGGTGAGATACTTATTCGGAAC
CV_665 [organism= Crassostrea virginica]	498	Ankyrin-1 [Crassostrea gigas]	9.29e-26	K1QTQ8	1e-25	K1QTQ8 CRAGI	--	ATTTAATTTATTTTGATTTTCATCAACAATACAAAATCTCGATTCCTCCTTAAAAAGCAAAAGTCTGTTGACCCTTACGTCATGGAGAATACTTTTCCTGCACGTTACAAGCAACTTCACACTTCGGAGAAAAAGATTTAACTTTTCTTCAAATTTCTTCCATGACGCGCATAATAAGTCATCAACAAACTCTTTGCCAATCGGGTCATTGAAGACGAAAAGAGTTTTGTTTGCGACACATTTGTTTAAAGCATAAGCTTCTATGATTTCTTCAACTGCATATACAGGTTTTACGAGCCAGCTTCGTTTCCTATATTCAAGTGCGACGTGTTGAATTATGGTTGATTTTTCCACACCCCGGATGACCTGCCACGACAACTAAATTCTGATCATGTAGCA…
CV_666 [organism= Crassostrea virginica]	450	Ankyrin-1 [Crassostrea gigas]	3.03e-41	P57078	3e-16	RIPK4 HUMAN	--	AGCAAAAGCTGTACTATGCTTAAATCTCCAATTAAACAAGCTATATGAAGTGGACTCCATCCGTCCAGATAACATAAATTAACGTCAGCACCATTGTTCAGTAAAAGCTGTGCAGTGCTTTCATGTCCATTTTGGCAAGCTATATATAGAGGAGTTCGTTCATTGTTATCACATAAATTTACATTAGCGCCATTGTTCAGTAAAAGTTGTCCAGTACTTGCATGCCTTTTCTGAAAAGCTTTAAAGAGAGAACTGGCTCTTAACTTTTCACGTAAATTCACATTTGCGCTTTTGTTCAGTAAAAGCTGTGCAATGTTGTCATGTCCTTTGAAACAAGCTACATAAAGAGGACTGGCCTGTGTGTGAAGACATAAATTCACCTAGCGCCTTTTTCAGTAA…
CV_667 [organism= Crassostrea virginica]	364	Ankyrin-1 [Crassostrea gigas]	1.03e-10	K1R6Q9	1e-10	K1R6Q9 CRAGI	--	GAACAGCGCGGAAGTAAATTGATGTATAAAGAACGGAGAGGGTTTACTCTATATAGCTTGTCAAAATGGGCATAAGCGCACTGCATATCTTTTATCAAAAAACGGCGTGGAAGTGAATTTATGCATGGACGGCAGCAGCAGTCTCCTTTAGACTGGACGTTTTCATTGACATATATGCAATGCACAACTTTTTTGAAAAGTGAGGCTGATGTTAATGTATTTAAGGGAGTAGGGTTGAATCTCTCTACGTAGCTTGTCTTGATGGACATAAAAGTACTGTACAACTTTTGCTCTAAACTAAACGTATGTATGCAATAAATTGGATGTAGTCCTGTTTTCGCTGCTTGTTTTAGAAGGTCATGAC
CV_668 [organism= Crassostrea virginica]	393	Ankyrin-1 [Crassostrea gigas]	2.73e-17	K1PQ35	2e-15	K1PQ35 CRAGI	--	TATAAAAAGAAATAGAAACTTCAAATGTTCAAACAAAGAAGAATTCTGTGGTTTATTATGCCTTGTCTTTTTGATAATAAACTTACCTCAGATGACATGACAGAAAACGATAAACTATTCAAAGAATGTTTGAGGCTCTGCGAACTTCCGTACTACACATCTGCTGCGACGATATTAATCCATCTTGAACGTTTGATGGATTTCTATGTCACAAAAACTAATGATGCACGTACCTACCAATTCTATCATGATTTTATTATGGAAGTTACAAATTGTGTGTTTGGGGAATGTTATCCGGATGATATGATTAAGCATGCAGACATAAGTTTCCTTCGAAGAAGAGTTAGATTGGAAAATGATACCAACTTAGACAAAACAATTAAAATAACTACA
CV_669 [organism= Crassostrea virginica]	314	Ankyrin-1 [Crassostrea gigas]	1.87e-11	K1PAK1	2e-11	K1PAK1 CRAGI	--	GCAGTTCCTTCATGTCCATTTTGACAAGCTATCCAGAGAGGACTTTGTCCGTCTTTATCAGGTAAATTCATGTCAGCGCCATTGTTCAGTAAAGCTGTGCAGTTCCTTCATGTCCATTTCACAAGCAATATAGAGAGGACTTACTCCATAGTAATCACATAATCTCGTCAGTCGCTATGTTAGTAAAGCTGGTACAGTTCCATCATGCCTTTTAGACAAGGCAATNTAAGAGGACTTACATTTCGTTATTACNTAAATTCACGTCAGCGCCATTGTTCAGTAGAAGTTGTGCAGTTCCTACATGTCCATTATAA
CV_670 [organism= Crassostrea virginica]	417	Ankyrin-1 [Crassostrea gigas]	3.12e-30	Q8IYU2	8e-14	HACE1 HUMAN	hsa:57531	TCTGTTTCATATGCTACGTAGAGAGGACTTAATCCCTTTCAGGTAAGCGCCATTGATCAGTAAAAGTTGTATAATGCTATCATGTCCTATTAGACATGCTACATAGAGAGGACTTAATCCGTTCTCGTTGCATAAATTCACATCAGCGTCATTGTTCAGTAAAAATTCCACAATGCTATCATGTCCGTTTTTACATGCTACAGAGAGAGGACTAAATCCTTTTTGTTCACATAAATTCACATCAGCGGCATTGGTTCAGTAAACGTGTGCAATGGCTTTCATGTCCGTTTAGCATGCTACAGAGAGAGGACTAATCCTTTTCCATTACATAAATTCACATCAGCGTCATTGTTCAGTAAAAATTCCACAATGCTATCATGTCCGTTTTCACATGCTACA…
CV_671 [organism= Crassostrea virginica]	431	Ankyrin-1 [Crassostrea gigas]	4.2e-31	K1Q5X8	8e-27	K1Q5X8 CRAGI	--	TCTTGTTGCATTTAAAGAGAAAAATGCAAAACTCCTTATGACTTCACGTCGACAAGTACATGAAGATATAACTCAAATATTGTCAACAATGTTCGATTTAAAAATAGTTGACCTCGATTCCAATGAATTGGCTTTGTCTAAGCATGAAAGGAAAGGCATGCTTCAAGCGTATTTGGAAAACGTTTCTATGCATATTGATGCAATGCAAATGACAAAAATGTGTTCCACCAAAATTGCATTTCCACTTCTATGTAGAATGTTTACCGCAAATGAGAATTTCCTGAGGGAAAAGGCCAATTTCTTTAGGTCACCTTCTGTATTATTTAAACAAGAACTAGATAGTTTGCAAAAATATAACGAGAGGATGTATTGTGTTCTTGTACTTCTGTTGTTTTTGAC…
CV_672 [organism= Crassostrea virginica]	461	Ankyrin-1 [Crassostrea gigas]	2.42e-11	Q01484	5e-05	ANK2 HUMAN	hsa:287	GTAACAGCTGTTACTGAACAATGGCGCTGACGTGAATTTATGTACAGAGAAAGGTGATAGCCCTCTCAGTATCGCTAGTCAGAACGGTCATAAAAGTATTAAGCAGATCTTACTGGACAATGGAGCAAATGAGAATTAAGGATACATAATACATGTGGCAGTATTTCACAGTCGATGCTTACTTAGAAATAGCGAAAGTTCTCGGTTTAAAAATGTAAGAATGTGTAGCTACTCTTGAATATATATTTATGTTTCAAATTAACTTTCTCAAGTAACATATTAGTAAACGTGCAACTCTTCATGAACAAATGCTCCGGGAACAGAAGTCCTCGTTATATAGCTTGTCTTGAAATGGCTGGAATATTGCCGATACGGCGGAAAATCCAAAACATCAATCAA…
CV_673 [organism= Crassostrea virginica]	421	Ankyrin-1 [Crassostrea gigas]	1.07e-11	K1RGS0	5e-10	K1RGS0 CRAGI	--	AAAAAGATGCTGGTTTTTGCAGACTTTTTTGTTACCCTTCACAATAGCAAGAACTTTTCTTCCTTCGAAAAATGCACAAAAATATAGTTTCTGCTAGAGCTATTATGGAAACAATAACGAATGGAAAACAGAAAGACATCAGTTCTTGTTTGCTCGCAAACTTTAGGAAACTTCTCCTGAGGATGCCTATCAAACTTTTCCTGAAGGCATGCTATGTCTGATGTGAAACAGTCGAACGCCACACTGAGACAAACAGGATATCTGTACATTTCATTGCTGAAATACGGTGCATCTGGGCATCCACCGCTGAATGTTTGACACTTCACGTGGTTTAGAATTCCAGTGTCTGCTAGTTCAAGACAGTTTCCAGTATGAACCAGAATTCGTTTCTTGGGTAGC…
CV_674 [organism= Crassostrea virginica]	367	Ankyrin-1 [Crassostrea gigas]	1.16e-08	K1Q5X8	3e-07	K1Q5X8 CRAGI	--	TTAGCTTGTCATTTTGGTTCACAATTCCAAGATATATTCCTGAAATGCTGCAAACTGGGCTTTCTGCGAGATAATATTCAACTGCATAAAACTTCAACAGAGGACATAAACGTGCTTGTGTCTGGAAACAGTTTAATTGTCAAATCCGAACATTATGATGTGCTTTTAGCTAGGATTTTGACCGAAATATCAAATGGAAAAATTTTATGACGTTCTTCTTTGCCAGGCTCTGCGAGATGAAAATTTCGTTTCCCAATTTGTTTCATATGCTCAGCAAAAACCTAAAATCAATTGAAAAAATTAGAAAAATTCGAATTCACAGAAAATATATCAGTCAATTTTAAAACCACAAATGTAACTTTGCTAC
CV_675 [organism= Crassostrea virginica]	358	Ankyrin-1 [Crassostrea gigas]	2.12e-06	K1PZX7	3e-06	K1PZX7 CRAGI	--	GTTCTCCAAAGATCTAAACAAATTTTGATAAATCATCGTGACAAAATGTTATCAGGGCAAACAGGGTCGAGCATCCAATCACTGAGCTTACAAATTCAAGTCTCGTGTACCAGCTCTCATTCATTAGATGTTGAAATTCCTGCTTTTCGTTTCATCTCCTGTGGTTTAATGATCGATTCCAGCGTTTGATGATCTTTTAATTGTTGTTTAAAAAACAGATTACGTTTCGTTCCTTAAACATGGATTAACGATGACTTCAATGAAATTATCCCCAATCAACTCTTGAAAGAGTCTGTTGACAAGATTCGTTATGTGCTTATCCTCAAGAAAATAGTAAAGGTGTCATTAGACTTCCTTT
CV_676 [organism= Crassostrea virginica]	369	Ankyrin-1 [Crassostrea gigas]	3.08e-25	Q12955	3e-12	ANK3 HUMAN	hsa:288	AAATTTACATTAGCGCCATTCTTTAGTAGAAGCTGTATTATGAACTCATGACCATTTGAGAAGCATACAAAGAGGACTCTCTCTGTACCAATTTATTGAATTGACATTCGCGCCACTGTTCAGTAAAACTTGTACAGTTGTTATTATGTCCTTTTCACAAGCTAAATGTAGAGGGCTGATTCCATCGTTTCTGCATATATTCACATTAGAGCCACTGTTTAGCAATAGTTGTGCAGTACTCTCATATCCTAGTTGACTAACTATATCGAGAGCACTAACACCATGCTGCTCGCAAGCATTAACATCAGCGCCCTCGTTTATCAAAAGCTGTGCAACGCGATCAAATCGATTTTGACAAGCTACGATCTG
CV_677 [organism= Crassostrea virginica]	207	Ankyrin-1 [Crassostrea gigas]	3.29e-13	Q9ULJ7	9e-07	ANR50 HUMAN	hsa:57182	AGATGCTGAAGTAGATGCTTGCGATTCGCATGGATGCAGTCCCGTCTTTATAGCTTATGAAAATGGGCATGTCAGCACAGTACAGATTTTACTGTCCAAAGGTGCTGACGTAAACTTAATGGATTTTACTGGATACTCTCCTATACATGAAGCTTGCAAAAAAGGNGATAACGGCATGGTTCAGTCTTTATCAATCATTATGCTTTT
CV_678 [organism= Crassostrea virginica]	416	Ankyrin-1 [Crassostrea gigas]	4.81e-24	Q54F46	6e-12	WARA DICDI	ddi:DDB G0291075	ATGGAATCAGTGATCTCTATGAAGCCTGTAAAGAGGGAAATGAAAGTAGTGTACTGTCCTTGCTAAGGAGTGGAGCTGACGTGAACTCATGTACCCTTCTAGGATTTAGCCCTCTTCTCGTTGCAAGTTTACAAGGACATGAGACAATTGTGAACATTCTCATTGAACATAAGGCAAATGTTAATTTGTGTGGTTTATATGGAGTAAGCCCTCTATATGCAGCCTGTAGAAAGGGATATGATAACATTACAATATCTTACTCAAAAATGGCGCTGACGTTGATTTATGTGATGAAGGTGGATTCAGTCCTCTTTACATAGCTTGTTAAATGGACATGAGTGCGTTGTAAAGATTTTGCTCGACAACAAAGCTGACGTTAATAAACACAACAACGGTGGA…
CV_679 [organism= Crassostrea virginica]	320	Ankyrin-1 [Crassostrea gigas]	3.01e-30	Q54F46	6e-16	WARA DICDI	ddi:DDB G0291075	CGTAAATTTACTTCAGCACCCTTTTCTAATAAACGTTGGGCAATGTTGTCAAATCCTTTTCCACTAGCAACGTAAAGTGGATTGACATTATCTTTGTCGCATAGATTAACATCAGCGCCATTCTCCAGTAAGAGCTGAACGATGCTTGCGTGATCATTTCCACACGCTACATGAAGAGGACTACAACCATTTTCTGCCAATACATTAATATCAACGTCTTTTTCAAGTAGGATGCGTGCAATCTCATCAAAACCTTCTAGACAAATAATATGAAGAGGACTCCATCCATTTGGTCCACATAAGTTCACTTTAGCATCATT
CV_680 [organism= Crassostrea virginica]	353	Ankyrin-1 [Crassostrea gigas]	1.68e-27	Q9D504	2e-09	ANKR7 MOUSE	mmu:75196	GGTTCTTCCAAATTGTCAGTGATGTTGGCATCTGCCCCAGAATGAATCAAGAGTTCTACTATGCAATCAAACTTATGCTCTGCAGCAACACTTAAAGGAGATCGATTCACAAAATCACATTCATTAATATTTACGTTAGACTCGATTAGCATTCGAACAATATCCATGTGACCATTCCTAGACGCAACATATAGTAAAGATCTACCGCAGGAATCTTTTGCTTCTAAGTATTTCTTCTGTTTTGAGTATGTTGAAAGTTCATCAGTGTTTCCCTGCTTTGCAAACTTGAATGCAAGGTTTTCATTATATTCATGTCTGCGTCCACAGAATCAAATAAGTGCTTCAAGTCCTCT
CV_681 [organism= Crassostrea virginica]	402	Ankyrin-1 [Crassostrea gigas]	1.03e-23	K1PQ75	2e-20	K1PQ75 CRAGI	--	GACAACATTTTGGCAAGTTTAAAACTTATTCAGTGGGGAGGGAGTCACAACTCGTACGAAACAACGACCATTAAATCAATATTTGAGATGGCTTTAGCGAAAAAGCATTTTGAAATTGCTTTCATTTTATTTCTAAACTTTTACAGATACTTCAGCACATATTCTCGTAGTTTCTTTTACAAGACAAAAAATTACTTTCAAGAAGAACAATTTAACCCGTGTCAGTTTTCGATGGTTTTGAAAGAATGTTTGGATGGTATGCTGGCTCTTAACTTCTCACAGGAAGAAGAGAATACTTTCTCTGAGGAATATCAGCCATTCATAGAAGGATTACATATACCAACACTGCAATTTATGTGTAGACATTGTGTTTTAAGAAGCTCGAACTCTTCATTAATG…
CV_682 [organism= Crassostrea virginica]	427	Ankyrin-1 [Crassostrea gigas]	1.38e-16	Q02357	8e-08	ANK1 MOUSE	mmu:11733	CCTGGATAGACTTAGCACCATGCATTTTCTAGTAAATTATCTCTATTTTCACTCGCTCTATAGAGGATTTCTTGTCACATGAATTCACACCAGCACCATTCTTCAGCAAAAGTTGCATAATGCTCCCATGTCCATTTACACGCGCTATATAGAGAGGACTAAATCTATTTACACGCGCTATATAGAGAGTACTAAATCCATTTACACGAGCTATAAAGAGAGGACTAAATCCATTTACACGCGCTATATAGAGAGGACTAAATCTATTTACACGAGCTATAAAGCGAGGACTGAATCCATTTACACGCGCTATATAGAGAGGATTTAATCCTTCCTTGTTACATAAGGTGGCCTCAGTGTCCTTTTTCAGCAAGAGCTGCAAGATGCTCTCATGACTAC…
CV_683 [organism= Crassostrea virginica]	382	Ankyrin-1 [Crassostrea gigas]	1.04e-09	K1RGS0	4e-08	K1RGS0 CRAGI	--	AATAACACGATGAGTACAATGAGTACAACTGTCACTGCGTTTTCCTTTTCTTCAGCCGTCTGACTGTGAGTAACTTTTCTGTGGTTGTAAGGTATTCGTCTGTATCGTTAACAGCATTCTTTCCTGTACATGTGTTGTTTTCTTTGTTTGTTCGAGCTTCCAGTAATCTTGAGTAAAGGCATTCAAAATCAGCACCAAAGCACCTCAGTTCTGTATTTATTGCAAGACACTTTGGATATTTATAAAGTTCAAGACTGGAGAAAACACGGTCTGGACATCCACTTGAAAAGATCATCTTGCAAGGAACCTGATTTAGAATACCTCGCGCCGCTAGTTCCACACAGTTGCCTGCTTCAAATGGAATCCTGACACCTTGGGGTAA
CV_684 [organism= Crassostrea virginica]	443	Ankyrin-1 [Crassostrea gigas]	1.34e-24	K1PFT5	2e-24	K1PFT5 CRAGI	--	ATTATTGTCTCTGTCATTTGGATCATGTCCAGCCTGAAATAAAGTATTTTATTTTCTCAACATGGCCGTGACCAGCTGCTGTGAAAAAAGTGAGGACGACCGGAGGGGTCGGTTGATATTTGGAAATTCTCGCTCTGTTGGCGCCGACCCGTATTCTAAAAAGGTTCTTAAGCAATGATAAATCATTGCTATTGATTGCATAGTGCCACGTGTCATACCCCGAGTTGTTCCTGTGAGTGGGGATCATCTCCAAGGTTCAAGAGTGTGCGCACAACATTTGTATGGCCGTATCGTGCAGCAAATAACAGTGCGGTATCTCCTTTTTCGTCTTGCATAGTGTAGTCAGTCTTTTATATTCTAGCAGCTTCCTAACACTTTCACGTGACCTTCTTACATGCG…
CV_685 [organism= Crassostrea virginica]	350	Ankyrin-1 [Crassostrea gigas]	6.41e-09	K1RGS0	2e-07	K1RGS0 CRAGI	--	GTCATTTCTGTGCGGTTTACAAAGCTCTTTCTTTTTACCATAAGCAAAGAAAACCACAGTAACTACAATTCCAAGTATCAACAGAGACACTGGTATTGATATAGCAATGAGAATCTCTTTGGTTTCATCAGTTTTATTCATCCAGTCTTGAGAACCAGTCCTGCAGGAGGGGTCTGCTCTATAACATTTCTCTCTCTTGTTTATATTAAAGCATTCTGGATAAAAGGATGTATTCTTTGAAAAATATTGCTTTTCTGGACATCCTGATGAAAAAGTGGAACAGCTTTTGAAGTTGGATGCTTATTATGGTGAAATTCATAATTATACACAGCGCATCTACCTGGTTCAAC
CV_686 [organism= Crassostrea virginica]	479	Ankyrin-1 [Crassostrea gigas]	1.21e-17	K1Q070	2e-17	K1Q070 CRAGI	--	AAGAACTGAAAGTTTTAGAAGGATTTTTGGTGAAAAAATTGGTAATATTTATAACTTTTACCACGATTTTATAATGGAAGTAACGACTTGTGCTGTAGGAACAGAACATCCCAAATACATAATTAGATACGCTGATATTAGCTTCCTACGGAAAGAGTTAGATTAGGAAAAGACCATTCTAATGAGCAATTCCTCATCATGATAGATGATGATGATGATGATGACATCGACGAACTTGTCAAAAGACTGTTTGATGAATTGCTTGGGGATCGATTAATTGAAGTTATTCTTAATCCATGTCTACGGAACGAAAAGATAAGCGATGGATTAATGGAAAAGTTAAAAATGATAAGAAGTTGGATATGATGATACAAACAAAACCAACAAAAACATACAGGA…
CV_687 [organism= Crassostrea virginica]	674	Ankyrin-1 [Crassostrea gigas]	3.56e-32	Q1RK13	3e-14	Y220 RICBR	rbe:RBE 0220	GATGGTACAGCTTTTTACTGAAACACGATGCTAGTGTTAATTTATGTCGACAAAGTCAGTCTTCTCTGGATTACTTGTGGGTATGAAAATGATTTTTGTTTTCCAAGATTAACAACGAGTGTATTGAAAGGTTTGCGAACCATGCATATGGAATTAGTTTGGCAGAAAAGGCATGAAAGTATTTCACAAGTTTTGTTATACAGGTCCGCGGACGTGAATTTATGCAATAAAGACGGAACTAGTCCTCTTTTCATAGCTTCTGAAAAAGGGCATGAGAGTATTGCAGAGTTTTAACTGAAAGATGGCGCTAATGTAAATTTGCCCAGCAGCAACGGGACCAGTCCTCTGTTTATTGCATGTAAAAATGGTCATAAAGGCACTGTGCAGATTTTACTAAAT…
CV_688 [organism= Crassostrea virginica]	473	Ankyrin-1 [Crassostrea gigas]	3.57e-06	K1RGS0	5e-06	K1RGS0 CRAGI	--	CAGCTGTGCCTGTCTTTGTCAAATGTCTGGAGTGGTTCAGATTCTTCTAAGTCTTCTTGACCACGTTTCTTGAGGCATATTTTCCGTGTTTTTCTGAGATATACCATTATTCCAATTAGAAAACCTATAAATAACACCATAATCACTACCACCAGTATAGTTGTTACTGCGTTTCCTTCTACTTCGTGGGTGTTCTTGTTTGTTTTACCTTCCAGTTGTTCTGGAGAAAATGCATTCAACATCAGCATCAAAACACTTTAGTTCCTTATTTATTGCTAGACACTTTGGATATCTGTACAGATCCGGACTGAAGAAAACTTATCTGGACATCCACTTGAAAAGGTCATATTGCAAGGGACCTGATTTAAACTTCCACGGGCTGCTAGTTCCAGGCAGTTA…
CV_689 [organism= Crassostrea virginica]	363	Ankyrin-1 [Crassostrea gigas]	4.32e-19	Q99NH0	3e-06	ANR17 MOUSE	mmu:81702	ATGCAATTCTGTGGGAAAATATCCTCTACAAATAGCGTGTGAAAATGAACATGGCAGCACCGTACAACTTTTACTAATTAATGGCGCTGACGTTAATTTATGCAACAGTTTTGGAAGTCCTCTCTACATAGCTAGTGAAAACGGATACGATAGCATTATACATATATTACTAAAGAGTGGCGCCGAGGTTAATTTATGTAAAATTGTTGGACAAAAGTCCTCTCCATGTAGCGTGTAAAAAATGGACATGATAGCAGCGTACAACATTTACTGAACAATGGAGCCGATGTGAATTTGCTTAATAATTTTTGGAAGAAGCCCTCTCTATATGGCATGTGAAAAATGGACACAACAGCATTGTGG
CV_690 [organism= Crassostrea virginica]	369	Ankyrin-1 [Crassostrea gigas]	2.98e-27	Q8IYU2	2e-09	HACE1 HUMAN	hsa:57531	GTATCTGCCTTTCATAATTGTGACATATTAGACAAAGTGATAATCAAAGATATCAATGTATCTTTGTATCAGTGTAGTTTTGGACACCACTTATGATGGCTATATCAACAAGTCCAACAGGCAAAGGAGAAAACAGTCGTGTTCCAACAAATCACTCCGAAGAGATACAATGGTAGAGGCGTTAATTCAGAGGGCGCTAATATTAATTTACGTAGCAAAGAAGGAGCCAGTCCACTCTACATAGCTTGTCGAAATGGACATGAAAGCACTGCACAGCTTTTACTGAAAAGTGGAGCTGATGTTAATTTATGTAAACACAACGGAGCCAGTCCACTTTACATAGCTTGTCAAAATGGACATGAAAGCACT
CV_691 [organism= Crassostrea virginica]	373	Ankyrin-1 [Crassostrea gigas]	6.04e-05	K1QX49	8e-05	K1QX49 CRAGI	--	ATTGAAGTAGTACTTAATCCTTGTTTACGGAACGAACAGGTGATTAACGGTATGGAACCTATGTTGAATGGTCTCGATGAGCAGAAAATGCAAGAATTAGTACGTTTCCAAAAACAAGCACCAAAAACTAAACTTGGAAACAATGAAGATGGATTTTTCTTATTCTCTTCTTGCATTTGTTGTGCAGAAACTGGATTATCCCACTTTTGCTTTGATAGCCTTGGTCATGATGAACTGTCAAAGATTGTTGAAGCTTTAAGACAGAGAACCTTTAATCTAAAAGAAGCGGGTTGTTCCCTCCTTATGTTGTAATGGAAATGAAGACCTTATTAAAATGTTTCCGAAGGAGGAAATCAGTGAATGCATGGACGAG
CV_692 [organism= Crassostrea virginica]	1635	Ankyrin-2 [Crassostrea gigas]	1.15e-93	K1Q086	1e-93	K1Q086 CRAGI	--	TCAGATACTGAAGGGGAATTTAATATTGAACCATTGCCATCAACAGCACCAGAGACAGTTAGTAAGGATCCTGTTGCAGACAGACGATCTTCTGTGGAAAGAAAAAGAAAGAGAACAGACTCATTGTCCTCATCATCTCTCTCTGATGTTGAAGACAATGTAGAGGAAAGTGTTGAAGAAAAACTAAAGTTGAAAAGGAACCAGTTAAGCCAAAATCATCTTTACATGATGGTAGTCGACATGAGCCAAAGACTGGCCATGTTCACTTCAGGAAAGAAGATCTGCCAAGTTCCTCTTCTTCCTCCTCTTCATCCTCCTCAACGGAGGATGAAAGCAACCAGATTGACACAGAAGCCAAATCGCCTGGTCCAGCTACACCAAAAATAGACAGGATGGAAG…
CV_693 [organism= Crassostrea virginica]	1143	Ankyrin-2 [Crassostrea gigas]	0	Q12955	4e-67	ANK3 HUMAN	hsa:288	ACAAACCCAGCCCTGTGGGATGACTTGACTGACCAGACTCAGCTGACGTTCATTGATGACTGCGTCTCGTTCAATACAAATGTCTCCGGAAGGTTCATGCTGATGGATTGTCAAAATGTTGCCGATGCTTGCCGATTTGCAACAGAACTTTACCGAGAGGCCATCATCGTTCCCTACATGGCTCGTTTTGTCGTGTTTGCCAAGCGAACTGGAGAAGAGGAGGGAAAACTTCGTATGTTCTGCATGACAGACGACCGCATTGATAAAACCCTCGAGAAGCAGGAAAATTTCAGGGAGGTGGCAAGAAGTAGAGATGTAGAGGTGCTTGAAGGCAGACCACAGTATGTAGAAATGGCTGGCAATCTAATACCCATCACTAAATCTGGAGATCAGCTCTAC…
CV_694 [organism= Crassostrea virginica]	268	Ankyrin-2 [Crassostrea gigas]	8.32e-16	K1Q086	6e-13	K1Q086 CRAGI	--	GCAGTGGACAGTCGAGCGGCCAGTCGTTTACAGCTGCTTGCTGAGCTCGACTTCCTCTGATACAAATTCTCCCTCAACAGGACTGGGGGGCGTGTTTTAGTCCCCTCCTCATCTTCTGTAGGCTCCGGTGCGGGGCGGGGGCCGAAGTGGGGGCCAGATTCTGGCCCAGTTCCTCCACTTTTGCTATAATCTCCTCCGATTTAGGTTTCTCTTGCTTTGTGGAGGTTAATTCTTCCTCAGTTATCGTTTGCGAGTCATCCATACCCCC
CV_695 [organism= Crassostrea virginica]	468	Ankyrin-2 [Crassostrea gigas]	6.78e-57	Q01484	3e-42	ANK2 HUMAN	hsa:287	GAGTGATGGGAACACAAGCTTCTTGAGAGCTGCCAGGGATGGAAACCTGCAGGAAGTATTGGAGTACCTGACAGGAAGTACCGACATCAACACCAGTAACCCTAATGGACTGAATGCCTTACATTTGGCCTCTAAAGAAGGCCACATAGACATTGTACAAGAACTTCTGAAGAGGGGGGCAAACGTAGAGGCAGCCACCAAGAAAGGAAATACTGCTCTCCACATCGCTTCACTTGCGGGCCACCTGAACATAGTCAAACTACTGGTGGATAATGGCGCAAAAATTTGATGTGCAAGCTCACGTTGGATTTACTCCCCCTTTATATGGCCGCCCAGGAGGGACATGCTGATGTGGTCAAGTACCTCTTGACCAGCGGAGCTAACCAGAGTCTCTCCACC…
CV_696 [organism= Crassostrea virginica]	746	Ankyrin-2 [Crassostrea gigas]	1.47e-156	Q12955	4e-94	ANK3 HUMAN	hsa:288	GTCAAAGTGTCCACCACAGAAATGTAGCCCAGTCTCTGGGCTATGGAAAGGGCAGTCTGTCCATTATTGGTGACAGCATTAGGTGAGGCTTTGTTTTTCAGCAGTAGGTTGATGACTTGAACATGTCCTTGTTGAGCGGCTTGGTGCAGAGGAGTGTATCCCAGCTTGGTTGTAGCACTGACAGATGCACCTTGTTCTAGCAGGAATCGAACCATATTCATTTGGCCGAAATGACAAGCGGTATGCAGGGGGGTGTAGCCTGCTTTGGTTTGAGGGTCTATTTCAGTGCCATATTTCACCAGGACTTCAGCAACATTCACCTTGTCTTCTTGAGCTGCCAGGTGCAAAGAGGTCAATCCGTTATGAGCTTTGGAGTTGACGTCTGCTTTGTGTTCTAGG…
CV_697 [organism= Crassostrea virginica]	673	Ankyrin-2 [Crassostrea gigas]	9.56e-118	Q01484	3e-87	ANK2 HUMAN	hsa:287	GGATGATGTCCGTCTGGTTGGCGCGGGCAGCCAGGTGGAGGGCGGTCTCTCCTCGGACCGTGGTGAAGTCGGGGTTAGCGTTGTTCTGGATCAGGTAGATCACGATGTTCATGTGACCCATGAAGGAAGCAACATGGAGAGGGGTCAATCCAGACTCTGTTGTGGCCTCAATGGTTGCTCCATACTTCAGCAAAAGTTCAACGACCTTGATTCTGTTCTTCTTGCAGGCAATATGAAGTGGGTGAATCCATTCAGGGCCCTAGAGTTCGGGTCACACTTCCTGTCCAGTAGGAGTTTAGCTGTCTTAACATTGCCACAGTGAGCAGCAACGTGTAGAGGTGTCAGATAATCCACTGTGACATCATCCACTGGAGCCTTATGATACAACAGTAGCCGGGC…
CV_698 [organism= Crassostrea virginica]	404	Ankyrin-2 [Crassostrea gigas]	9.79e-07	K1Q086	1e-05	K1Q086 CRAGI	--	GACCAATTCCATGCATTCAGGTTCCCCATTCTCGCTTTTGATTGAGTCACCGGACTTAAATCTTTTTCGCGTAACCTTTGACCCATCAGTTAAAACCTGTTCTACGGTGGATTCCTCCTCTTCAACAAGTTCACTGTCAATGAAATTCATCAGGCTATAACGCACGAGAATGAAATGACGCAAAATTTCAGGATATAAATAATATTTGAAGGCTGTCCATGTGGCAGTATTTCAGGCAAAGCAGGAAATAGGAAATTGATACTCATATCTCGATATAAGGCAAGTAGATCGTTTATTTACAAACTGAAAATTTTACGTTTCGACTACATGACAAGGCATTTGCCTTCTTGCTGTTGCAAGGATGACATTCTTTTTAAACGCTTTCGCAGTCTTTGTAAA…
CV_699 [organism= Crassostrea virginica]	354	Ankyrin-2 [Crassostrea gigas]	3.41e-13	K1PIE1	5e-11	K1PIE1 CRAGI	--	GCCAGTCAGACAAAAGTCAAAGACTGAGCTGGGAAGTGGTGCAGCCTCTGTGGTGTCCGATTACTGCCTCCTCTCCACCCCAAGCACCCAGCAAGCATCCACCATCAACTTCGAGAAAATTCAGGGCCGCTTTGAAGCTCTTAAAAGACAGAAAAAGAGTGAGCATTGAAAATGATAATTATGTTTTAATGACTAACTCCTGAATTAATTGGGCAGAGAGTGCAATATTATTTATGAAGATGATTACATGTACCGGTGTGTATAAATGTCTTTCCCAAAAACATGGTGATATTAACTTGGATGCATTCCATATATTTCTTCTTGACATTCTCTGGTGGATTATTCTAATGGATG
CV_700 [organism= Crassostrea virginica]	398	Ankyrin-2 [Crassostrea gigas]	7.72e-22	K1Q086	1e-18	K1Q086 CRAGI	--	ACCCCCATCACCGAGGTGTCTGAGACCCTCCCCTCCACCGAGGACAAGATCAAACTCATGTCCCCCGAGATCATGCAGGAGAACCCAATCTCAGACTCGGACGACGAAGGAGGGTCTTCTATGGCCAGTATCAGATGGGAGGATAGTATTTCCCTTGGGGAAAAAGGAGGAAGCATTTCCCCTCTGGATACCTCGTATGAAAAGGACGTTTCTATGAGATCTGGGACCGCTGATGCCCGGCCCCGTATTACAAGTGAGATCGGTACTTCCATGCGGTACCCCGTCTTACTTGGAGCGCGGTCCCGACTATGAGGCGGAGATGCGCTATTTTTAGCGGCGATTCTCTCATGTCCCCCTAGGGATAAGAGCAAAAGATAGTGTTTTTCGGAGGCGATTAC
CV_701 [organism= Crassostrea virginica]	420	Ankyrin-2 [Crassostrea gigas]	3.65e-45	Q12955	2e-09	ANK3 HUMAN	hsa:288	GTAGACTTGTACCTTTTATTTGCAAATGGCTGAGATAAGATGTCTGCACCCAGGTTCATCATGTATTCCACCACATCATATCTGTTGTGCTCTATGGCTAATTGAAAAGCTGTTTGTCCACTTGAATTTTTCAGTATTGGATTTGCATGGCCTTTCATTAGCAGCTTGACAGAATCCAAATACCCACGCTGACACGCTATGTGTAAGGCACTGACATTGTTGATGTCAGTTTTGTTTACATCGCACTGCTGCTCAATCAAATCTCCACAAGGTCTAAATGTCTTTTTGACAGCCTCTGCAAGTGGAGTTATACCATACTGTTTGCAAAGTCTTGTTACAACCTGCTTCACAAAGCATCTGAGTTATAGTTAACAACCAAGTCTTGCTGCTAGAAAAACN…
CV_702 [organism= Crassostrea virginica]	523	Ankyrin-2 [Crassostrea gigas]	1.25e-46	K1QYU3	2e-46	K1QYU3 CRAGI	--	AGAATTCAACGGAGCGGACCAGCGCATCATTGAGCTGTTCCAACGGCTTAACTTACAGAAATACACCGACCCTGTCATTAAATCAGGATATAACAACTATCGAAAATTTCTCTTAGCATCGGATTCGGAGCTACGTGAGTTGATACCTGACGAAAATGACTTTCTAAAAGTTAATGAGGAAATGACGAAATGCCGGAAAAAAGAATTTGCCCTGAGGACATTGAAATGGGACAAACTGCCCGCTCAGCGAGTGGATGTCGGGGACACCCTCCCCAGCATCACAGTGAGGGCGGATCTAGGTTGTTCAGAGTTTGTGGAACTCTTTATAAAAGGTAATAAACTAAATGTCATGGCGAAGCCAAGGTTCAACTCTGCTCCAACGGAACCCACTCTACAGCA…
CV_703 [organism= Crassostrea virginica]	381	Ankyrin-2 [Crassostrea gigas]	1.2e-45	K1Q086	4e-39	K1Q086 CRAGI	--	GAAACGGAAAAACATGAAGAGGTTATTGATTCTCAAATGGTGCAGACATCTGAGTCTGCTGCAAGGCAAACAACCATGGATGTTGGAGAAACCGATGTTGACACTGGGTTGCCATATGTTGCCGACCAAAAGGAACCAGATATGGGAAAACTGGTAGAAAGCTTAAGAACAGATCTTTATGAGAAGGAGAAAACTGAAAAAAGTGGTAATGAGTCAGATGTATCATCAATAGCAAGTTCAGATACTGAAGGGGAATTTAATATTGAACCATTGCCATCAACAGCACCAGAGACAGTTAGTAAGGATCCTGTTGCAGACAGACGATCTTCTGTGGAAAGAAAAGGAAGAGAACAGACTCATTGTCCTCATCATCTCTCTCTG
CV_704 [organism= Crassostrea virginica]	427	Ankyrin-2 [Crassostrea gigas]	4.07e-09	K1QHL1	9e-09	K1QHL1 CRAGI	--	GCTAAAGATATGGACAGTATTGGACATGACAAACACTCATAGGCTCCAGCAAGGGTAAAGGAGCCAAGGTACCTTTTTGTACAGCCTCTGCTAGTGGAGTTACACCATACTTGTTTGCAAAGTCTTTGTTACAACCTGCTTCACAAAGCATCTACAAGTAAACAAAGGGCAAAAGTTTCAATCCTTTCATGGAGTTTAATACTCATAGTGGTATATATGCATGCACATGTGTATATATATTTCTTTCACAATGCTCTTACCTGAGTTATAGTTAACAACCAAATCTTGCTGCTAGAAAACAGGAGCATGGTCCTGACTACCCAAATTCACATCACAGCCAGCATTGATCAGCATATGAACTATGTAGGAGTTTCCCCTTAATGGCAGTATAAAGGGTGA…
CV_705 [organism= Crassostrea virginica]	342	Ankyrin-2 [Crassostrea gigas]	3.13e-62	Q01484	6e-29	ANK2 HUMAN	hsa:287	GGCCACCAAGTTTCTGGGACGAATTCTCATTGAGATTCCACACTTTGCCTCTCTTCGCGGCAAGGAACGTGAAATAAAGATCATGCGGAGTACTAACGGAGACAAGTGGGAGGAACATCCTATTGTGGCCACTGACGACGCAGTGCAGAAAGCCCTGAGTGAGAGCATGGAAGATTTGGATTATGAGGATGAGCTGGCTGGCAAGAGAGTGACCCGGATCCTGACGGACGACTTCCCGCGCTACTTCGCCCTGGTCACCAAAGTTCGGGAGGAGAAACAGTGGGTGGGAGAGGAGGGTCTGATCCTCAGCTCCACCGTGGTGCCCCAGGTCCAAGCCGTGTT
CV_706 [organism= Crassostrea virginica]	428	Ankyrin-2 [Crassostrea gigas]	1.16e-22	Q8C8R3	1e-09	ANK2 MOUSE	mmu:109676	GGAAATCATGGAGACTCTCCTCTTCTACTCGGCCAGTGTCAATCTCGCCGACCACAAAGGGAACACACCCCTCCATTTAGCCGCATTCATGGGAAGATTAGATATAGTTTACATACTACTACGCAATAGCGCAAAGGTGAACATTCAGAACAGCGATGGGAAAACCCCCCTGCACGTGGTTTGCCAGAGTCGAGCAGACGACAGCGTGCAGCTGATTCACACGTTATCAAAAGCAGGAGCCGACAGTACTCTGGTCAACAAAAAGGGGAACTTCCGCTGGATGTTGCCGCCATGTACAGTAAAAAGATCTTGTCTCTTGTCTGATGGACGGTGAACAGCGCATGACCGGAAATCGTCAGCCATCATAGAAGCAGCTCTTCGCGGTCACAGCGAAATGTG…
CV_707 [organism= Crassostrea virginica]	349	Ankyrin-2 [Crassostrea gigas]	7.79e-10	K1Q086	4e-08	K1Q086 CRAGI	--	CACAAACAATAACTGAGGAAGAATTAACCTCCACAAAGCAAGAGAAACCTAAATCAGAGGAGATTATAGCAAAAGTGGAGGAACTGGGTCAGAATCTGGCCCCCGCTTCGGCCCCCGCCCCCGCACCGGAGCCTACAGAAGAGGAAGTACGAGCTCAGCAAGCAGCTGTAAACGAACTGGCCGCCCGACTGTCCACTGCAGAAGAAACCGCTGAACACCCAGGGGAAACGGAAAACATGAAGAGGTTATTGATTCTCAAATGGTGCAGACATCTGAGTCTGCTGCAAGGCAAACAACCATGGATGTTGGAGAAACCGATGTTGACACTGGGTTGCCATATGTTGCCAAC
CV_708 [organism= Crassostrea virginica]	397	Ankyrin-2 [Crassostrea gigas]	1.68e-56	K1Q086	2e-56	K1Q086 CRAGI	--	CTTCTCTCTTGTTTCTCCTTAATCTCATTGTATTTATCCAATTTGTCAATTAAATCGAAGAAATCCTCTTTCTTTTCTCTGGCAACTCTGGTTCCTTAGCCAGAGCCCTTCGTTCACTGACCTCGGCGACCAGGAGGTCGTCTTTAAAGGGAGACTGAGCAGAATCTTCTTCGTAAGCCTGAGGAGCACTTGCCGGTGAATCTGCTACCGATTCTGATTCCTTCTGAACTTCTTGTTCATCGAACTGAACATCCAGGGACATGTTGCGTTTCATGGAGTCTTGCGTAGCCCCTATTTCCTCGGCAAAAGTGTCGAAACCTGACTGATCCATGGCTACTTTGGCTGCTGCCAATTCCACTTCATCTGTAATGCACTCTACATTGTACATACATTTTTT
CV_709 [organism= Crassostrea virginica]	456	Ankyrin-2 [Crassostrea gigas]	9.83e-21	Q12955	4e-11	ANK3 HUMAN	hsa:288	TGGCCACTGGTCCCATTTCAATGATCCTCGCCGCCAGGGCCTCTCCCTCCCCGATGGGGATAGGGTGGATCAGCTTGTCCTTCTTGATGAGCCTGCAGGTGACCCGGGTGGGCATTGAGGCCCGGTTAGGGGGGATGATGATCCTTATCCCGGAGTGGCGTCGGCCCCTCATGGCCCCGCCCGGGCATCCACCATGAAGCTGATGAGGAAGCTGTGGGTGAGAAGGGTCATGGTTATGTTTGGGCTGTAGACGTGATCCTAACACTGGTTATTTTGATCGCTCTGATCTACTGCGTGTTTAAAATCCCTATATAGCTGAAACACTGCTCATTGAACTCATTTGAAAACNGTTCCCTGGAAAGATGGCTTCCTCAGAAAAAACTTTGTAAACCACTTGTT…
CV_710 [organism= Crassostrea virginica]	314	Ankyrin-2 [Crassostrea gigas]	8.31e-31	Q01484	2e-15	ANK2 HUMAN	hsa:287	AAGCTCTGGGGAGACAGGCTGAGCCTGCAGGCCGACTTTGATGTTCTTGTTGACCGCGCCCTTGGAAACCGCGTGGCAGTCAGCCCTATCGTGACCCTAGAACCGCGACGCCGCCGGTTCCACACCGCCATCACGCTGACCATTCCTGTCCCTAAGGCGGCCCAGAAAGGCATGATCAATCAGTATGAAAACGAGGCTCCACTCTGCGTGTCATGTACAGCATAGCGGCCTCCAACAATGCCCTTCGAGAGGGGACAAACCCAGCCCTGTGGGATGACTTGACTGACCAGACTCAGCTGACGTTCATTGATGAC
CV_711 [organism= Crassostrea virginica]	375	Ankyrin-2 [Crassostrea gigas]	1.07e-59	K1PIE1	4e-51	K1PIE1 CRAGI	--	CTTGAGCACTCGGGAGTTTTGGGCTGGGTTGAGGGACTTGACCAAAATGGTATTTAAGGGGAAGATGCTTGAATACCTTGATGCTAAAACTCAAAGCACTGGCCGAGTTTCCATGCTTGTCTTTAAGCCTCACAGGAATTCCTATGCTGGCCAAGTAACTAATGATATCCAGCCTTCTGAACAAACAGGCATAGTGTAGAAGCCCTGCTTCATCCTCTAGCAAGGTGTCTAGTCTGACCAAGGATAATGAAATGAGAGATTTTAACATGTCTACAGGTCCACAAACTATAGCAACTTTGGTCAGCTGAGAAATGGCACCGCGTAATACTGTGTTCTGAATACTGTCCCGGAGAATATCCCGTAGAACATCTTCCA
CV_712 [organism= Crassostrea virginica]	390	Ankyrin-2 [Crassostrea gigas]	4.5e-57	K1QHL1	6e-57	K1QHL1 CRAGI	--	GTATTTCCTAGACACCGCCGCACTCGGATGCGACATAATGACTGTAGTGAGAGTGGGTTTTGTGAAAATTCTCCAGCCAGACCGAGAGTTCCTTCTGGTTGACGTACTGGGGATGAAGGCGAGGGACAATGAGAACACCGGGTATGGTCTGAATACCAGACAGGAACAACATCTTCATCAGCTCCACATTGTTGCAGAACATGTCCGTGACCCCTGGGTAGTGAGGGAGAGGTAGTTTGGGACATCCCCTCAGTAAGACTTCAGCTGTTTGTACATGGCCTCTATCAAACACTCTGGCTATACTACTTAAGCTTTATTTGCAAATGGCTGAGATAAGATGTCTGCACCCAGGTTCATCATGTACTCCACCACATCATATCTGTTGTGCTC
CV_713 [organism= Crassostrea virginica]	299	Ankyrin-2 [Crassostrea gigas]	2.07e-09	Q12955	1e-05	ANK3 HUMAN	hsa:288	CCAGAGACACACCTCGGCCCGGGGTCACCACCGCCGACAAACCGCGTGTCGGCTCCTACAGTGGCTCCTCATTCAGTGCCAGCTTCGACCCCGACAATGTGCCCATCGATCAAACACCCGCATACTCTGGACGTCTGAAATGGAAAAGCTTCCTCATCAGCTTCATGGTGGATGCCCGGGCGGGGCCATGAGGGGCCGACGCCACTCTGGGATAAGGATCATCATCCCCCTAACCGGGCCTCAATGCCCACCCGGGTCACCTGCAGGCTCATCAAGAAGGACAAGCTGATCCACCCCAT
CV_714 [organism= Crassostrea virginica]	468	Ankyrin-2 [Crassostrea gigas]	2.29e-38	Q8BIZ1	7e-09	ANS1B MOUSE	mmu:77531	GGGGGGTGTTCCCATCGCTGTTCTGAATGTTCACCTTTGCGCTATTGCGTAGTAGTATGTAAACTATATCTAATCTTCCCATGAATGCGGCTAAATGGAGGGGTGTGTTCCCTTTGTGGTCGGCGAGATTGACACTGGCCGAGTAGAAGAGGAGAGTCTCCATGATTTCCTTGTTTCCATTTAAGAACAGCAATAATGAGTGGTGTGTAGCCCGTTTCATTTTCCTGACAGTTTATATCCACATGGACCACTTGCATCCGGATCCGCCCGCCGAGCGTCCCGGAAGTCGGTACATCTACCTTCCGGATCTGGAACTCTTTCTCCGGAAGAAGAAGTTTCTGTAATTTCTTCTCGTCGTTGTTGTGAACTGTTTTTCAACAGTTCCTCCTCCTTCCCCAT…
CV_715 [organism= Crassostrea virginica]	344	Ankyrin-3 [Crassostrea gigas]	5.53e-08	K1R1K0	7e-08	K1R1K0 CRAGI	--	TCTGTTTTAAAATCACATTTGCATTGCTTTAACTCATCTAAACAAAACATGAAAGAGTATCATGCTGAAATGCAATCAGTGCAAAAAGAGGTGATAATGCAGTTCCTGAACTGACAAAGTCAAGTCTTGAATACCACTGTTCTGTCATGTTTCTTATATTTGTGAAAGTGTCGTCGTACTTGATGTTTTTGGTTTGGCTTTTATCATCATTTCCAGCTTCTCCGGATCATTTTTAAACTTGGTCATTAAACCATTGCTGATTCGTTCCTCTTGTAAACATGGGTTAAGGACAACTTCAATAAATTTGTCCCCTAGCAACTCATCAAACAGTCTATTGACAAGAA
CV_716 [organism= Crassostrea virginica]	1804	Ankyrin-3 [Crassostrea gigas]	2.8e-162	Q01484	1e-15	ANK2 HUMAN	hsa:287	TGCCACCACAATGCTGAACTCTTTTGAAGCCTGTTAACACTAACAAGGAGAAATTCTGAATACAAAAATCTAATAAGTCTTCAATATACATAATTGTAAAAATAAATAAATATAAATGATGGTGGTACAAAGCAGTTGAAGCCAAGGGTTAGAGAAGATTCCTGAATTCTAAATTAAATCTGAAATACTGGAGATGATACATTTAAGCTTCAAACATAACACACACCGAAACAAATTAAACTACCTACAACTAAATGTATGTAGCATTAAAATGGTCTTATTAAATAATTTTTTTGAAGAGGGAGCATTTTATATCATCAAATTTAGCTTTCAATTTGATTGTAATACTGTTAATACTTTCAGTAATTACAAAATCGATAACTACATTGAATAAAACCT…
CV_717 [organism= Crassostrea virginica]	945	Ankyrin-3 [Crassostrea gigas]	1.42e-162	O95271	5e-19	TNKS1 HUMAN	hsa:8658	CCAGGTGTAAGAGAGTTACTACGACTACCTGAGTCAGGTCTGCTGGAGATAATACCTGGAGATCATCCAGATTATGAGATATACATGGAAGCCCCCAGTCGCAACAAGCAAACTGAAAAGCTGGTGTTAAGTTCCTGTACCAAGTATTCCCCGGCAATACAGGATCCTGGCAGCGCTTGTTCATCAAGTCGGCTCGAGATAACGAGTTTGAGACAGTGGAGAAGATGATCGTGTTTTCCAAAGTCATCCCCAGTTCATCAACGCCAAGGAACCAAAGTCTGGGAACACTGCTCTACACTGGGCCTGCAGAAACGGACATTTTGAAGTTGCAAGACTGCTATTAGAGAATGGAGCAAACATCGACAGCAAAAACATCCTTAAAAACACCCCTCTGAATTC…
CV_718 [organism= Crassostrea virginica]	746	Ankyrin-3 [Crassostrea gigas]	2.22e-83	K1QW74	6e-68	K1QW74 CRAGI	--	ATCACGAGGGGGACATAGAAAACCAGAACATCAAAGGAGACACTCCACTGGACTCGGCCAAAAAGGCAGGGCACCCACTACTGATGCAAAAAGCAGTCACCAATGAGATTCCCTGTAAGACTTGTTTCCAAAAACACAAGAAGGCGGAATGGGAGCGGCTTCATCCGCCGGCTAATGTGGAGCGTCAGATCACCACGGCTAAATCCGTGGCCTACAAAAACCCACTGCCCAAAACCGAGAAAGTTCCAACCCAGTTGCAGATTAACCTGCAGAAGAGAGAGAAGCGATTGGAAAAGTTAATCCCAAAACCCACCGGACCAAAACGGGACGTGTCGGCACAGTATTTTGGTCATTACTTGGACCCAAATGAAGTCTTTAAATTCAAGTCCACTGAGGAAT…
CV_719 [organism= Crassostrea virginica]	575	Ankyrin-3 [Crassostrea gigas]	3.19e-08	K1Q4G5	2e-07	K1Q4G5 CRAGI	--	ATCCAGGAGACGGGAAAACCACGTTGTCCGTTTTTATAATGAAACATTTGAAAGAAAAAGGAAAAACCCCTATACAAATTCGATCTCCCTCAGACTGGGATGAATTTATTTCACCTAATGAAAATTTTCTTGTCTTCATTGATAATATTTTTGGGGAAATTTCTGTATCTCAAACCAGAGGTGATACAATGGTCTAGCAGGTTTCCAGAAATTCGAACATCTGTTGGATTTTGATGTAGAAGGAAGCGACAACATGGTCATTATAACTATTAGAAATGACATTTATGAAGAATGCAAAAAGTCTCTGAAAGATGAAAGTTTTTTTTCAAGAGGCTATTGTTGACATATCAGATAAGGATCATAAGCTTTCTTCGGAAGAAATGGGCCAAATTCTAGAAA…
CV_720 [organism= Crassostrea virginica]	310	Ankyrin-3 [Crassostrea gigas]	5.94e-06	K1PXB3	8e-06	K1PXB3 CRAGI	--	CACCTCTACACATATGTGCAAGAAAGGGGATACCACGACGTCATGAAAGTTTTGATAGAAAATGGAGCCACAATTAATTTCTGCTGCAACGAGGATGAGAGTGTCCAGGAATCTAGCCGTTCGCTGGGGGTATCTAACCTTAGAACCGCTAAACATTGCAATAGACCACAACCACATAGACTGTGTCCGTCTTCTGCTCCAAAGGCGGGGGCTCAGTCTGGTAATAAATATTTCATGGGTTATGAGATAAATTTAGTAACCGTTGGACCATCTACAGTGTTTAAAAACTACTCATTGACCATGGTGCAGA
CV_721 [organism= Crassostrea virginica]	301	Ankyrin-3 [Crassostrea gigas]	8.33e-07	K1R1K0	1e-06	K1R1K0 CRAGI	--	CACCACGTTCGAGTAAAGTTTACGATGTTGTAACATTGATGTTTACACGCAGCATAAAGGGGACTTCCTTTCTGTTTTGAACATTTATTTATCTCAGCTTCTGTGTCAAGTAAAACATTACAATTCCACCATATGAACTTTCGCAAGCGGCATAAAGTGGACTACCTGCTTGCTTTGAAAATAAATCGACCTCTGCGTGTTTGTCAAGTAAATTTTAGCAATATCTGTGCGTCCGTTTTTACAAGCGGCATGGAGAGGACACCCTAAGTGTTCTGAAAATGAGTTTACATCAGCACCGCTG
CV_722 [organism= Crassostrea virginica]	358	Ankyrin-3 [Crassostrea gigas]	5.23e-23	K1Q4G5	7e-23	K1Q4G5 CRAGI	--	GTCCGTGTGGGTAGAAAGAAAGTTTATTGATTATTTTACAAATTTTCTCAAGGAAAACAATGACGAAGATTTATTTCTCTTACAAGATGCGTCGAGGAAAGGGGTGATTGAATATGCGATGGATAGCAAATATTTTGGAGCAACTGAAAATATGATAATAATCGCGGAAAAGGCAGGGCAAGGAAAGCTTTTGTTGGACCAATGTTGTGCGCAAAACTCACCTCTGGCTACAGTGCTTTTAAACAGAAAATCAAACCAGACATTGAAAACAATAATAGTCGGAGTTAAAAAGCAGGAATGCCTCTATGCTCCGTGTTATTTTGAGTCACCTTGGGAAGAATTTCGATTTTTTTGCGCG
CV_723 [organism= Crassostrea virginica]	323	Ankyrin-3 [Crassostrea gigas]	8.73e-21	K1QEU0	2e-17	K1QEU0 CRAGI	--	TCCGTGGCGATGAGGACCTTGGATGTTACATCCAGCAATCTCTTGGCCTCAGACCTCGGGACATTGTGACTCGGGACACTCCTTAGAAGGGGCCAGCCTCCCTTAAGGGCCTTTTTTGTTGTGACTGCATCAGAATCCCAAATCCTGTCATTTCCCTGTGGAGTCGTCTCCCCTCTTTGGTGTCCATGTACGCATACTCAGGTAAAGGAGAGGGCCTGCTCCGTGCTCCCGCAGATTTAGAGCCTCCGTAAAATAGCCGTCAAGGGCTCCACATCAGGGTCTCGTGTAAGCAGGAAGTGGTGTCTGATCATGTGACGTTTCAG
CV_724 [organism= Crassostrea virginica]	398	Ankyrin-3 [Crassostrea gigas]	1.99e-65	Q5GIG6	1e-10	TNI3K MOUSE	mmu:435766	AACAGATTCACAGCCTCCAAGGTACGGAATGGAGTATGACGAATATGAAGACTTTGAGAACTGTATGACATACGATGGTCCAAAACCGATCATTAGACGGAGAGTGGAGTGGACTCCGGAAGCCCTATTGCGGCTCCTGGCGGACGCTATCACGTACAAGTCTCCCATTGAGGATATCACATTGATCATCCGATGCGGAGCTGATGTCAATGGTCGGGTCAAGAAAGGCCTGCGGCCACTTCACTACGCAGCCTTCGTCAACTACTTGGACTGTGTCAACCTTCTGGTAGAAAATGGTGCCGATGTGAACATGACGGATGACATTGGGTATACGCCAATGCATATTTGCGCCAGGAAAGGGTACCACAGCGTGTTAAACATTCTGATTAAGAACGGCG
CV_725 [organism= Crassostrea virginica]	382	Ankyrin-3 [Crassostrea gigas]	7.19e-18	K1R1K0	9e-18	K1R1K0 CRAGI	--	GGTTTTTGATGATATACTATATAGCTCATGGAAAAAATATGAGGATACGTTAAAGCTCTTTCTACGAAAAGTTAAACTCCTCATGACTTGCAGAAAACAGATACTCTATGATTCGAGAACAAGCGGACTATTTCAGGAAGAAAAACAAAGCATTATAGAGATTGACGATGACAATCATAAATTAAGTCCTGATGAAAAAATTAAGATATTTAAGAAATATATTTCTGGTGACAATTTTTTCAACAGATCAAATAGAAACTGTCCTGGAAGTTGACACATACTTTCCACTTTTATGTAAGTTGTTTATTCAAATGAAAGACAGATCTTTCGACAACTTAAAAAGTGTTTTTATAAACCCTCATAAAATTATTGAGAAGGAAAT
CV_726 [organism= Crassostrea virginica]	431	Ankyrin-3 [Crassostrea gigas]	5.53e-12	K1R2J7	3e-10	K1R2J7 CRAGI	--	ATTAGTACTTTGCATAAAAAAATCTTCGTTTTTGTATTGGTACAAGTATTGATGATTCGAATTGTTGTCCAATGCAAGACGCCAGCTAGCAGAGATCCGGGTTAGAATAGTGTTTAGTTCCGTGAACGTTTTTTAAACGGGGACTGAATGCCGTCTTTTGGAGAGAGCGTTAAATTATAACGATCAAAAAATGAAAGATAATCAATAGGCGAATACATGCCTATGGCCCCGTCTCTTTCACTAGATTCTTCAAGTACTTTGGAAGTGGCAGTCTTTCTACCAGGGTTTCGTAGTTCCACCCAAGCAGTCGAGCTGTCCTATATCGACAAAGATGAAGCAGAGAGTGTGGACGCTGCGCAAGCTTCTCATGGCATTTTTTCATTTTCTTCATTTACATTT…
CV_727 [organism= Crassostrea virginica]	314	Ankyrin-3 [Crassostrea gigas]	3.15e-26	K1R1K0	4e-22	K1R1K0 CRAGI	--	GTGAAAAATTGGGGAAAATACTCCTTTTACCACGATTTTGTAATGGAAGTAACTACTTACGTGTTTGGTTCAGAGCATCCTGAAGAAACACTTGATTTTGCAGATATAAGTTTTCTTCGAAAAAGAGTTAGGGTAGGGAAAAGTCTATCAAACAGCGACCTTACTATTTTGCTCGATAATAAGCACACAAAGAATCTTGTCAACAGACTCATTCAAGAATTATTCGGGGATCGTTTTATCGAAGTCATCCTTAATCCATGTTTAAGGAATGAACATGTAATCGATAATTTTAAACAACAATTGCAATTATTGTC
CV_728 [organism= Crassostrea virginica]	311	Ankyrin-3 [Crassostrea gigas]	2.11e-12	K1RGE8	3e-12	K1RGE8 CRAGI	--	GCAGATGAATCTCCGACTTCTCTATAGTTTCCTATGGGTGGATATGAAAATATCTAAACTATCCTTATATTTAAATCACATCATATCACTTTAAAGGACAGCTATCTACATTTTAAATAGTTCTTCTGGTATAAAATTTCTCAAGGTAAGGTTAGCTTTCAGGTCCTCAGGAATTTCTAAGGTATTCACCAAGTCCACCACATTTCTTTGAATCTTCTCCTGAAAAAGTTTCTGCACAGAGCCAGAAGGCGTGGAGGCGTAGAGGAAAAGTTTGTCAGCATCCGGCAAAGCAGAGCCGTACTGCCTTCTGG
CV_729 [organism= Crassostrea virginica]	443	Ankyrin-3 [Crassostrea gigas]	1.54e-22	K1RGE8	2e-22	K1RGE8 CRAGI	--	AGCGGTTGAAGAAGTGACCAGGCAGCTCTGCTCCACAGGCACAGTTTCCACGAGTGATGAAATCCAATACCATGTCTAATCCTTCCTCAAGAGCATTCCCATGATTCAATGGATGACTCTCTAGGTCCTTGGCACATGTACAGGTCAAATGTGTACCTACAATAATCTCTACATCTAAAATATCTTTGTATTTCTGAAACAAAGGTCGATGTCTTCATCTCCTCTCACCACTCGTTCGTAGATGTGGGCCTGAACCCTTCTCATTTCTAGACTATTCATTCCTGAAATTCTGACAGCCACTTTCCCTCTGAAAAGAGTAATATCTATCAAATCAATTGACAATTAGAACCATATCTCACCGTGTTTGTGAACTACTGCTCGTTTTGATCATTTTCTGCT…
CV_730 [organism= Crassostrea virginica]	325	Ankyrin-3 [Crassostrea gigas]	5.96e-05	--	--	--	--	GTGATTTTTACAAGGAAGAATTTAGTCCTCTTTTTACGTATGTCAAAATCGTCATGAGAACATAATGAAGCTATTATTGAACAATGCTGTTAGGGGGAATTTTTGTAGCAAGAAAGAATTCGTTCTCTCAATGTAGCGTGAGGAAATGGAATTTAAAACCATTGCAAAGCAGTTACTAAAGGTAAATTTATGTGACAAGGAAGGATTAAGTCCTCTTTTGCATGTCAAAATAGACATTAAAGCATCGTGCAACTTTTACTGAAAAAATTGCCGCGAGGGTAAATTTTTATGTGACAAAAAAGGTTGTAGCCCTATCCATATAGCC
CV_731 [organism= Crassostrea virginica]	375	Ankyrin-3 [Crassostrea gigas]	2.65e-58	P0C927	5e-17	ASB14 RAT	--	GTGTCATTGTCCTTGTCTGCATTATTCACATTGCAACCTAAGGGAAGCAACATGTCAATCACTTCCATGTGATTTCCGTGGGCGGCCAAGGATAAAGGGGTGTTGCCATCTGCTGTCCGCGTATCGTGATCCATCCCTGTATCAAGCAACAACTGAACGATGTCACGATAGCCATTCCAGGCAGCAACGTGCAACGCGTCATAGCCTTGACCATTTCTAGATGTGACTTGGGCACCATGTTTTATGAGCCTTTGTGTGATCACGTAAGAATCTGCTATACTTGCAAACACAATAGGTGGTGTTCCATCACTGGGCACAACATTTGGGTCTGCTCCATTCTCAAGTAGGTACAATACCATTTCTATGCTATCTAAG
CV_732 [organism= Crassostrea virginica]	246	Ankyrin-3 [Crassostrea gigas]	8.09e-08	K1R1K0	6e-06	K1R1K0 CRAGI	--	TGCATTTTACAAGCTGCGTTAAGTGGACTTCCATCAAATTCTGAACCTAAATTGACATCAGCGCCCTTGTCCAGTAAAAGGAGAATAATACTTTCATTTCCAATTACACACGCTGCGTAAAGTGGACTTCCATAAATTCTGAACATAAATTGACATCAGCGCCCTTGTCCGAGTAAAAGGAGTATAATGCTTTCATTTTCCAATTTCCACACGCAGCATAAAGTGGACTTCCTGTATATTCTGAAC
CV_733 [organism= Crassostrea virginica]	257	Ankyrin-3 [Crassostrea gigas]	6.37e-16	K1Q4G5	8e-16	K1Q4G5 CRAGI	--	GAAAGAAATTTTCGATTTTTTTTTGCGCGAACACACAGTAAATTAGCAGACGACTTCTCCTCTGAAGTCACAATCGCAGATGAAGCGTGTTTGTCTGGTGATGTCAAAAATGGTGGACACCATTATTGAACACTTTCCCGACCTCGTAAACTCCAAGAAGGAATCGAGTTTCCTAATTCTACTGAAAGCAGCCATGACGGGAGGAAACCATCAGATTATTGACAAAAATGGTAGAGACTGGAGTGGATGAACAAGAT
CV_734 [organism= Crassostrea virginica]	415	Ankyrin-3 [Crassostrea gigas]	2.16e-11	K1QTQ8	7e-10	K1QTQ8 CRAGI	--	AATAAACCACAGAATTCTTCTTTGTTTGAACATTTGAAGTTTCCTATTTCTTTTTATAATTTTTGCTGGTTCTTTGAAAAATGTTAATTGATCCTCACAGTCTTCTTTTTTAGCAAACAAATTACACAACAGTGGAAAATATGCATTGATTTGAAGTATTTGTTCAATTATCTGTATATGAGGATTATGTTTCTTGAATATTTGTCTTTTTTCATTTTCTCCTAATTTATAACGCCTTTCATCAATAATCATGACATTAGAGTTGTCTTTTCGAAAATGTTCCAGTTGCTGTACTCTTGCATCGTGAAGAATAATTGATCTACAACTTAAAAGCAATTTACTTGTATCTCTTAAGAAAAGGTCCAATGTTCTTCTCGGGATCTCCAAAAACTGTATGAC…
CV_735 [organism= Crassostrea virginica]	377	Ankyrin-3 [Crassostrea gigas]	3.51e-70	Q8NFD2	2e-11	ANKK1 HUMAN	hsa:255239	AAAGAGCACAAGTTATTGACTGTTAAACTCTTACTGCAATATAACGCCGATCTGAACGCCACCTGTCCTGTTAGATTCGAACAAAGAAGACCCATACACTTTGCAATACAGGCAGGAGATGTCGATATTACAGAATATTTGTTGAAAAAAGGTGCATGTCTCAATCGTCCTAAAAACTACAAATACACCCCTCTCCATGAGGCAATAGTCAAAGACAATGTACCGTTATGTGCACTCTTGCTCAAGTATCAAGCTAAAGTGGAAGAAAGGACAGAACATGGTGCTACTCCGTTGATGCTTGCTTGCTCCATTGTTGGTCTGAAAAATCGTCGAGAAATAATTGAATTACTCCTGAGCAACAACGCCAATGTTAACGC
CV_736 [organism= Crassostrea virginica]	351	Ankyrin-3 [Crassostrea gigas]	2.88e-51	Q4UMH6	6e-14	Y381 RICFE	rfe:RF 0381	CAGCAATGTGTAGGACATTCTCTCCGGCCAGTGTTTTACAGGATAGGAATGGGCCATTGAATTGTTTCAAAATCGCTAGGTGGCCATAATTAGCTGCTGTATGAAGTATGTTCCATCCCTTTTCATTACTTCTCATTGCATCTGCTCCATGTTTAAGCAGAGTACAACATATATCAACATCTCCGAAACATGTAGCAGCATAGAGTGGAGTAAATCCACCACGCTGAGCACCATTTACGTTGGCGCCGTTTTCCAAGAGAAGTTCAGCTATGTCACTGTTTCCAAATATAGCTGCCCAGTGCAGAGCAGTTCGTCCATTGTGTCCTCAACGTTCACATCACCAACATTTTC
CV_737 [organism= Crassostrea virginica]	428	Ankyrin-3 [Crassostrea gigas]	8.14e-28	Q96Q27	9e-13	ASB2 HUMAN	hsa:51676	GCCTAAATTTACCCCTGCCTTTTTTGTAGTAAAAGTTCCACAATTCTATAATATCCACTCTCACAGGCGTTAAAAAGAGGACTAGTGCCGTCTAGTCTGCATGAATTAACATCAGCACCCATGTTAAGTAAAAGTTTCACTGTATTGTAATGTCCTTTTTGACATGCTTTAGAGAGAGGGGTCACTCCTTCATCATTGGATAAATTAATATCTGCACCATACTTCAATAAAAAAACGCAGTTTTGTAAAAGTCTCTTTCACAAGCTGTAAAAAGGGGACTTGCTCCGTTCTTATTGCGTAAGTTAACAATCGCGGTATTGCATTCCGCTAGTAAACATTTAACAGTGCTGCAATGTCCATTTTCACAAGCTTTAGATAGCGGGCTGACTCCATTAATAT…
CV_738 [organism= Crassostrea virginica]	324	Ankyrin-3 [Crassostrea gigas]	1.52e-66	Q554E7	3e-11	ZDHC5 DICDI	ddi:DDB G0275097	GCCACGTGAGAGGGGACTTTCCATCGGCCTGAGTGGCCTCTATGTTGGAGCCCTGCTTCACCAGGAAGCGCAGACAGTCCAGCTTGTTGTGTCTGGCGGCATGATGGGAAGCCAGGTAGCCATTGTTGTCTGTCAGAGTGATGTCGCAGTCCCTCTGTACCAGCAGAATCACTGTCTCAAGAGCTCCATACTGTGCAGAATAATGAACAGGAGTTTTGCCCATCTCACATCGACAGTCCAAATCAATGCCTTGATCAAACAGGAACTGTAGGATCTTCTTGTGGTTCCTCATGGCAGCAAAATGAGCAATCTGTCTCCCTCTGT
CV_739 [organism= Crassostrea virginica]	562	Ankyrin-3 [Crassostrea gigas]	6.05e-18	Q1RK13	4e-11	Y220 RICBR	rbe:RBE 0220	GGACTGCTTCCTTTGTTACCGTATAAATTCACAATAGCGCCATTGTTCGATAAAAGTTGTACAGAGCTGTTATGTCCGCTTTTACACGCTTTTACTTAAGGGTTAACTCCGTTCAACACATATTTACACTAGCACCATACTTAAATAAACCTCTGCAGTACTTTTTGTGGTCAAATTCACAAGCCGCCATAAAAGTATATTCCTCGCTTCAATTAGGTCTAGCTCCGTACTTCAATAATAGCTGTACAATTCTGTGATCTCCATTATTAGTAGCTATCGTGAGGGGAGATGGTGAATATTCAAACACATTACTCTCTTTCGAACGAAAATTTGGATTAGCGCCATACTCTAGTAAAAGTTCTGTGATTCTTTCATCTCGGTTTTTTGCAAGATATCAAC…
CV_740 [organism= Crassostrea virginica]	394	Ankyrin-3 [Crassostrea gigas]	1.16e-75	Q12955	6e-18	ANK3 HUMAN	hsa:288	GTTGAAGTTTACACTGATGTGAAGAGCGGTCATTCCTCGGTTTGTCTGCGCATTAAGCTCAATGCCATTCTCGACCAAGTGCCTAACAATGTTGAGATGGCCATTGCTAGCAGCAATGTGTAGGGCATTTTCTCCATCAACTGTCCTACAAGACAGACACGGCCCATTGATAGATATCAATTTCAAAATCCCTAAGTGGCCATAATTAGCTGCTGTGTGAAGTATGTTCCATCCGTCTTCATCACACACCAATGCATCTGCTCCATGTTTAAGCAGAGTACAACATACATCAATGTGTCCGAAACATGTAGCAGCATAGAGTGGAGTAAATCCATCACGCTGTGCACCATTTACGTTGGCGCCATTTTCCAAGAGAAGTTCAGCTATGTCACTG
CV_741 [organism= Crassostrea virginica]	348	Ankyrin-3 [Crassostrea gigas]	8.16e-55	K1PXB3	1e-54	K1PXB3 CRAGI	--	CTTTTTCCGGAAGCCCGGTGCACATTCGATCCCGAATATACAACCTGCATAGATGTTTTAGTTCCCTTGGCCGACATCCATAAGACATTAGGCACTTTTTGGCTTCGACATTGACGGTGTTAACATGTTTTATGCTGTCGTTGTCGTATAAACAGGCAGACACAAATAGTAAGTGACAAATGTCCTTTTTCCCAAAGACATTATGCATATAAATGAAGGATTCCAAAAAGGGTCCTTTGCGCGAACCACTCCTAGATAACCGCGAAAACTGACTTTGGCGCCAAATTTGATGAGCAGAGAAATGACGTCATAATGAATATCACAGCCATTATTTTTCAAGTATTCTAT
CV_742 [organism= Crassostrea virginica]	366	Ankyrin-3 [Crassostrea gigas]	3.16e-16	K1R1K0	1e-13	K1R1K0 CRAGI	--	GTGATCATCGATCTCTATGATATTTCTTTCTCTGCAAAGAGCTTTGACCTTGTATCATAAAGAATCTGTTTTCTGCAAGTCATGAGAAGTTTCACTTTCTCTAAAAACCCCTAACGTATTCTCATATTTCTTCCAAGAACAATACAGGATGTCGTCAAAAACCTCTTTCCAATAGGGTCGTTGAAAACGAAAGTGTTTATTTCCTTAAAGGTATTTGAGTAAAAAGCATCTTTATTCCTCTATTGTGTCCACAGGCTTAATAACCCAACCTTCTTACGGTAATACAGTGCAATGTGTTGAACGATGGCTGATTTTCCTGAGCCAGAAAAACCCGTCACAATAACAAGGTTCTTGGATTTATCATTC
CV_743 [organism= Crassostrea virginica]	298	Ankyrin-3 [Crassostrea gigas]	3.9e-38	Q8BLD6	3e-06	ANR55 MOUSE	mmu:77318	GGAAAAGGGGTCGAGAGGTCAATACACAGGACAAGAATGGTTGGACAGCCCTTCATTGTGCATCATACTGGAACAAACCTGGCGTTGTCAAATGTCTGCTGAAGAATGGCGCTGACGTCAACATTCAGAACAAGGACCAGAGAACAGCTTTGCACGAGACAGCTCGCTCCCAGGAAAAAGGGATTTCCAGCTGGGAGAAATAGCCCAGTGGCTGATAGAGGCAGGAAGTGATGTCAATGCCAAAAGCAGTGACCTGGGAGAGGCGGATTTCACAGGGCTAATGTTTGCTAGCTATCAC
CV_744 [organism= Crassostrea virginica]	300	Ankyrin-3 [Crassostrea gigas]	2.35e-05	--	--	--	--	AGGTCAATTTACCTTTTTACTCGTCGAGACAGTCCATTGTCTGTAAATTTTTTTTCAAAGAAAAATGCCAGCAGCTTAAAAAATTATGTTGAACAAGAATATCGAAAATGACTCAGCTGATGAGACTATATTTGATCCTTTGTTTGCAGCGTGTTACAAAGGGCATACTGATATAGTGCAGAGTCTGTTGGCCAATGGTGCAAAGTTAAATAAACGTGCGAAGAACGGAATCGGTTTGCTTTTGATGGGTTGTAAAGATTATATTTTCCAAAATGAGTATAATAGTGACAAATCCTTAAC
CV_745 [organism= Crassostrea virginica]	442	Ankyrin-3 [Crassostrea gigas]	3.19e-55	K1R2J7	6e-46	K1R2J7 CRAGI	--	CATTGAGCTTAATGCGCAGACAAACCGAGGAATGACCGCTCTTCACATCAGTGTAAACTTCAACAGACCAACCGTTTTTAAATTTCTAATTCAATCAGGGGCCAATATGTATACTTTAAACAACGAAAAGCAGAGCATATGTTATCTTGTAGCACAGAAAATGGATTCCGAGTTCACAAAAATTCTGGTAGATGCAGGATATAATTTTAGTGCAGAAAAATGGATACTAAGTAATGAATTCCCAGCCACGAACAATATAAATGAAGAAATGACAAATTGTATGAGAAGTTTTGCACAGAGTCCACTTTCTCTGCTGCATCTTTGTCAGTTTAGGACAGCCCGACTTCTTGGTTGGGATTATGCATTTCTAGCAGAAAAACTCCACTTCCAAATTACCTG…
CV_746 [organism= Crassostrea virginica]	377	Ankyrin-3 [Crassostrea gigas]	3.46e-09	Q566C8	1e-06	ANR54 RAT	rno:362957	ACGTTAGCACCCTTGTTCAGTAAGAACTGCACGGTGCTGTCATTTCCATTCTGACAAGCTATATGAAGAAGACTGGCTCCACGCTCGTCAGGTATATTCACGTCAGCGCCATTGTCCAGTAAGTGCTGCAATGCTTCTATGTTCTCATTCCCCGCATGCTCTAATGATCTCTTTGACGTTCTTTTGTCCTGATGTAGAAATAATTACAATAACTAATACGACAACACTAATAGGTAAGCAAATTGCAGCAATAAGCGTCCAATCAGTTTGCTCTTCGTTTAGATTCAGGTCCGTCTCTGTATTTTCTTGTACTATTCAAAATGGTTCTGCAGAAAGCATCCATCTCCAAGAGACACACATGACGGGTACCGATAGAT
CV_747 [organism= Crassostrea virginica]	491	Ankyrin-3 [Crassostrea gigas]	6.27e-40	K1R1K0	1e-34	K1R1K0 CRAGI	--	AATGAACTAAGTTTACGCAATCTAAAGGAAAATAAGGATCTTTTTGAAATGAGTCTACAATTGTGTGAATTGCCTCCATATACATCACCGACCACTATAATCAACAAACTCGATCCTTTAGTCGGTTATTTTGTGAAGAAATTTGGTGAAAAGTACAATTTTTACCACGATTTTGTGATGGAAGTTACCACTTTTGTGTTTGGCTCAGAAAATCCGACAGAAACTATTAAAATTGCTGATCTTAGTTTTCTTCGGAAAAGGATTAGAATAGAAAAAAGAGAATGCTTAGCTAATGATTCTTTTACAATTCTTCTAAATGATGAATATATCCGGAATCTTGTCGACAGACTCTTTGAGGAGTTGTTTGGTGATCGATTTATAGAAGTTGTTCTTAATCCC…
CV_748 [organism= Crassostrea virginica]	316	Ankyrin-3 [Crassostrea gigas]	9.85e-35	O95271	6e-10	TNKS1 HUMAN	hsa:8658	GAGCTCTTCAAGCAGTTGTTTCCTGTTGTTTAAGCCTTCCGTGCCGCACACCAACATTACAGGTGTGGCGTAGTTCTCGGACCTTTCATTGACGTCACTTCCGTATTTTATCAACAATTTACATATTTCCACCTGGTCTTTAACGATTGCTTCGTGTAAAGGACTGTACCTATAATTCTCAGATCGACTTCTGGACGCTCCATTTTTAAGCAATATTTCGGTTATTGCCAAATTTCCCACTTGTATAGCAAAATGAATAGCTCTCTTTTGTTCAAATCGAGGCGGACATTCTATGTCCACGTCAGCCCCATGTTCT
CV_749 [organism= Crassostrea virginica]	312	Ankyrin-3 [Crassostrea gigas]	5.56e-07	K1R1K0	7e-07	K1R1K0 CRAGI	--	GTCCTATTTAGAGTGGACTGACTCAATCCTTCGTATTGACGTTTGATCTAGTGCCATTATGAAGAAACATTTGAACTATGCTCTTATGGTCATTTAGACGGGCGACAAATAACGGACTTCCTCTGTCATTTGCATATGTATTAACCGTGGTTTAGCAAAGCAGCTGAACTATTTAGCATGGCCATTCTGACATGCTACATAGAGAGGACTGGTTCCATTTGTCGTTAATAAATTTACACTATCTCCTTTATTGAATAAAGTTGGACTCTACTGTTCTGTTCCTCAACAGAAGAAGTATAGAGTGACTGCGCC
CV_750 [organism= Crassostrea virginica]	413	Ankyrin-3 [Crassostrea gigas]	1.45e-73	P0C6P7	1e-16	FEM1B RAT	rno:315745	CCTCCAATTCCACGTTTTTAACAAGTAAATACCTGACAATACTTTGTTCATTTTTATACACAGCATTCCACAGAGGAGTTGTATTATGTGTGTTCCTAAAATCCGGATTAGCACCGGCATTCACTAGCTTTACCACCATTTCTAAGTTTCCGTTAAATGTTGCGTACAAAAGAGGCGTGTCATTGTCCTTGTCTGCATTATTCACATTGCAACCTAAGGGAAGCAACATATCAATCACTTCCATGTGATTACCGTGGGCGGCCAAGGATAAAGGGGTGTTGCCATCTGCTGTCCGCGTATCGTGATCCATCCCTGTATCAAGCAACAACTGAACGATGTCACGATAGCCATTCCAGGCAGCAACGTGCAACGCGTCGTAGCCTTGACCATTTCTAGATG…
CV_751 [organism= Crassostrea virginica]	307	Ankyrin-3 [Crassostrea gigas]	2.71e-25	K1PXB3	4e-25	K1PXB3 CRAGI	--	AAACTTAATGCCATTGAAGAACACAACTTAACAAAGATAGCTTTCTAACGATGGCGCCTCTCAATATGGCCATTGAGAACAATCATATTGAATGTGCACGGCTTCTGTTAGAAATGGTGCTAGTCCACATCATAAATATTTCATGGGATATGAAATCAGTCTTGTACCATTGGATAATTTAGAGTGTATGGAATTACTGCTAAGTCACGGAGCGGATCCTAACGTTTTAACAGATGTGGCGTGACGCCTTTAATGAGGGCCTGTAAAGAGCACAAGTTATTGACTGTTAAACTCTTACTGCAATATA
CV_752 [organism= Crassostrea virginica]	371	Ankyrin-3 [Crassostrea gigas]	2.62e-14	Q8IYU2	1e-05	HACE1 HUMAN	hsa:57531	ATTGTGGAACTTTTACTATCATATCCACTCTCACAGGCGTTAAAGAGAGGACTAGTGCCGTCTAGTCTGCATGAATTTACATCAGCACCCATGTTAAGTAAACGTTTTACTGCAGAATGACGCTGATGTGTTTTTATGTGATATTAACGGAGTCAGTCCGCTATCTAAAGCTTGTGAAAATGGACATTGCAGCACTGTTAAATGTTTACTAGCGGAATGCAATACCGCGATTGTTAACTTACGCAATAAGAACGGAGCAAGTCCCCTTTTTACAGCTTGTGAAAGAGACTTTTACAAAACTGCGTTTTTTTATTGATGTATGGTGCAGATATAATTATCCAATGATGAAGGAGTGACCCTCTCTCTAAAGC
CV_753 [organism= Crassostrea virginica]	291	Ankyrin-3 [Crassostrea gigas]	4.96e-06	K1R1K0	6e-06	K1R1K0 CRAGI	--	TACTTAACAAACTCGCAGAGGTCAATTTATTTCAGAGCAGGCAGGAAGCCCACTTTATGCCGCTTGCGAAAGTGCATATGGTGGAATTGTAATGTTTTTACTTGACGCAGAAGCTGAGATTAATAAAAGTTCAAAAGAAAAGGAAGTCCCCTTTATGCTGCGTGTAAACATCAATGTTACAGCATCGTAAAACTTTTACTCGAACGTGGGGCAGAGTAAACGCATGTTCAGAGCAAGTGGGTAGTCCGCTTCATGGAGCTTGTGAAAATGGAGCTTACGACATTGTAAAAC
CV_754 [organism= Crassostrea virginica]	386	Ankyrin-3 [Crassostrea gigas]	2.81e-42	Q8WVL7	4e-12	ANR49 HUMAN	hsa:54851	CCCTTTTTCCTGGGAGCGAGCTGTCTCGTGCAAAGCTGTTCTCTGGTCCTTGTTCTGAATGTTGACGTCAGCGCCATTCTTCAGCAGACATTTGACAACGCCAGGTTTGTTCCAGTATGATGCACAATGAAGGGCTGTCCAACCATTCTTGTCCTGTGTATTGACCTCTGACCCTGCTTCCAACAGAATCTCTACCACGTCTGTGTGACCTTTCATGGCAGCATGGTGAATGGGAAGAATTTCCTCGAACGTCCTTGACATTGACATTTGCCCCTTTGTCCAGCAGCATCCTCACAATCTCTGGTTTTCCTTGGGATTGCAACATGTATTGGACAGCAGTCATGTGTATAAGACACCCAGTTGACGTCAATATCTCCCTCTCTAGG
CV_755 [organism= Crassostrea virginica]	304	Ankyrin-3 [Crassostrea gigas]	9.72e-11	K1R1K0	1e-08	K1R1K0 CRAGI	--	TCTCAAGCTGGATTATCTCCACCTCTGTGTTTGTTTAGAGAATCCCGAAGAAACAATTAAATTTGCAGATCTCAGTTTTCTTAGGAAAGAATTTACGTGGAAAGAACGAAATCAAGTTAATGATCCATTTATAATTTGTTTATCTGACAATGTCCACAATCTTGTCACCAGATTAGTTGAGGAATTGTTTAAGGATCGATTCATAGAAGTCATTCTTAATCCATGTTTACGGAACAAACAGGTTATTATTGGTATAGAAACAATGTTAACTGGTCTTGATAATGGAAAAATGCAGAATTTGATC
CV_756 [organism= Crassostrea virginica]	362	Ankyrin-3 [Crassostrea gigas]	5.59e-07	K1R1K0	7e-07	K1R1K0 CRAGI	--	GTTCGTGGAAGAAATTTGAGAATACGTTAAAATTTATTTAAAAAGTGAAACTTCTCATGACTTGCAGAAAACAAATACTTAATGATTCTAAGACAAAGGGGCTCTTTGCAGAGAAAAAATATCATAGAGATCGATGATGACCGTCATAAATTAAGCTATGCTGAGAATGAAGATATTTAAGAAGTACATACCGGGTTACGCTTTTTCAGAATACCAATTGGAAAATGTACTTAAGGTTGAAACATACTTTCCATTATTATGTAAGTTGTCTACTGAAATGAAAGACAAATCTATCGACAACATAAAGCGTGTTTTTACAAATCCTGAAAAAATTGTTTAGATGAAATTCAAGAATACAAGGC
CV_757 [organism= Crassostrea virginica]	235	Ankyrin-3 [Crassostrea gigas]	1.87e-09	K1R1K0	2e-09	K1R1K0 CRAGI	--	GCCCCAATCAACTCTTGAAAGAGTCTGTTGACAAGATTCGTTATGTGCTTATCCTCAAGAAAAATAGTAAAGGTGTCATTAGACTTCCTTTTTTCTACACTAATTCTTTTTTTAAGAAATCTGACATCTGCAAAATTCAATCGTTTCTTCAGGATGATCTGTACCAAACACATTAAGTGGTCACCTCCATAATAAAATCGTGATAAAAAGAGTATCTGTCCCCAATTTTTTTCAC
CV_758 [organism= Crassostrea virginica]	383	Ankyrin-3 [Crassostrea gigas]	7.42e-66	Q10728	4e-06	MYPT1 RAT	rno:116670	CTCAATCTTGCCATAGCTAACGACTTTACTGAGTGCGCTCAGTGGCTCTTAGCCAATGGATTTTACTTCAAGGAGAAAGAACAAGATATCCTAATGAGGAGAATTTTGACAGAACAAATTACTTTGAAAGACAGTCAAGATGCTGTAAAATTCCTGCTGGACAATGGAGCCGACCCAAATCCAAAATATTACCCTGGGAACAACTCATCTCTGCATTATGCGGCCAGTTTGAGTGGAGAGGCGGACATCTTGGAATTGCTGCTGAGGTATGATGCCAATGTAGATGCTGTAAACGATGAAGGAGAGACGCCATTGTTTTTGCCACCAAGTCCAATAATAAGTTGCTGCCTCACCTTGATAGACAGGAAGGCCAACTACAGACA
CV_759 [organism= Crassostrea virginica]	486	Ankyrin-3 [Crassostrea gigas]	1.72e-52	C8YR32	2e-10	LOXH1 MOUSE	mmu:240411	GATTTATGTTCGGACTGGAAACAGAATCGGTGCAAGTACAAAGGCAGACGTCAAAATCACCTTATACGGAGATAAGGGTCGCACCAAGGAGATTCAGCTTAACAAGTCCAAGCGCCACAAAGTCTGTTTCCAGAAGGGCAAGGAGGACCTATTTATTATTGCTCATCATCACGTCGGTAAATTGCTGAAAGTTAAAATCGGACATGACAGAGTCGACGCTAGTAACGCCTGGTTTTTGGAGTCGGTGACGGTGTTTGCATGCTGAGTAAGAAGATCTACGAGTTTGTGTGTGACCGCTGGTTGTCAGGGGCTGACGGGGATCACAAGACCTACAGCACCTGCTCGTCGACCGCGACAGGGCATTCATACAAGCTCTGGAGGAGGAGAGTGAGAGAGATA…
CV_760 [organism= Crassostrea virginica]	331	Ankyrin-3 [Crassostrea gigas]	1.3e-15	K1PLD7	5e-13	K1PLD7 CRAGI	--	GGGACTTTTGCCAATTCATTGCTGTGCCATGCAAGGTCGTATTGATGTGATGAGGATGATGATGAGACTTTTGATCATGATGGCTTTATGGCTAAAGCTATTGCTGGAGAAGAAACCAACAAGCCTCCCCCGAGTCTGCTCAATCTTGCCATAGCTAATGACTTTTACTGAGTGCGCTCAGTGGCTCTTAGCCAATGGATTTTATTTCAAGGAGAAAGAACAAGATATCCTAATGAGGAGAATTTTTGACAGAACAAATTACTTTGAAAGACAGTCAAGATGACTGTAAAATTCCTGCTGGACAATGGAGCTGACCCAAATCCAAAATATT
CV_761 [organism= Crassostrea virginica]	497	Ankyrin-3 [Crassostrea gigas]	8.48e-51	K1QEU0	5e-44	K1QEU0 CRAGI	--	GGTAGTAGTAGTGGTAGTGGTATAAGCGGTCTCCGAGGACGAGGAGGAGGAACTGCTGGAGGAGCTGGTCACCGACTCAGTGTCTGAGTCTGAGGTCGATCGTCGTCTAGAGCCGGTGCGAGATTTGGACCTTGTGTCCGAGTAGCTTCCCTGATTGGACCTGATGCTGAGGTGGTCGTCATGGAGACTGCCCTGAGAGGCTGGGGAGGGTGATCTCCCTTTGGACCTGACACTTCTGGTATCTCTCTCACTCTCCTCCTCCAGAGCTTGTATGAATGCCCTGTCGCGGTCGACGAGCAGGTGTCTGTAGGTCTTGTGATCCCCGTCAGCCCCTGACAACCAGCGGTCACACACAAACTCGTAGATCTTCTTACTCAGCATGTCAAACACCGTCACCGA…
CV_762 [organism= Crassostrea virginica]	309	Ankyrin-3 [Crassostrea gigas]	1.75e-17	K1R1K0	2e-14	K1R1K0 CRAGI	--	CATGTTTCAACTTTGAGTATTTCCTTAGTTGTTTCTTCCGAAATCCCTTTAAAATCTGTGAAATTCTTTAATATTTGAATTTTTCCCTATCTGTTAATTTATTTTGAATATCATCGATTACCACGATATTTGACTGTTCTTCAAAAAGACCCTTTACTCTTGTGTCAAAGACGATACATCTTCTACAAGATAAAACTATTTTCACACTTTTAAGAAAACGTGTTAACGTGTGTTCGTATTTTTTCCAATCAGTATATAATACTTCACTTAGGGATTCTTTTCCGATCGGATCATTAAAGACAAACATAG
CV_763 [organism= Crassostrea virginica]	361	Ankyrin-3 [Crassostrea gigas]	2.88e-20	Q07DZ5	1e-09	CTTB2 ORNAN	oaa:100078686	GGAAAAATGCTAAGGTGAATTCATGTAATGAATACGGAAAGAGTCCTCTTTTGGTAGCCTGTGAATTTGGACATGAAAACATTGCAAAGCTCTTGATAATGGAAAACGCTGATGTGAATCTATGTGATGACTTCCAACGCAGTCCTCTTTATATGGCTTGTCGAAATGGACATGAAAACATTGCGAAGCTCTTGATAAAGAAAAAAGCTGAAGTGAATTTATGTCAAAACAACGGAGGAGTCCTCTCTTGGCAGCCTGTGCATTTGGACATGAAATCATTGCAAAGCTCTTGATAATGAACAATGCTGAAGTGAATTTATGTAATAACAACGGGACAAACCTACTTTTGGCAGCTTGTAAA
CV_764 [organism= Crassostrea virginica]	369	Ankyrin-3 [Crassostrea gigas]	3.54e-31	K1QEU0	5e-31	K1QEU0 CRAGI	--	GAAAAGGATGAATTGTTATAAGTGATATTATCGGATTTTTGCCTTTCTTGGATCTTGATCTCCTCGTAAAAAAGCAGACATGTCGTCTGAAGCTGTTGTTAAAACTGTCGCCAAGAAACTGAAGTACTACTTTTGATGTGAAGAGACTGGAGGATGGATTTGATTTGTCAGGCGTAAATTGTCCCCAGCTGGATCACCCTCCACTGAAATCAAGACCAACGCTTCAGTATGACGGCCTACATGACAGGGCGCTCAAACATTACTTCAGTCTTCACAGAGTCCGCGAAAAACTCACACTGATGCAACCGCCTAAGGGATCAAGTGAACCAAGGGAGAAAAATCGTCAGGAAGAAGCTGAAACGTCACATG
CV_765 [organism= Crassostrea virginica]	317	Ankyrin-3 [Crassostrea gigas]	3.2e-11	Q54KH3	4e-07	ANR39 DICDI	ddi:DDB G0287345	TGAAATGTTTGAACTGTCAACATGTTGATACAGAGCAATTCTAATATTTCCACATTACCACCAAACCCAGCGTAATGAATCGGAGACATACCTTCACTATCTAAAATCTGAAGAAGTTTAGGGTATTTATTTATCAAATACTTGCACATATCAATTCTGCCATATTTGCAAGCTATGTGCAAGACCGTTTGTCCAGAAGTTGTACGACTGTAAATGTCTTTTCCATTTTCTACAAGTTGTTTAAAATTGAAACATTTCCACCTACTGCAGTACACGATAGCAATGTTCCATACGCTGTCTTGTCATTTTCTATGTTT
CV_766 [organism= Crassostrea virginica]	349	Ankyrin-3 [Crassostrea gigas]	1.61e-06	K1R1K0	2e-06	K1R1K0 CRAGI	--	GCAAAACCATTTACCTCACATCCATTCTTTAGCAGCAGTTCAATTGTTTTGCATCGGGATGATTGAACTTGTTGACGATCAGTATGAATGTTATCATCAAAATTGCACTCAAACGCCAACTCTAAACTTTTCATAATACTATCCTTGTTATTTTCCAACTTTCTGTAAACGTCCAATGGCAGCAAGTCTTGAAGTAGTTCATGATTATGGAATAAACATACCATGTCCATTAAATTAAGTGAACCCCATTTTCTCTTAGCACAATTATTTATTTCTTTCTCAGAAACATGGAAATAATTTTCGATCCATTGCAGCACACAGCAAACAACAGACCTATGTCTGAAAATGT
CV_767 [organism= Crassostrea virginica]	407	Ankyrin-3 [Crassostrea gigas]	2.61e-11	K1Q4G5	1e-09	K1Q4G5 CRAGI	--	ATTTTATCAAGAGAAATTTGTTCTTATGAACTATGTCTTTTGCAGCAAAATAAGCTCTGGTTTTAATGAATGTGGGGCATACTTCCTTCGTATCCTCTAGATAGATACGTGTTTCCTCTTCCAATATCTCACGTCGAGACTGCAAATCGTTCAAAAACTTTCTTGGTCTCTTTTCCCATTTCGTCGGGGACTAAGGATCGTCTGCTGGCCGTCAAATGTAACGTTGGAATTGTTTACGACAATGGCGATTTTTGATGGTTCTGTGTTATCATACGAAAGATTTTTCCTGTTCACCTCCCTTGGCTTCGCTGAGGCGATTCGTGGTAACTTCGTTGTAACGTTAGTGTTCGCTGAGGCGATTCGTGGTAACTTCGTTGTAACGTTGCGTTCTTGTAAACA…
CV_768 [organism= Crassostrea virginica]	292	Ankyrin-3 [Crassostrea gigas]	4.08e-05	--	--	--	--	GATAAAACTTTTTATTTCCATTACAACACACTGCACAGAACAAGTCATGTAATGTTAAATTTGTTTCCATTTGTTGAAGCTGCTTTAGGGCAAAAAGGAGGAAAGATCACTATGGGCAAAATACAATCAGCGCAATAAGTGGTGATATTTCATTTCCCGCTAACCATCAAAAAATCAAGCCTAGAAAAAAATTTCGTTTTATGTTTGTTCAGATTCCTCAAATTGAAGTTTCTTGCTCTTTTGAAGTGCTACAGAATTCTGTTTTAACTTTTCTTTTAAATGTTCAATAACG
CV_769 [organism= Crassostrea virginica]	371	Ankyrin-3 [Crassostrea gigas]	3.46e-07	K1PLD7	6e-06	K1PLD7 CRAGI	--	GTTTTTTGGATTTTTAAAATTTAATTTTCAATACATTTTCATTATGACACAAGAAAATTTGACAAATCATCATGGAAAATGATGATCCTCATGTGTTTTTTTCCAGGAAAGACAGTCAAGATGCTGTAAAATTCCTGCTGGACAATGGAGCCGACCCAAATCCAAAATATTACCCTGGGAACAACTCGTAATTATAAACCATAATTTCAATTCATATTTCACTACTTGCAAAACAAAACTTATATTGATTTTTGATGGGCAACCTGATCGAAATCAGATTTTGATCTCTTCACAAGGACTGCTGAGTAGCAATCTTAATTCGTGAGCAGATACTACAGTACTTCCTAATTTACTCATAATCAGATTACTCT
CV_770 [organism= Crassostrea virginica]	345	Ankyrin-3 [Crassostrea gigas]	1.04e-09	K1R1K0	5e-08	K1R1K0 CRAGI	--	GAAATTCTCAGAAAACGAAATCGATGAATTCAAAAAGAAAAGTGCATCGGAATGTATCCTATTCACATCGTATCTGCTTTTCATAATTGTGATATATTGGACAAAGTGTTAGGCAAAGATATGAATATTGATATTTTTACTACTACTCCTAAATATTCTATGACACCGCTAATGTTAGCATCAGTAAACAAATCAAAAGGCAACGGAGAAATCAGTCTTAAATCTAACAGAATCACTCCGAAAGTGACAAAATGGTTGACGCTATAATTCAGAGAGGACGCTAATGTTAACTTACGTGGTGAAGAAGGATATAGTGCACTATTTCTTGCTTGTAAAAATAGACAC
CV_771 [organism= Crassostrea virginica]	372	Ankyrin-3 [Crassostrea gigas]	8.22e-16	K1R1K0	1e-15	K1R1K0 CRAGI	--	AAAATCAATGTCTCCAATCTTAATTTCAATTTCGACGATTTGGGTTAACATGTTGGAATTATTTTAATTTTCTCGATAAGACCTTTCGTGACTTTTCATTTCCTAAACAAGGATTAAGGACAACCTCCATGAACCGGTTTGAGAAAAGACCGTCAAAAAACCTGTTCACAAGTTCGCCGATGTACGATTCTCCCACTGAGATGATAAGAAAAGAATTTTGTTCATCTTTTCTTTTCTATTCTTATTCTTTTCCGAAGGAAACTTAGGTCAGTCTCTTGAATTGTTACTGACGGATAATCATTTCCCAACAAATAAGTTGTTACCTCCATTACAAAGTCATGGTAGAATTGGTAGGCATCATCAATACGTTTG
CV_772 [organism= Crassostrea virginica]	497	Ankyrin-3 [Crassostrea gigas]	1.41e-09	K1R1K0	2e-09	K1R1K0 CRAGI	--	GTTCATGGAGGTTGTCCTTAATCCTTGTTTAAAAAATGAAAATGTCGTAAAAAACTTATTGTGAAAATGAAAAACAATAGGGACATTTTGAAAACCATCATCTGCGAAAAACAAAAGCATGCTGAGAACAAATATGATCAAATAAGAAAGTATGAAGAGGAACTTGATGCTGAGTTTAAAGGAAAAAATGAAGAACATCTTGATAGAGAAGAAAATGAATACAGTTTTTCAAATATTGACTTTGTTTACAAAGAAGAAAAATGTTCGCCCCTTTTCGCTCTCATAACGTTTGGTCACAACAATTTAGCGCAGTTTGTCATCAATACCCTGAAAGACATGAACACCGATTTTACAGGAAAGAGATTTCTTTGCGCAGTGTGTTATAATGGTTCTGAAAAT…
CV_773 [organism= Crassostrea virginica]	315	Ankyrin-3 [Crassostrea gigas]	1.61e-13	K1Q4G5	3e-11	K1Q4G5 CRAGI	--	CGCACCAGAAGCGATTTGTGTCGGTCAAAAGATGAAGTTCTGCTGGAAACTCGCTGCTTCAAAATTTTGAGCAAGCAGATCAGAAAGGCAATGTCGAGAGGCGACTCCATCCAAGCAGTATCGAACATGTCCGTGTGGGTAGAAAGAAAGTTTATTGATTATTTTACAAATTTTCTCAAGGAAACAATGACGAAGATTTATTTCTCTTACAAGATGCGTCGAGGAAAGGGGTGATTGAATATGCGATGGATAGCAAATATTTTGGAGCAACTGAAAATATGATAATAATCGCGGAAAAGGCAGGGCAAGGAAAGC
CV_774 [organism= Crassostrea virginica]	629	Anosmin-1 [Crassostrea gigas]	4.32e-09	K1Q7S9	3e-08	K1Q7S9 CRAGI	--	ACCAGAGATGTTTTGAGGCACATTACATTTTTATGTATATCAACATGACATCACACGATGAAAAATGCAGAATGTATGCCCATTCTGTTCGATGTCTAGAAGAAAGTTTACCGAATTGTAAAAGGGAGAAGTTGTTCCTTTCCTCGATTTTTTTCCTTGAATATGCCAGATTAAACGGCACTGAACGGGATTATCAATGTGGAGTCCCCCAACCTATAGAGGCGTTTTGTGAAGATCATGAAGCCGTTTTCCTTCAAATCTATGGAAGATGTTATCATTTCCTGTTATATTTCCACCAGGGCTGTTTAATGACTAATTATTTGTTGGACTGTGCCTACAATGCAACCCAGGAAAGTTACTTCAAATGTCCAGAGTCCGAAGTCAAACAAATTCTCATTA…
CV_775 [organism= Crassostrea virginica]	228	Anosmin-1 [Crassostrea gigas]	2.58e-22	K1Q7S9	3e-22	K1Q7S9 CRAGI	--	CCAACTGCACGGGAACCCAAAAGTGCTGCTTTAATGGATGCGGTCACACGTGTCAAGAAGCAGTATACATCAAGACGGACGCATGTGAAGATCTGGAACACATTGAAAAAGTTGGGCGGCGAATGTCTAGGAGTACATTCTGCTAACCTGACGAATGCGACAGAATCCCAAGCATTCTGCAGGGCAATGCACAACTTCACCAAATGTGTTATGGACACGCTCACCAGA
CV_776 [organism= Crassostrea virginica]	343	Anosmin-1 [Crassostrea gigas]	1.39e-29	K1Q7S9	1e-28	K1Q7S9 CRAGI	--	ATGCGTGTTGTGAAACTTTTGGGTCCCCGACTGAAAGCAGAGCTTGGTTTGCGGTTCAATCCAGAAGAATGTTCCTTCAACACTTCTGAAAGTAGACAGTCAAACAAGCGGCCTTCACCATTCGACTGAAATCACTAAACTGGACGGAAGAGTTGTCCGATCGGAGGTCTGCGATGTTCTTGTTGTGGAATTTATCCATCGTGACAAACTTCTCTGCTGCTTTTGGACATTACCATGGATACATGGGTGTGACTGTAACCCAGTTCAGGAGAGGCAGTGTGTATGCGGATCTGGATTTCAGATACGACAGTTCCCTTATATCCCTGACAGACGCCATAGAAGC
CV_777 [organism= Crassostrea virginica]	351	Anosmin-1 [Crassostrea gigas]	1.78e-13	K1Q7S9	3e-11	K1Q7S9 CRAGI	--	GGGCAGAGTGCTCTGAAGTCCAGATAGAGCGACTTCGTCCGAACATTTTCGGTACCCGACGTTACAGCGGGAGACCGTGTCTCTTAGATACAACCCAGCTCAATGTTTGGAGACGGGGGAATAAAACAACAGAGCAGCCACGTCCGACAACAACATCCCCGGATCCAGCATATCACTGTGATAATGTGACGTACATTGAGATCATTGTGGAAAGATGTCTGTTCCCACTGACGGCCAGATTTCAGAATGCAACAGACCTCAAAGAGTTTTGTAGTGTCACCAAGGATATGACGGAATGTGTGAACAGAAACGCATATAATGAAAAAAGGGGCAGAGTGCTCTGAAGTCCAG
CV_778 [organism= Crassostrea virginica]	367	Anosmin-1 [Crassostrea gigas]	2.56e-19	K1Q7S9	2e-16	K1Q7S9 CRAGI	--	CTTGGTGACACTACAGAACTCTTTGAGGTCTGTTGCATTCTGAAATCTGGCCGTCAGTGGGACCAGACATCTTTCCCCAATGATCTCAATGTACGTCACATTATCACAGTGATCTGCTGGAGCGGGGGATATTGTTGTCGTGGGCGGTGGCAGTGTCGTCATGCCTATACATTGTGATGGGTTGTATGGTAAATTGAACGTTCCTTGAAGCTCAGGTCCAAATACTCTCAGTAAGGCTTCCTCTTGATCCTTTGAACAGCTTGTGTTCAATGATTTGTACAGATTCTCATTAACGCATTGTGTCAGGTTTTTGGTTGCTTGCAAAAATTCCATAAGGTCGTTGGCACCCATGAACTTAGCAGCAAGT
CV_779 [organism= Crassostrea virginica]	2139	Antigen KI-67 [Crassostrea gigas]	3.74e-26	K1Q9V2	5e-26	K1Q9V2 CRAGI	--	AAGGTACAAAACAAAATTACTTTCAAAGTATCAATTAAATATAAGTTGTTAACAGCTAAATTTGATACAAAATACTGAAACCTTTTTCATACCAAAATATTCATTATCTTCATGAGTGAGGTATTAAAAATCCAAGGTGTCATACAGTAAAAGGTATTTCTGTTAATTTTGACAATGAACTACTACAACTCTTTAATGTGAGACTATATCAGTCTCCTTTTTTTTATTCAACAGTGTCTTTTAGCTTTGCTTGTTTCTAATCTACAATGTATCTAATATCAAAGTCATCTACACATAAAGATGTAAATAGAAGAAAAACAATAATCAAAGATAAAAGCATGCACAAATGATGGAAGAAATGTAAAATGATTTGCACTAGAGAAAAACTGCGATAATGAT…
CV_780 [organism= Crassostrea virginica]	841	Antigen KI-67 [Crassostrea gigas]	1.04e-77	P46013	6e-23	KI67 HUMAN	hsa:4288	AAGGTCGGAGTAAATAAATAAACTTGGAAATAAAGATGTTACATGGTAAAATTGTTGTTATTAAAAGGACTGGTGCAGACGGTGCACAATTTCCATTGACTGCAGAGACCTGTGTGTTTGGAAGGTCCAGTGAATGTGACATAAGAATACAGCTTCCAAATGTTGCATGGGAACATTGTAAAGTGACTGTAGAAAATGGACAAGTATACTTAACAAATCTGAGTAATTCCAATCCTGTGTCATTGAATGGAAAAAATCTGGAAGGCAGTATAAGGCTCAACAACAAAGATGTTTTCACCATCATAGATCGATCCTTTAGATTTGAACTTCCAGATCAGTTGCGTAACATGTCACCCAAAAAGACTCCAGTGAAATCACCAAACAAGGTGAATGCAAACA…
CV_781 [organism= Crassostrea virginica]	729	Antigen KI-67 [Crassostrea gigas]	1.2e-34	K1Q9V2	1e-34	K1Q9V2 CRAGI	--	TTCCTGCTGCTGGAGTACTTGTAACTACATTTGGTGACTCAAACAGGCCTCCAATTCCAAAAGAATCGTCCAAGGATTCTACAGATTTGGACCTCCTTTGACTTTTGGGTGTTTTCTTACTAGCAGATGTAGGAGATTTTGCCTTAGGAGTTGGTTTACCCTGGGGTGATTTGCTGTGAGCTGGTGATTTTGGTGATCCACTCACAGGAGAAGCCACTGGTGTTGCTGGTTTACCCTGGGGTGATTTGGTAGCCGATGGACTCCTGGATCTTGGACTTCCAGACTTGCCTTTAGGCGATTTGCTTTGTGCTGGTGTTTTGGGTGAAGGGCTCCTGCTTTTAGGTCCTACAGCATTTCCAGACTTAGGACTTTTAGGGGAACGACCAGCCTTTGGAGATT…
CV_782 [organism= Crassostrea virginica]	305	Antigen KI-67 [Crassostrea gigas]	2.32e-23	K1Q9V2	3e-23	K1Q9V2 CRAGI	--	TGACAGCCTTATTCTTTAGCAACTTGGATTTTCCCATGGATTTCCTTCCTTTCTTAGGTAGAGCAGCAGGGGTTTTTACTCTCTTTCTGCCAATGACAAGAGTTACAGGGGAATCTGCATGTCCTGTGGATGTAGCTTTGATCATTTCTTTAACCCTGCTGGAGTGACGGCATTATTCTTCAGGGACTTTCTTGCGTTTTTCTTCTTAACCTTTCCAAGTCTTTTAACATTTACAACTCTTCTAGCTTGTGGTGTAAGAACTTTCTTTGCCACCCTTTCTTCACAACATCTGCCCATGATTTCGG
CV_783 [organism= Crassostrea virginica]	323	Antigen KI-67 [Crassostrea gigas]	1.47e-19	K1Q9V2	2e-16	K1Q9V2 CRAGI	--	CTTCATGCCAGAGAGACGAGGACTTGCCACTGGAGTGCTGTTGTTTAGGGGGGAGACAGCCATCTCTCCAGGTCCACTGGGAGTGTCTGGCAAATCGGAGAAGAGGGAATGAGGAGTTTCTGCACTCATAGGGGTCCCTGCTGGAGATTTAGTTTGGGGGTTGCTGCTTTCGGAGACTTAGGGCGGGGTGTGGCAGTTTTCGGGGATTTAGCTCTAGGGGTTGCAGTTTTCGGGGATTTAGCTCTCGGTGACTTAGCTTTAGGGGATACAGCTTGTGGTGATTTTGCTTTCAGGGATTTTGCCTTTGGAGTCTTGAACATCTC
CV_784 [organism= Crassostrea virginica]	446	Antigen KI-67 [Crassostrea gigas]	3.59e-26	K1Q9V2	1e-22	K1Q9V2 CRAGI	--	CCAAAAGTAACCCCAGGGAAGAAAACTACTCCCAAGGTCAAATCCGCTCAGACTCCGGCAGAAACCAGTTATACAGGAATTTCCGATTTGATGAAAACTCCTAAAACCACAGTAGGATCTGCAAAGAAAAGCTCTAAAAAATCTATTGTTGCTTCTCCAGTTGTTCAGAAAATAGATAATCCAATGGCTGATCTTAGAAAAGCTGTTGCCATTAGAGCAATCCTGGGAAAGGGAGCAACTCCAAAATTGCCAAAAGTGGCTCCGAAATCATGGGCAGATGTTGTGAAGAAAGGGGTGGCAAAGAAAGTTCTTACACCACAAGCTAGAAGAGTTGTAAATGTTAAAAAGACTTGGAAAGGTTAAGAAGAAAAACGCAAGAAAGTCCCTGAAGAATAATGC…
CV_785 [organism= Crassostrea virginica]	404	Antigen KI-67 [Crassostrea gigas]	3.34e-27	K1Q9V2	5e-25	K1Q9V2 CRAGI	--	ATCACAAAGAAGAGGTACAAAGAGGGGAGCTAAGGTATTATCAACACCACCTCAGCCAGCCAAGAAAACACGTGTGGTCACCCCAGAGGCAAAGCCAGTCTCTCCTGTGGTTGCCACTACATCCCTCTCACCAACAGAAGTGCACTCTCCTGTGGCCAAAAGAGGAAGAAGAGGAGCTGTGAAAAAAGCTACACCCAAGAAAAACACCCATCAAAACAAGACAGGCAACAGAAGAGGACGGCGAGCCCCAGAGGAGGTAGTCCCTGTCTCACCTGTCCTGGTGCAGACATCCCCCAAACCAGTGGCTGTTGTGGCTCCTATGAGCACAAAAAGAAGTGGAAGAAGAGCTTAAGACAGGGAAAGATAGTCTGAAGCCTGTTGTTAAAGTACTCCTATGAA…
CV_786 [organism= Crassostrea virginica]	426	Apolipoprotein A-I-binding protein [Crassostrea gigas]	3.45e-69	Q9UN76	9e-15	S6A14 HUMAN	hsa:11254	CACCTCCACCATTGCTGTATGCGAGATAAGGAAATCTCCACACATTCCCCAGTCCTACCGAGTACCCCAACAAGGACATGAGGAAGTCAAATCGACCGGACCAGTTCCCACGATCCTCCAGCTCCTTGATTTCCCCAACCAAGTCATCGTCTAGGGGGGTCAAAACTGCAGTACTTGAAACATCTTGAACTAACTGTTCATTGGGATTCACATCTTCCAGCTCTCTCTCTGGGTAGTCCTGTTTATAGTATGCAACACCCCATTTATTCTTCCCAGCAGCCATCTCATTCTTATCGTGATACTTCTCAGTTCCCCTCTGTCCATCTTGTGACGGATCCATAAGAGGCACGTTTGCCGCTATGTCAGGTATGCTACGATTTGCTTCATTGGGAAAGCGAC…
CV_787 [organism= Crassostrea virginica]	352	Apolipoprotein A-I-binding protein [Crassostrea gigas]	6.35e-38	P28573	5e-13	SC6A7 RAT	rno:117100	GCTGCGTACTGTCCCAAGGCCAACTCCAAAAACATGTAGGGGAATTCCCAGCAGCAGCAACATCAGCAACAAACGGGAAAACAAAAGCACCTCCACCATTGCTGTATGCGAGATAAGGAAATCTCCACACATTCCCCAGTCCTACCGAGTACCCCAACAAGGACATGAGGAAGTCAAATCGACCGGACCAGTTCCCACGATCCTCCAGCTCCTTGACTTTTCCCCCAACCAAGTCATCGTCTAGGGGGGTCAAAACTGCAGTACTTGAAACATCTTGAACTAACTGTTCATTGGGATTCACATCTTCCAGCTCTCTCTCTGGGTAGTCCTGTTTATAGTATGCAACACCCCA
CV_788 [organism= Crassostrea virginica]	426	Apolipoprotein A-I-binding protein [Crassostrea gigas]	7.46e-40	Q0PIT9	4e-28	NNRE PIG	ssc:780405	GCCGCCATTTTGGTTTGCTGCGGACCTGGTAATAATGGCGGCGTAGGATTGGTTTGTGCCAGACACCTTAAACTATTCGGCTACCGACCGACTGTGTTCTACCCCCAGAGACCGGCGCCGGTGGGAGAGTCGCTCAGTCGCCAGTGTGAGGCCATGGACATCCCCCTCTCTCTCCTATTTCCCTTCGGAGCCTCATCTCATCCGGGACTCCTTTAACCTGGTCGTCGACGCGCTGTTCGGGATCGGTTTCAAACCTCCGGTGAAAGAGACTTTTGCCAGCGTCATTGAGACGCTTAAGAAAGTTGACATCCCGATCTGCAGTGTGGATATTCCGTCAGGCTGGGACGTAGACACCGGTGATGAAGCAGACGGACTGAAGCCCGAGTTCCTGGTCTCCAT…
CV_789 [organism= Crassostrea virginica]	449	Apolipoprotein A-I-binding protein [Crassostrea gigas]	1.7e-40	Q6DHK1	1e-22	NNRE DANRE	dre:436891	AAGGAAATAGAAAAATGATAAAATTACAAAGTTCATATCTTAATACATTGAAATGTAAACAAAATGTCTTCTGTATAAAAAAAGTTTTGATTGACAGTACATTAAAACAATCAATACACGGCCATGAATAAGTGGTCATGTGACACATAATTCCATGACGTCACTCTCCATTACCATTTGATTTTTCCTCTTCCGGTGTCTTTTGTGTTTTTAGTTCCATCACACAATCAGTTCCGGGAAAAGACGGGAGGTGAAGGTCGAACTTCTGTTCGAGAGTCCTCGGGAGGAATCGTCCGCCCATATAGTGATACTGGCCCTGGAAGAACTTGGCGCACTTTTTAGGGGCGGAAATGGAGACCAGGAACTCGGGCTTCAGTCCGTCTGCTTCATCACCGGTGT…
CV_790 [organism= Crassostrea virginica]	424	Apolipoprotein L3 [Crassostrea gigas]	1.54e-11	K1PCB3	1e-10	K1PCB3 CRAGI	--	CGGCCCCTGTGGCTACAGTGCCTCCTGATACTGCAAGAACGGCTCCACCTATGGAAAGCACGGTTGAAATACCTGCTGTGAAAGGAGCTAATGCCAACCCGACACCAGTTAAAGCAGCTCCAACTATTCCAGCACTGGTTCCAGTAATGGTAGCAATATTTACATCTTTGCGTCGATTTTCCATTTCAAATATTATTTTATCACACTTCTCTTGAAGCATTTGGTTACAGTATAACCATTGGTCAATTATTACACAAACATCTTTCAACTGATTATCAATCTTTCTGATTCTTCGCATAAATCTGCAAGCTTGATTTGAAAAATAATCATCAGTGCAATCATCTGCATGTTCTAGGTACTTTCGGGATTTTCAAATAGTCAATTGCATTCTCTCTGCTG…
CV_791 [organism= Crassostrea virginica]	313	Apolipoprotein L3 [Crassostrea gigas]	2.37e-09	K1PCB3	1e-07	K1PCB3 CRAGI	--	GGCATATTACATATCCGTTCTGGAGACAGGGATCCAACAGTATTGTAGAATAATACCTAAATTGGAACCATGTAACTGTATGTTGGAAAAGCCAAACTGTCTTCTCATTGAAACTGACCCTACAGAATATCATTCTAGACACGACTACAGTATAATGCGCACAATGAGGGCAATTGATAATTGGTTGAATGCGTCTTGCTTTGAAACAGACCAATGGATGCTCTGCAATCAGATGTTACAAGAACATTCCGACCGTATAATTCAAGAAATTGAAAGTCGTCGTAAAAACGTGAATATCGCTACAATTACTGGA
CV_792 [organism= Crassostrea virginica]	405	Apolipoprotein L3 [Crassostrea gigas]	9.36e-10	K1Q9S4	1e-09	K1Q9S4 CRAGI	--	CTTTTTCCTTGAAATCTTCAAGCTTTGGCCATTTTTCATATCTGCTTCAATCATTTCAATATCAATTGTAATATTTCCTTCAATTATTTCAAAATCATTGTTTTCAACGCCCGTTTCGGTTGGTTTACGAATGAATGATGTCATTTTTCAATATCAGTTTTAAGCCCTGTTATCAACTCTTTCATCTCTCTGCACGTTTCTTCGTGTTTTTGCAAAGTCCTTTGCAATGTTACAATGTTTCTAACAAGTCCAATTTTGACCACCCATGAGTTAAGCCAGCGACACCGGAAGTCACCCCTGTAGCAATACCAGCCACCGTCAATGCAAGAGAGGCACCGAAGGTAAAGGCGCCGTCACTATACCAGCAATAGCCAGCCCTCGCCCACAAGTCCAACAGAG…
[truncated: 8,515 more rows]
